# Supplementary material for: Synthesis, crystal structure and Hirshfeld surface analysis of the tetra­kis complex NaNdPyr4(i-PrOH)2·i-PrOH with a carbacyl­amido­phosphate of the amide type
Source: Acta Crystallogr E Crystallogr Commun. 2023 Nov 30;79(Pt 12):1218–22. doi: 10.1107/S2056989023010071 (PMC10833406; doi:10.1107/S2056989023010071)
Supplement: Supplementary file 1 [file e-79-01218-sup1.cif]

##############################################################################
#                                                                            #
# This CIF contains the data in a paper accepted for publication in          #
# Acta Crystallographica Section E. It conforms to the requirements of       #
# Notes for Authors for Acta Crystallographica Section E, and has been       #
# peer reviewed under the auspices of the IUCr Commission on Journals.       #
#                                                                            #
# Full details of the Crystallographic Information File format               #
# are given in the paper "The Crystallographic Information File (CIF):       #
# a New Standard Archive File for Crystallography" by S. R. Hall, F. H.      #
# Allen and I. D. Brown [Acta Cryst. (1991), A47, 655-685].                  #
#                                                                            #
# The current version of the core CIF dictionary is obtainable from          #
# ftp://ftp.iucr.org/pub/cif_core.dic.                                       #
#                                                                            #
# Software is freely available for graphical display of the structure(s)     #
# in this CIF. For information consult the CIF software page                 #
# http://www.iucr.org/resources/cif/software.                                #
#                                                                            #
# This file may be used for bona fide research purposes within the           #
# scientific community so long as proper attribution is given to the journal # 
# article from which it was obtained.                                        #
#                                                                            #
##############################################################################
data_I
_audit_creation_method
;
Olex2 1.5
(compiled 2023.08.24 svn.re1ec1418 for OlexSys, GUI svn.r6817)
;
_journal_date_recd_electronic     2023-10-05
_journal_date_accepted     2023-11-20
_journal_name_full     'Acta Crystallographica, Section E'
_journal_year     2023
_journal_volume     79
_journal_issue      1
_journal_page_first     0
_journal_page_last     0
_journal_paper_category     GM
_journal_paper_doi     10.1107/S2056989023010071
_journal_coeditor_code     MW2199
_publ_contact_author_name     'Nataliia S. Kariaka'
_publ_contact_author_address
;
Department of Chemistry, Kyiv National Taras Shevchenko University, Volodymyrska
str. 64, 01601 Kyiv, Ukraine
;
_publ_contact_author_email     'natalia_kariaka@i.ua'
_publ_contact_author_fax     ?
_publ_contact_author_phone     ?
_publ_section_title
;
Synthesis, crystal structure and Hirshfeld surface analysis of the tetrakis
complex NaNdPyr~4~(<i>i</i>-PrOH)~2~\\cdot<i>i</i>-PrOH with
carbacylamidophosphate of the amide type
;
loop_
    _publ_author_name
    _publ_author_footnote
    _publ_author_address
    'Kariaka, Nataliia S.' .
;
Department of Chemistry, Kyiv National Taras Shevchenko University, Volodymyrska
str. 64, 01601 Kyiv, Ukraine
;
    'Dyakonenko, Viktoriya V.' .
;
SSI "Institute for Single Crystals", National Academy of Sciences of Ukraine,
Nauky ave. 60, 61001 Kharkiv, Ukraine
;
    'Znovjyak, Kateryna O.' .
;
Department of Chemistry, Kyiv National Taras Shevchenko University, Volodymyrska
str. 64, 01601 Kyiv, Ukraine
;
    'Shishkina, Svitlana V.' .
;
SSI "Institute for Single Crystals", National Academy of Sciences of Ukraine,
Nauky ave. 60, 61001 Kharkiv, Ukraine
;
    'Amirkhanov, Volodymyr M.' .
;
Department of Chemistry, Kyiv National Taras Shevchenko University, Volodymyrska
str. 64, 01601 Kyiv, Ukraine
;
_publ_section_synopsis
;\
The crystal structure of neodymium tetrakis complex based on
<i>N</i>,<i>N</i>'-bis(pyrrolidin-1-yl)-<i>N</i>''-(trichloracetyl)\
phosphortriamide is reported and discussed.
;
_chemical_name_systematic
;\
Tetrakis{<i>N</i>-[bis(pyrrolidin-1-yl)phosphoryl]acetamidato}bis(propan-2-ol)\
neodymiumsodium propan-2-ol monosolvate
;
_chemical_name_common     ?
_chemical_formula_moiety     'C46 H80 Cl12 N12 Na Nd O10 P4, C3 H8 O'
_chemical_formula_sum     'C49 H88 Cl12 N12 Na Nd O11 P4'
_chemical_formula_iupac     '[Na Nd (C10 H16 Cl3 N3 O2)4 (C3 H8 O1)2], C3 H8 O'
_chemical_formula_weight     1737.82
_chemical_melting_point     ?
_space_group_crystal_system     triclinic
_space_group_name_H-M_alt     'P -1'
_space_group_name_Hall     '-P 1'
loop_
    _space_group_symop_operation_xyz
    'x, y, z'
    '-x, -y, -z'
_cell_length_a     12.7712(4)
_cell_length_b     13.6102(4)
_cell_length_c     24.7288(8)
_cell_angle_alpha     98.301(3)
_cell_angle_beta     97.814(3)
_cell_angle_gamma     117.051(3)
_cell_volume     3687.5(2)
_cell_formula_units_Z     2
_cell_measurement_reflns_used     6677
_cell_measurement_theta_min     3.2830
_cell_measurement_theta_max     30.1390
_cell_measurement_temperature     103
_exptl_crystal_description     block
_exptl_crystal_colour     colourless
_exptl_crystal_size_max     0.5
_exptl_crystal_size_mid     0.3
_exptl_crystal_size_min     0.2
_exptl_crystal_density_diffrn     1.565
_exptl_crystal_density_meas     ?
_exptl_crystal_density_method     ?
_exptl_crystal_F_000     1778
_exptl_absorpt_coefficient_mu     1.291
_exptl_absorpt_correction_type     multi-scan
_exptl_absorpt_process_details
;
(CrysAlisPro, Agilent, 2014)
;
_exptl_absorpt_correction_T_min     0.71110
_exptl_absorpt_correction_T_max     1.00000
_diffrn_ambient_temperature     103.00
_diffrn_source     ?
_diffrn_radiation_type     MoK\a
_diffrn_radiation_wavelength     0.71073
_diffrn_measurement_device_type     'Xcalibur, Sapphire3'
_diffrn_measurement_device     'four-circle diffractometer'
_diffrn_measurement_method     '\w scans'
_diffrn_detector_area_resol_mean     16.1827
_diffrn_reflns_number     29184
_diffrn_reflns_av_R_equivalents     0.0465
_diffrn_reflns_av_unetI/netI     0.0698
_diffrn_reflns_theta_min     3.091
_diffrn_reflns_theta_max     26.000
_diffrn_reflns_theta_full     25.242
_diffrn_measured_fraction_theta_max     0.998
_diffrn_measured_fraction_theta_full     0.998
_diffrn_reflns_limit_h_min     -15
_diffrn_reflns_limit_h_max     15
_diffrn_reflns_limit_k_min     -16
_diffrn_reflns_limit_k_max     16
_diffrn_reflns_limit_l_min     -29
_diffrn_reflns_limit_l_max     30
_refine_special_details     ?
_reflns_number_total     14464
_reflns_number_gt     12181
_reflns_threshold_expression     'I > 2\s(I)'
_refine_ls_structure_factor_coef     Fsqd
_refine_ls_matrix_type     full
_refine_ls_R_factor_all     0.0581
_refine_ls_R_factor_gt     0.0466
_refine_ls_wR_factor_gt     0.1025
_refine_ls_wR_factor_ref     0.1100
_refine_ls_goodness_of_fit_ref     1.036
_refine_ls_restrained_S_all     1.069
_refine_ls_number_reflns     14464
_refine_ls_number_parameters     877
_refine_ls_number_restraints     87
_refine_ls_hydrogen_treatment     constr
_refine_ls_weighting_scheme     calc
_refine_ls_weighting_details
              'w=1/[\s^2^(Fo^2^)+(0.0411P)^2^+3.2978P] where P=(Fo^2^+2Fc^2^)/3'
_atom_sites_solution_hydrogens     mixed
_atom_sites_solution_primary     iterative
_atom_sites_solution_secondary     ?
_refine_ls_shift/su_max     0.002
_refine_ls_shift/su_mean     0.000
_refine_diff_density_max     1.760
_refine_diff_density_min     -1.336
_refine_ls_extinction_method     none
_refine_ls_extinction_coef     .
loop_
    _atom_type_symbol
    _atom_type_description
    _atom_type_scat_dispersion_real
    _atom_type_scat_dispersion_imag
    _atom_type_scat_source
    'C' 'C' 0.0033 0.0016
                         'International Tables Vol C Tables 4.2.6.8 and 6.1.1.4'
    'H' 'H' 0.0000 0.0000
                         'International Tables Vol C Tables 4.2.6.8 and 6.1.1.4'
    'Cl' 'Cl' 0.1484 0.1585
                         'International Tables Vol C Tables 4.2.6.8 and 6.1.1.4'
    'N' 'N' 0.0061 0.0033
                         'International Tables Vol C Tables 4.2.6.8 and 6.1.1.4'
    'Na' 'Na' 0.0362 0.0249
                         'International Tables Vol C Tables 4.2.6.8 and 6.1.1.4'
    'Nd' 'Nd' -0.1943 3.0179
                         'International Tables Vol C Tables 4.2.6.8 and 6.1.1.4'
    'O' 'O' 0.0106 0.0060
                         'International Tables Vol C Tables 4.2.6.8 and 6.1.1.4'
    'P' 'P' 0.1023 0.0942
                         'International Tables Vol C Tables 4.2.6.8 and 6.1.1.4'
_computing_data_collection
;
CrysAlisPro (Agilent, 2014)
;
_computing_cell_refinement
;
CrysAlisPro (Agilent, 2014)
;
_computing_data_reduction
;
CrysAlisPro (Agilent, 2014)
;
_computing_structure_solution
;
<i>olex2.solve</i> 1.5 (Bourhis <i>et al.</i>,  2015)
;
_computing_structure_refinement
;
<i>SHELXL2019/3</i> (Sheldrick, 2015)
;
_computing_molecular_graphics
;
Olex2 1.5 (Dolomanov <i>et al.</i>,  2009)
;
_computing_publication_material
;
Olex2 1.5 (Dolomanov <i>et al.</i>,  2009)
;
loop_
    _atom_site_type_symbol
    _atom_site_label
    _atom_site_fract_x
    _atom_site_fract_y
    _atom_site_fract_z
    _atom_site_U_iso_or_equiv
    _atom_site_adp_type
    _atom_site_calc_flag
    _atom_site_occupancy
    _atom_site_disorder_assembly
    _atom_site_disorder_group
    Nd Nd1 0.49634(2) 0.27520(2) 0.27799(2) 0.01594(7) Uani d 1 . .
    Cl Cl1 1.03087(10) 0.48921(11) 0.38922(5) 0.0403(3) Uani d 1 . .
    Cl Cl2 0.90782(10) 0.32199(10) 0.28514(5) 0.0360(3) Uani d 1 . .
    Cl Cl3 0.98196(10) 0.55767(10) 0.28839(6) 0.0421(3) Uani d 1 . .
    Cl Cl4A 0.0187(3) -0.00580(19) 0.34464(11) 0.1293(17) Uani d 0.757(3) A 1
    Cl Cl4B 0.1629(9) 0.0463(9) 0.3960(4) 0.094(2) Uani d 0.243(3) A 2
    Cl Cl5A 0.23064(17) 0.1698(3) 0.42076(7) 0.0729(8) Uani d 0.757(3) A 1
    Cl Cl5B 0.1912(9) 0.2662(4) 0.3961(4) 0.103(3) Uani d 0.243(3) A 2
    Cl Cl6A 0.0784(3) 0.2221(3) 0.35197(12) 0.0916(10) Uani d 0.757(3) A 1
    Cl Cl6B -0.0108(3) 0.0943(7) 0.3317(2) 0.0723(19) Uani d 0.243(3) A 2
    Cl Cl7 0.51289(10) -0.14415(8) 0.19092(5) 0.0329(3) Uani d 1 . .
    Cl Cl8 0.76740(10) 0.01020(9) 0.23771(6) 0.0391(3) Uani d 1 . .
    Cl Cl9 0.64096(13) 0.04819(10) 0.14551(6) 0.0455(3) Uani d 1 . .
    Cl Cl10 0.47945(12) 0.26494(11) -0.04654(5) 0.0404(3) Uani d 1 . .
    Cl Cl11 0.34069(13) 0.36827(11) -0.01198(5) 0.0450(3) Uani d 1 . .
    Cl Cl12 0.24487(13) 0.12831(11) -0.02834(6) 0.0577(4) Uani d 1 . .
    P P1 0.68858(9) 0.50325(8) 0.39560(5) 0.0199(2) Uani d 1 . .
    P P2 0.19201(9) 0.06061(8) 0.20288(4) 0.0197(2) Uani d 1 . .
    P P3 0.57031(10) 0.09822(9) 0.35435(5) 0.0237(2) Uani d 1 . .
    P P4 0.56916(9) 0.39976(8) 0.15111(4) 0.0170(2) Uani d 1 . .
    Na Na1 0.45014(14) 0.12135(12) 0.14265(7) 0.0228(3) Uani d 1 . .
    O O1 0.5723(2) 0.4383(2) 0.35177(11) 0.0190(6) Uani d 1 . .
    O O2 0.7142(2) 0.3698(2) 0.29281(12) 0.0237(6) Uani d 1 . .
    O O3 0.3248(2) 0.1274(2) 0.20604(11) 0.0197(6) Uani d 1 . .
    O O4 0.3203(2) 0.2102(2) 0.32181(12) 0.0249(6) Uani d 1 . .
    O O5 0.5434(3) 0.1933(2) 0.34924(12) 0.0266(7) Uani d 1 . .
    O O6 0.5470(2) 0.1249(2) 0.23225(12) 0.0223(6) Uani d 1 . .
    O O7 0.5357(2) 0.3189(2) 0.18929(11) 0.0179(6) Uani d 1 . .
    O O8 0.4573(3) 0.1925(2) 0.06370(12) 0.0275(7) Uani d 1 . .
    O O9 0.3904(3) 0.3862(2) 0.25091(13) 0.0268(7) Uani d 1 . .
    H H9 0.397249 0.410390 0.221507 0.040 Uiso calc 1 . .
    O O10 0.2997(3) -0.0579(2) 0.10109(14) 0.0401(8) Uani d 1 . .
    H H10 0.250000 -0.099104 0.118919 0.060 Uiso d 0.5 B 1
    H H10A 0.236290 -0.071254 0.113299 0.060 Uiso d 0.5 C 2
    N N1 0.8054(3) 0.4951(3) 0.38100(16) 0.0246(8) Uani d 1 . .
    N N2 0.6586(3) 0.4606(3) 0.45281(15) 0.0292(8) Uani d 1 . .
    N N3 0.7394(3) 0.6402(3) 0.41128(16) 0.0284(8) Uani d 1 . .
    N N4 0.1428(3) 0.0721(3) 0.25932(15) 0.0252(8) Uani d 1 . .
    N N5 0.1126(3) 0.0863(3) 0.15567(15) 0.0238(7) Uani d 1 . .
    N N6 0.1567(3) -0.0758(2) 0.18312(15) 0.0230(7) Uani d 1 . .
    N N7 0.6067(3) 0.0480(3) 0.30070(16) 0.0267(8) Uani d 1 . .
    N N8 0.4565(3) -0.0133(3) 0.36409(16) 0.0310(9) Uani d 1 . .
    N N9 0.6800(3) 0.1423(3) 0.41036(16) 0.0279(8) Uani d 1 . .
    N N10 0.4694(3) 0.3681(3) 0.09354(14) 0.0189(7) Uani d 1 . .
    N N11 0.6959(3) 0.4136(3) 0.13640(15) 0.0226(7) Uani d 1 . .
    N N12 0.5901(3) 0.5236(2) 0.18370(14) 0.0190(7) Uani d 1 . .
    C C1 0.5453(4) 0.3650(3) 0.45645(19) 0.0286(10) Uani d 1 . .
    H H1A 0.512718 0.302348 0.422533 0.034 Uiso calc 1 . .
    H H1B 0.483826 0.388929 0.461063 0.034 Uiso calc 1 . .
    C C2 0.5812(5) 0.3299(4) 0.5076(2) 0.0422(13) Uani d 1 . .
    H H2A 0.617529 0.280652 0.498780 0.051 Uiso calc 1 . .
    H H2B 0.511369 0.289857 0.524035 0.051 Uiso calc 1 . .
    C C3 0.6742(5) 0.4442(5) 0.5467(2) 0.0559(16) Uani d 1 . .
    H H3A 0.725477 0.434554 0.576997 0.067 Uiso calc 1 . .
    H H3B 0.634606 0.484722 0.563610 0.067 Uiso calc 1 . .
    C C4 0.7488(5) 0.5077(5) 0.5065(2) 0.0456(13) Uani d 1 . .
    H H4A 0.781452 0.590683 0.518867 0.055 Uiso calc 1 . .
    H H4B 0.816280 0.491529 0.503744 0.055 Uiso calc 1 . .
    C C5 0.6656(4) 0.6852(4) 0.4342(2) 0.0374(11) Uani d 1 . .
    H H5A 0.661599 0.675783 0.472949 0.045 Uiso calc 1 . .
    H H5B 0.582588 0.647205 0.410483 0.045 Uiso calc 1 . .
    C C6 0.7320(6) 0.8091(4) 0.4332(2) 0.0538(16) Uani d 1 . .
    H H6A 0.721021 0.856429 0.463878 0.065 Uiso calc 1 . .
    H H6B 0.703812 0.821662 0.396837 0.065 Uiso calc 1 . .
    C C7 0.8625(6) 0.8352(4) 0.4415(3) 0.0573(17) Uani d 1 . .
    H H7A 0.898353 0.845605 0.481406 0.069 Uiso calc 1 . .
    H H7B 0.911594 0.904113 0.428638 0.069 Uiso calc 1 . .
    C C8 0.8532(4) 0.7300(3) 0.4052(2) 0.0375(12) Uani d 1 . .
    H H8A 0.850356 0.735427 0.365542 0.045 Uiso calc 1 . .
    H H8B 0.921708 0.717755 0.419088 0.045 Uiso calc 1 . .
    C C9 0.7993(4) 0.4347(3) 0.33380(18) 0.0219(9) Uani d 1 . .
    C C10 0.9243(4) 0.4482(3) 0.32560(19) 0.0267(9) Uani d 1 . .
    C C11 0.1571(4) 0.1238(4) 0.1063(2) 0.0342(11) Uani d 1 . .
    H H11A 0.174705 0.068258 0.084552 0.041 Uiso calc 1 . .
    H H11B 0.230991 0.198797 0.117616 0.041 Uiso calc 1 . .
    C C12 0.0523(4) 0.1304(4) 0.0724(2) 0.0374(11) Uani d 1 . .
    H H12A 0.081805 0.190661 0.051388 0.045 Uiso calc 1 . .
    H H12B -0.004482 0.057109 0.045631 0.045 Uiso calc 1 . .
    C C13 -0.0074(4) 0.1582(4) 0.1168(2) 0.0390(11) Uani d 1 . .
    H H13A -0.092127 0.136553 0.100241 0.047 Uiso calc 1 . .
    H H13B 0.036992 0.240215 0.135058 0.047 Uiso calc 1 . .
    C C14 -0.0013(4) 0.0879(4) 0.1583(2) 0.0342(11) Uani d 1 . .
    H H14A 0.001232 0.124039 0.196516 0.041 Uiso calc 1 . .
    H H14B -0.071186 0.010324 0.146772 0.041 Uiso calc 1 . .
    C C15 0.0259(4) -0.1618(3) 0.1704(2) 0.0305(10) Uani d 1 . .
    H H15A -0.012015 -0.178076 0.130164 0.037 Uiso calc 1 . .
    H H15B -0.018091 -0.135545 0.193409 0.037 Uiso calc 1 . .
    C C16 0.0271(5) -0.2651(4) 0.1854(3) 0.0634(19) Uani d 1 . .
    H H16A -0.047638 -0.311826 0.197247 0.076 Uiso calc 1 . .
    H H16B 0.033250 -0.312115 0.152776 0.076 Uiso calc 1 . .
    C C17 0.1322(5) -0.2225(4) 0.2313(3) 0.0565(16) Uani d 1 . .
    H H17A 0.163012 -0.277416 0.231042 0.068 Uiso calc 1 . .
    H H17B 0.111258 -0.209751 0.267814 0.068 Uiso calc 1 . .
    C C18 0.2263(4) -0.1118(4) 0.2221(2) 0.0310(10) Uani d 1 . .
    H H18A 0.268215 -0.054103 0.258040 0.037 Uiso calc 1 . .
    H H18B 0.286902 -0.122901 0.204910 0.037 Uiso calc 1 . .
    C C19 0.2099(4) 0.1389(3) 0.30703(17) 0.0199(8) Uani d 1 . .
    C C20 0.1410(2) 0.13080(17) 0.35323(11) 0.0283(9) Uani d 1 . .
    C C21 0.4217(4) -0.1327(4) 0.3399(2) 0.0388(12) Uani d 1 . .
    H H21A 0.493079 -0.144510 0.344113 0.047 Uiso calc 1 . .
    H H21B 0.381118 -0.155830 0.299668 0.047 Uiso calc 1 . .
    C C22 0.3356(6) -0.1982(5) 0.3742(3) 0.0652(19) Uani d 1 . .
    H H22A 0.266356 -0.268326 0.349690 0.078 Uiso calc 1 . .
    H H22B 0.377445 -0.219144 0.403320 0.078 Uiso calc 1 . .
    C C23 0.2946(7) -0.1226(5) 0.4000(3) 0.082(3) Uani d 1 . .
    H H23A 0.271867 -0.141178 0.435386 0.099 Uiso calc 1 . .
    H H23B 0.223668 -0.129639 0.374291 0.099 Uiso calc 1 . .
    C C24 0.4008(5) -0.0032(5) 0.4115(3) 0.0528(15) Uani d 1 . .
    H H24A 0.373329 0.053993 0.410848 0.063 Uiso calc 1 . .
    H H24B 0.456984 0.016448 0.447939 0.063 Uiso calc 1 . .
    C C25 0.7147(5) 0.0603(4) 0.4286(2) 0.0406(12) Uani d 1 . .
    H H25A 0.707111 0.004495 0.395730 0.049 Uiso calc 1 . .
    H H25B 0.662880 0.019150 0.452838 0.049 Uiso calc 1 . .
    C C26 0.8459(5) 0.1314(4) 0.4611(2) 0.0433(13) Uani d 1 . .
    H H26A 0.858573 0.108214 0.496550 0.052 Uiso calc 1 . .
    H H26B 0.901013 0.123467 0.438473 0.052 Uiso calc 1 . .
    C C27 0.8672(4) 0.2525(4) 0.4730(2) 0.0403(12) Uani d 1 . .
    H H27A 0.953310 0.307546 0.476898 0.048 Uiso calc 1 . .
    H H27B 0.842143 0.270416 0.507652 0.048 Uiso calc 1 . .
    C C28 0.7882(4) 0.2537(4) 0.4216(2) 0.0366(11) Uani d 1 . .
    H H28A 0.768411 0.315956 0.429572 0.044 Uiso calc 1 . .
    H H28B 0.827835 0.261739 0.389525 0.044 Uiso calc 1 . .
    C C29 0.5903(4) 0.0671(3) 0.25138(18) 0.0218(9) Uani d 1 . .
    C C30 0.6282(4) 0.0005(3) 0.20847(19) 0.0263(9) Uani d 1 . .
    C C31 0.7450(4) 0.3373(4) 0.1459(2) 0.0289(10) Uani d 1 . .
    H H31A 0.693024 0.260688 0.121060 0.035 Uiso calc 1 . .
    H H31B 0.753474 0.331076 0.185448 0.035 Uiso calc 1 . .
    C C32 0.8665(4) 0.3943(4) 0.1315(2) 0.0388(12) Uani d 1 . .
    H H32A 0.895308 0.339348 0.121279 0.047 Uiso calc 1 . .
    H H32B 0.927344 0.456570 0.163255 0.047 Uiso calc 1 . .
    C C33 0.8409(5) 0.4400(4) 0.0814(2) 0.0411(13) Uani d 1 . .
    H H33A 0.915123 0.506164 0.078237 0.049 Uiso calc 1 . .
    H H33B 0.808890 0.380735 0.046084 0.049 Uiso calc 1 . .
    C C34 0.7471(4) 0.4742(3) 0.09373(19) 0.0270(10) Uani d 1 . .
    H H34A 0.785127 0.557317 0.108344 0.032 Uiso calc 1 . .
    H H34B 0.683711 0.451284 0.059416 0.032 Uiso calc 1 . .
    C C35 0.6867(4) 0.5840(3) 0.23585(18) 0.0259(9) Uani d 1 . .
    H H35A 0.752612 0.565127 0.234395 0.031 Uiso calc 1 . .
    H H35B 0.654178 0.563618 0.269120 0.031 Uiso calc 1 . .
    C C36 0.7320(4) 0.7099(3) 0.23815(19) 0.0305(10) Uani d 1 . .
    H H36A 0.819797 0.755123 0.254934 0.037 Uiso calc 1 . .
    H H36B 0.688848 0.739233 0.260213 0.037 Uiso calc 1 . .
    C C37 0.7040(4) 0.7131(3) 0.17651(19) 0.0258(9) Uani d 1 . .
    H H37A 0.699726 0.782744 0.172780 0.031 Uiso calc 1 . .
    H H37B 0.765168 0.708700 0.157144 0.031 Uiso calc 1 . .
    C C38 0.5816(4) 0.6081(3) 0.15374(18) 0.0221(9) Uani d 1 . .
    H H38A 0.516029 0.623268 0.162134 0.026 Uiso calc 1 . .
    H H38B 0.566813 0.581165 0.112639 0.026 Uiso calc 1 . .
    C C39 0.4400(4) 0.2729(3) 0.05720(17) 0.0210(8) Uani d 1 . .
    C C40 0.3771(4) 0.2606(3) -0.00414(18) 0.0250(9) Uani d 1 . .
    C C41 0.3456(4) 0.4442(4) 0.2866(2) 0.0294(10) Uani d 1 . .
    H H41 0.352934 0.425105 0.324028 0.035 Uiso calc 1 . .
    C C42 0.2144(5) 0.4031(5) 0.2626(3) 0.0495(14) Uani d 1 . .
    H H42A 0.204399 0.416574 0.224885 0.074 Uiso calc 1 . .
    H H42B 0.185272 0.444109 0.286765 0.074 Uiso calc 1 . .
    H H42C 0.167984 0.321629 0.260605 0.074 Uiso calc 1 . .
    C C43 0.4235(4) 0.5717(4) 0.2952(2) 0.0382(12) Uani d 1 . .
    H H43A 0.508074 0.593482 0.310091 0.057 Uiso calc 1 . .
    H H43B 0.396821 0.611127 0.321738 0.057 Uiso calc 1 . .
    H H43C 0.415707 0.592785 0.259144 0.057 Uiso calc 1 . .
    C C44A 0.2358(9) -0.1163(8) 0.0434(3) 0.041(3) Uani d 0.471(13) D 1
    H H44A 0.191559 -0.076784 0.029733 0.050 Uiso calc 0.471(13) D 1
    C C44B 0.2746(7) -0.1499(6) 0.0555(3) 0.028(2) Uani d 0.529(13) D 2
    H H44B 0.285587 -0.211073 0.069053 0.033 Uiso calc 0.529(13) D 2
    C C45A 0.1449(9) -0.1910(13) 0.0270(6) 0.054(4) Uani d 0.529(13) D 2
    H H45A 0.120681 -0.251005 -0.006701 0.081 Uiso calc 0.529(13) D 2
    H H45B 0.136871 -0.127674 0.016341 0.081 Uiso calc 0.529(13) D 2
    H H45C 0.092815 -0.220959 0.052817 0.081 Uiso calc 0.529(13) D 2
    C C46A 0.3608(14) -0.0959(16) 0.0192(7) 0.037(4) Uani d 0.529(13) D 2
    H H46A 0.344239 -0.152885 -0.014593 0.055 Uiso calc 0.529(13) D 2
    H H46B 0.444019 -0.065902 0.040293 0.055 Uiso calc 0.529(13) D 2
    H H46C 0.350228 -0.033923 0.008447 0.055 Uiso calc 0.529(13) D 2
    O O11 0.2881(3) 0.4343(3) 0.12862(16) 0.0409(8) Uani d 1 . .
    H H11 0.330496 0.415945 0.110808 0.061 Uiso calc 1 . .
    C C47 0.2591(4) 0.5094(4) 0.1028(2) 0.0424(12) Uani d 1 . .
    H H47 0.327306 0.556729 0.086403 0.051 Uiso calc 1 . .
    C C48 0.2436(5) 0.5860(5) 0.1484(3) 0.0552(15) Uani d 1 . .
    H H48A 0.178250 0.539704 0.165243 0.083 Uiso calc 1 . .
    H H48B 0.223655 0.638458 0.131949 0.083 Uiso calc 1 . .
    H H48C 0.318942 0.629328 0.177307 0.083 Uiso calc 1 . .
    C C49 0.1441(5) 0.4434(5) 0.0567(3) 0.0555(15) Uani d 1 . .
    H H49A 0.155668 0.394957 0.027430 0.083 Uiso calc 1 . .
    H H49B 0.125343 0.496635 0.040404 0.083 Uiso calc 1 . .
    H H49C 0.077274 0.396181 0.072548 0.083 Uiso calc 1 . .
    C C46B 0.3264(16) -0.105(2) 0.0081(8) 0.038(5) Uani d 0.471(13) D 1
    H H46D 0.373296 -0.140323 0.021351 0.057 Uiso calc 0.471(13) D 1
    H H46E 0.380887 -0.023989 0.011201 0.057 Uiso calc 0.471(13) D 1
    H H46F 0.283864 -0.141844 -0.031204 0.057 Uiso calc 0.471(13) D 1
    C C45B 0.1435(15) -0.2385(9) 0.0375(8) 0.061(5) Uani d 0.471(13) D 1
    H H45D 0.105600 -0.274896 -0.002342 0.091 Uiso calc 0.471(13) D 1
    H H45E 0.081672 -0.241710 0.057753 0.091 Uiso calc 0.471(13) D 1
    H H45F 0.183376 -0.278323 0.053137 0.091 Uiso calc 0.471(13) D 1
loop_
    _atom_site_aniso_label
    _atom_site_aniso_U_11
    _atom_site_aniso_U_22
    _atom_site_aniso_U_33
    _atom_site_aniso_U_12
    _atom_site_aniso_U_13
    _atom_site_aniso_U_23
    Nd1 0.01428(11) 0.01414(10) 0.01690(12) 0.00585(8) 0.00157(9) 0.00184(8)
    Cl1 0.0198(6) 0.0553(7) 0.0386(7) 0.0159(5) -0.0053(5) 0.0091(6)
    Cl2 0.0272(6) 0.0420(6) 0.0441(7) 0.0220(5) 0.0081(5) 0.0068(5)
    Cl3 0.0254(6) 0.0456(7) 0.0562(9) 0.0112(5) 0.0144(6) 0.0305(6)
    Cl4A 0.128(2) 0.0747(16) 0.0567(15) -0.0577(15) 0.0675(17) -0.0248(12)
    Cl4B 0.099(5) 0.178(6) 0.087(5) 0.106(5) 0.063(4) 0.092(5)
    Cl5A 0.0359(11) 0.159(2) 0.0184(9) 0.0443(13) 0.0086(8) 0.0151(12)
    Cl5B 0.105(5) 0.112(5) 0.066(4) 0.025(4) 0.065(4) -0.005(4)
    Cl6A 0.130(2) 0.158(3) 0.0868(19) 0.126(2) 0.0760(18) 0.0730(19)
    Cl6B 0.060(3) 0.128(5) 0.054(4) 0.057(3) 0.039(3) 0.030(3)
    Cl7 0.0335(6) 0.0206(5) 0.0398(7) 0.0109(4) 0.0102(5) -0.0012(4)
    Cl8 0.0274(6) 0.0334(6) 0.0587(8) 0.0183(5) 0.0122(6) 0.0022(6)
    Cl9 0.0767(10) 0.0459(7) 0.0428(8) 0.0437(7) 0.0376(8) 0.0227(6)
    Cl10 0.0530(8) 0.0624(8) 0.0279(6) 0.0406(7) 0.0191(6) 0.0206(6)
    Cl11 0.0690(9) 0.0608(8) 0.0239(6) 0.0508(7) 0.0000(6) 0.0056(6)
    Cl12 0.0433(8) 0.0463(7) 0.0366(8) -0.0111(6) -0.0110(6) 0.0072(6)
    P1 0.0186(5) 0.0164(5) 0.0199(6) 0.0068(4) -0.0012(4) 0.0012(4)
    P2 0.0166(5) 0.0180(5) 0.0174(5) 0.0036(4) 0.0034(4) 0.0010(4)
    P3 0.0318(6) 0.0217(5) 0.0234(6) 0.0167(5) 0.0070(5) 0.0082(4)
    P4 0.0162(5) 0.0150(5) 0.0175(5) 0.0065(4) 0.0019(4) 0.0030(4)
    Na1 0.0279(9) 0.0188(7) 0.0187(9) 0.0101(7) 0.0037(7) 0.0015(6)
    O1 0.0172(14) 0.0171(13) 0.0167(15) 0.0067(11) -0.0023(12) -0.0013(11)
    O2 0.0134(14) 0.0295(15) 0.0220(16) 0.0076(12) 0.0010(13) 0.0002(12)
    O3 0.0176(14) 0.0163(13) 0.0171(15) 0.0031(11) 0.0026(12) -0.0002(11)
    O4 0.0153(15) 0.0294(15) 0.0187(16) 0.0041(12) 0.0032(13) -0.0024(12)
    O5 0.0417(18) 0.0262(15) 0.0208(16) 0.0228(14) 0.0085(14) 0.0078(12)
    O6 0.0273(16) 0.0207(14) 0.0215(16) 0.0149(12) 0.0043(13) 0.0020(12)
    O7 0.0158(14) 0.0157(12) 0.0178(15) 0.0052(11) 0.0009(12) 0.0025(11)
    O8 0.0418(19) 0.0239(15) 0.0189(16) 0.0183(14) 0.0052(14) 0.0048(12)
    O9 0.0327(17) 0.0293(15) 0.0234(17) 0.0206(14) 0.0035(14) 0.0042(13)
    O10 0.043(2) 0.0255(16) 0.034(2) 0.0040(14) 0.0151(17) -0.0063(14)
    N1 0.0161(17) 0.0205(17) 0.031(2) 0.0076(14) -0.0042(16) 0.0002(15)
    N2 0.0210(19) 0.034(2) 0.020(2) 0.0055(16) -0.0035(16) 0.0044(16)
    N3 0.0243(19) 0.0148(16) 0.035(2) 0.0041(14) 0.0037(17) -0.0054(15)
    N4 0.0178(18) 0.0269(18) 0.022(2) 0.0042(14) 0.0055(16) 0.0017(15)
    N5 0.0175(18) 0.0258(18) 0.023(2) 0.0073(14) 0.0026(16) 0.0056(15)
    N6 0.0137(17) 0.0117(15) 0.029(2) -0.0033(13) 0.0005(15) -0.0006(14)
    N7 0.037(2) 0.0208(17) 0.032(2) 0.0193(16) 0.0134(18) 0.0094(16)
    N8 0.038(2) 0.0267(19) 0.033(2) 0.0172(17) 0.0128(19) 0.0098(17)
    N9 0.036(2) 0.0217(17) 0.028(2) 0.0164(16) 0.0040(18) 0.0073(15)
    N10 0.0189(17) 0.0182(16) 0.0176(18) 0.0088(14) -0.0004(15) 0.0029(13)
    N11 0.0230(18) 0.0233(17) 0.027(2) 0.0137(15) 0.0081(16) 0.0098(15)
    N12 0.0206(17) 0.0142(15) 0.0174(18) 0.0077(13) -0.0027(14) -0.0007(13)
    C1 0.029(2) 0.027(2) 0.029(3) 0.0114(19) 0.011(2) 0.0068(19)
    C2 0.039(3) 0.057(3) 0.053(4) 0.032(3) 0.025(3) 0.033(3)
    C3 0.031(3) 0.096(5) 0.037(3) 0.026(3) 0.002(3) 0.027(3)
    C4 0.028(3) 0.069(4) 0.026(3) 0.014(3) -0.002(2) 0.015(3)
    C5 0.037(3) 0.028(2) 0.039(3) 0.016(2) 0.000(2) -0.008(2)
    C6 0.097(5) 0.036(3) 0.042(3) 0.044(3) 0.015(3) 0.009(2)
    C7 0.069(4) 0.021(2) 0.058(4) 0.000(2) 0.029(3) 0.002(2)
    C8 0.043(3) 0.022(2) 0.034(3) 0.004(2) 0.015(2) 0.004(2)
    C9 0.019(2) 0.0203(19) 0.026(2) 0.0082(17) 0.0030(19) 0.0099(18)
    C10 0.021(2) 0.027(2) 0.028(2) 0.0086(18) 0.0032(19) 0.0094(18)
    C11 0.040(3) 0.039(3) 0.031(3) 0.022(2) 0.012(2) 0.015(2)
    C12 0.041(3) 0.040(3) 0.031(3) 0.020(2) 0.002(2) 0.010(2)
    C13 0.030(3) 0.045(3) 0.041(3) 0.020(2) -0.001(2) 0.007(2)
    C14 0.026(2) 0.042(3) 0.032(3) 0.017(2) 0.001(2) 0.002(2)
    C15 0.017(2) 0.022(2) 0.036(3) -0.0003(17) -0.001(2) 0.0022(19)
    C16 0.033(3) 0.031(3) 0.103(6) -0.004(2) -0.004(3) 0.031(3)
    C17 0.042(3) 0.038(3) 0.071(5) 0.005(2) -0.003(3) 0.024(3)
    C18 0.025(2) 0.027(2) 0.038(3) 0.0103(19) 0.006(2) 0.010(2)
    C19 0.019(2) 0.0202(19) 0.020(2) 0.0090(17) 0.0055(18) 0.0053(16)
    C20 0.024(2) 0.028(2) 0.026(2) 0.0072(18) 0.006(2) 0.0041(18)
    C21 0.040(3) 0.024(2) 0.051(3) 0.015(2) 0.005(3) 0.012(2)
    C22 0.084(5) 0.038(3) 0.065(5) 0.015(3) 0.028(4) 0.026(3)
    C23 0.087(5) 0.057(4) 0.105(6) 0.021(4) 0.070(5) 0.030(4)
    C24 0.063(4) 0.053(3) 0.046(4) 0.024(3) 0.032(3) 0.015(3)
    C25 0.054(3) 0.037(3) 0.037(3) 0.028(3) 0.001(3) 0.014(2)
    C26 0.044(3) 0.054(3) 0.047(3) 0.034(3) 0.012(3) 0.021(3)
    C27 0.030(3) 0.041(3) 0.041(3) 0.010(2) 0.002(2) 0.014(2)
    C28 0.039(3) 0.033(2) 0.035(3) 0.015(2) 0.007(2) 0.013(2)
    C29 0.025(2) 0.0141(18) 0.027(2) 0.0089(16) 0.0095(19) 0.0046(17)
    C30 0.032(2) 0.021(2) 0.030(3) 0.0148(18) 0.012(2) 0.0074(18)
    C31 0.028(2) 0.029(2) 0.034(3) 0.0170(19) 0.006(2) 0.009(2)
    C32 0.034(3) 0.044(3) 0.048(3) 0.025(2) 0.016(3) 0.014(2)
    C33 0.042(3) 0.047(3) 0.052(3) 0.027(2) 0.029(3) 0.025(3)
    C34 0.029(2) 0.026(2) 0.030(3) 0.0142(19) 0.013(2) 0.0135(19)
    C35 0.028(2) 0.022(2) 0.022(2) 0.0101(18) -0.0012(19) 0.0013(17)
    C36 0.033(3) 0.017(2) 0.030(3) 0.0069(18) -0.002(2) -0.0012(18)
    C37 0.025(2) 0.0165(19) 0.033(3) 0.0086(17) 0.006(2) 0.0031(18)
    C38 0.023(2) 0.0187(19) 0.026(2) 0.0115(17) 0.0050(19) 0.0076(17)
    C39 0.022(2) 0.0201(19) 0.019(2) 0.0086(17) 0.0046(18) 0.0046(16)
    C40 0.027(2) 0.023(2) 0.019(2) 0.0095(18) 0.0011(19) 0.0027(17)
    C41 0.031(2) 0.035(2) 0.032(3) 0.024(2) 0.011(2) 0.007(2)
    C42 0.036(3) 0.050(3) 0.071(4) 0.025(3) 0.015(3) 0.018(3)
    C43 0.041(3) 0.034(3) 0.042(3) 0.022(2) 0.008(3) 0.003(2)
    C44A 0.037(6) 0.031(5) 0.039(6) 0.010(4) 0.006(5) -0.013(4)
    C44B 0.031(4) 0.021(4) 0.031(4) 0.016(3) 0.004(4) -0.004(3)
    C45A 0.041(6) 0.057(8) 0.044(7) 0.021(6) -0.001(5) -0.019(7)
    C46A 0.041(8) 0.030(6) 0.029(7) 0.015(7) 0.005(7) -0.012(6)
    O11 0.0321(19) 0.0404(19) 0.051(2) 0.0164(15) 0.0136(18) 0.0127(17)
    C47 0.027(3) 0.044(3) 0.055(4) 0.014(2) 0.011(3) 0.017(3)
    C48 0.055(4) 0.043(3) 0.065(4) 0.025(3) 0.003(3) 0.010(3)
    C49 0.036(3) 0.071(4) 0.057(4) 0.027(3) 0.008(3) 0.011(3)
    C46B 0.045(9) 0.026(6) 0.025(7) 0.007(7) 0.004(7) -0.003(6)
    C45B 0.063(8) 0.031(8) 0.048(9) -0.004(6) 0.017(7) -0.015(7)
_geom_special_details
;
 All esds (except the esd in the dihedral angle between two l.s. planes)
 are estimated using the full covariance matrix.  The cell esds are taken
 into account individually in the estimation of esds in distances, angles
 and torsion angles; correlations between esds in cell parameters are only
 used when they are defined by crystal symmetry.  An approximate (isotropic)
 treatment of cell esds is used for estimating esds involving l.s. planes.
;
loop_
    _geom_bond_atom_site_label_1
    _geom_bond_atom_site_label_2
    _geom_bond_site_symmetry_2
    _geom_bond_distance
    _geom_bond_publ_flag
    Nd1 Na1 . 3.4999(15) ?
    Nd1 O1 . 2.364(3) y
    Nd1 O2 . 2.422(3) y
    Nd1 O3 . 2.431(3) y
    Nd1 O4 . 2.478(2) y
    Nd1 O5 . 2.366(3) y
    Nd1 O6 . 2.573(2) y
    Nd1 O7 . 2.413(3) y
    Nd1 O9 . 2.543(3) y
    Cl1 C10 . 1.764(5) ?
    Cl2 C10 . 1.765(4) ?
    Cl3 C10 . 1.787(4) ?
    Cl4A C20 . 1.7595(18) ?
    Cl4B C20 . 1.757(2) ?
    Cl5A C20 . 1.7471(19) ?
    Cl5B C20 . 1.763(2) ?
    Cl6A C20 . 1.7583(18) ?
    Cl6B C20 . 1.749(2) ?
    Cl7 C30 . 1.782(4) ?
    Cl8 C30 . 1.763(5) ?
    Cl9 Na1 . 3.0192(19) y
    Cl9 C30 . 1.771(4) ?
    Cl10 C40 . 1.770(4) ?
    Cl11 C40 . 1.754(4) ?
    Cl12 C40 . 1.761(4) ?
    P1 O1 . 1.501(3) y
    P1 N1 . 1.630(3) y
    P1 N2 . 1.633(4) ?
    P1 N3 . 1.633(3) ?
    P2 O3 . 1.500(3) y
    P2 N4 . 1.622(3) y
    P2 N5 . 1.623(4) ?
    P2 N6 . 1.676(3) ?
    P3 O5 . 1.500(3) y
    P3 N7 . 1.625(3) y
    P3 N8 . 1.633(4) ?
    P3 N9 . 1.646(4) ?
    P4 Na1 . 3.3404(17) ?
    P4 O7 . 1.505(3) y
    P4 N10 . 1.633(3) y
    P4 N11 . 1.640(3) ?
    P4 N12 . 1.643(3) ?
    Na1 O3 . 2.407(3) y
    Na1 O6 . 2.369(3) y
    Na1 O7 . 2.418(3) y
    Na1 O8 . 2.296(3) y
    Na1 O10 . 2.275(3) y
    O2 C9 . 1.248(5) y
    O4 C19 . 1.255(5) y
    O6 C29 . 1.257(5) y
    O8 C39 . 1.240(4) y
    O9 H9 . 0.8400 ?
    O9 C41 . 1.441(4) ?
    O10 H10 . 0.8576 ?
    O10 H10A . 0.8530 ?
    O10 C44A . 1.449(7) ?
    O10 C44B . 1.440(6) ?
    N1 C9 . 1.298(5) y
    N2 C1 . 1.467(5) ?
    N2 C4 . 1.472(6) ?
    N3 C5 . 1.468(5) ?
    N3 C8 . 1.458(5) ?
    N4 C19 . 1.288(5) y
    N5 C11 . 1.477(5) ?
    N5 C14 . 1.475(5) ?
    N6 C15 . 1.494(5) ?
    N6 C18 . 1.502(5) ?
    N7 C29 . 1.292(5) y
    N8 C21 . 1.479(5) ?
    N8 C24 . 1.472(6) ?
    N9 C25 . 1.479(5) ?
    N9 C28 . 1.467(6) ?
    N10 C39 . 1.325(5) y
    N11 C31 . 1.465(5) ?
    N11 C34 . 1.473(5) ?
    N12 C35 . 1.483(5) ?
    N12 C38 . 1.490(5) ?
    C1 H1A . 0.9900 ?
    C1 H1B . 0.9900 ?
    C1 C2 . 1.501(6) ?
    C2 H2A . 0.9900 ?
    C2 H2B . 0.9900 ?
    C2 C3 . 1.529(8) ?
    C3 H3A . 0.9900 ?
    C3 H3B . 0.9900 ?
    C3 C4 . 1.549(7) ?
    C4 H4A . 0.9900 ?
    C4 H4B . 0.9900 ?
    C5 H5A . 0.9900 ?
    C5 H5B . 0.9900 ?
    C5 C6 . 1.509(7) ?
    C6 H6A . 0.9900 ?
    C6 H6B . 0.9900 ?
    C6 C7 . 1.515(8) ?
    C7 H7A . 0.9900 ?
    C7 H7B . 0.9900 ?
    C7 C8 . 1.521(6) ?
    C8 H8A . 0.9900 ?
    C8 H8B . 0.9900 ?
    C9 C10 . 1.567(5) ?
    C11 H11A . 0.9900 ?
    C11 H11B . 0.9900 ?
    C11 C12 . 1.526(6) ?
    C12 H12A . 0.9900 ?
    C12 H12B . 0.9900 ?
    C12 C13 . 1.515(6) ?
    C13 H13A . 0.9900 ?
    C13 H13B . 0.9900 ?
    C13 C14 . 1.518(6) ?
    C14 H14A . 0.9900 ?
    C14 H14B . 0.9900 ?
    C15 H15A . 0.9900 ?
    C15 H15B . 0.9900 ?
    C15 C16 . 1.511(6) ?
    C16 H16A . 0.9900 ?
    C16 H16B . 0.9900 ?
    C16 C17 . 1.454(8) ?
    C17 H17A . 0.9900 ?
    C17 H17B . 0.9900 ?
    C17 C18 . 1.514(6) ?
    C18 H18A . 0.9900 ?
    C18 H18B . 0.9900 ?
    C19 C20 . 1.521(5) ?
    C21 H21A . 0.9900 ?
    C21 H21B . 0.9900 ?
    C21 C22 . 1.515(7) ?
    C22 H22A . 0.9900 ?
    C22 H22B . 0.9900 ?
    C22 C23 . 1.460(8) ?
    C23 H23A . 0.9900 ?
    C23 H23B . 0.9900 ?
    C23 C24 . 1.523(8) ?
    C24 H24A . 0.9900 ?
    C24 H24B . 0.9900 ?
    C25 H25A . 0.9900 ?
    C25 H25B . 0.9900 ?
    C25 C26 . 1.525(7) ?
    C26 H26A . 0.9900 ?
    C26 H26B . 0.9900 ?
    C26 C27 . 1.519(7) ?
    C27 H27A . 0.9900 ?
    C27 H27B . 0.9900 ?
    C27 C28 . 1.520(7) ?
    C28 H28A . 0.9900 ?
    C28 H28B . 0.9900 ?
    C29 C30 . 1.563(5) ?
    C31 H31A . 0.9900 ?
    C31 H31B . 0.9900 ?
    C31 C32 . 1.507(6) ?
    C32 H32A . 0.9900 ?
    C32 H32B . 0.9900 ?
    C32 C33 . 1.525(7) ?
    C33 H33A . 0.9900 ?
    C33 H33B . 0.9900 ?
    C33 C34 . 1.520(5) ?
    C34 H34A . 0.9900 ?
    C34 H34B . 0.9900 ?
    C35 H35A . 0.9900 ?
    C35 H35B . 0.9900 ?
    C35 C36 . 1.527(5) ?
    C36 H36A . 0.9900 ?
    C36 H36B . 0.9900 ?
    C36 C37 . 1.529(6) ?
    C37 H37A . 0.9900 ?
    C37 H37B . 0.9900 ?
    C37 C38 . 1.516(5) ?
    C38 H38A . 0.9900 ?
    C38 H38B . 0.9900 ?
    C39 C40 . 1.564(6) ?
    C41 H41 . 1.0000 ?
    C41 C42 . 1.501(7) ?
    C41 C43 . 1.522(6) ?
    C42 H42A . 0.9800 ?
    C42 H42B . 0.9800 ?
    C42 H42C . 0.9800 ?
    C43 H43A . 0.9800 ?
    C43 H43B . 0.9800 ?
    C43 H43C . 0.9800 ?
    C44A H44A . 1.0000 ?
    C44A C46B . 1.508(5) ?
    C44A C45B . 1.509(4) ?
    C44B H44B . 1.0000 ?
    C44B C45A . 1.5096(19) ?
    C44B C46A . 1.5096(19) ?
    C45A H45A . 0.9800 ?
    C45A H45B . 0.9800 ?
    C45A H45C . 0.9800 ?
    C46A H46A . 0.9800 ?
    C46A H46B . 0.9800 ?
    C46A H46C . 0.9800 ?
    O11 H11 . 0.8400 ?
    O11 C47 . 1.434(6) ?
    C47 H47 . 1.0000 ?
    C47 C48 . 1.518(7) ?
    C47 C49 . 1.521(8) ?
    C48 H48A . 0.9800 ?
    C48 H48B . 0.9800 ?
    C48 H48C . 0.9800 ?
    C49 H49A . 0.9800 ?
    C49 H49B . 0.9800 ?
    C49 H49C . 0.9800 ?
    C46B H46D . 0.9800 ?
    C46B H46E . 0.9800 ?
    C46B H46F . 0.9800 ?
    C45B H45D . 0.9800 ?
    C45B H45E . 0.9800 ?
    C45B H45F . 0.9800 ?
loop_
    _geom_angle_atom_site_label_1
    _geom_angle_atom_site_label_2
    _geom_angle_atom_site_label_3
    _geom_angle_site_symmetry_1
    _geom_angle_site_symmetry_3
    _geom_angle
    _geom_angle_publ_flag
    O1 Nd1 Na1 . . 156.64(7) ?
    O1 Nd1 O2 . . 73.20(9) ?
    O1 Nd1 O3 . . 147.74(8) ?
    O1 Nd1 O4 . . 82.23(9) ?
    O1 Nd1 O5 . . 84.29(9) ?
    O1 Nd1 O6 . . 142.69(9) ?
    O1 Nd1 O7 . . 113.26(8) ?
    O1 Nd1 O9 . . 73.00(9) ?
    O2 Nd1 Na1 . . 93.66(7) ?
    O2 Nd1 O3 . . 136.80(9) ?
    O2 Nd1 O4 . . 146.69(10) ?
    O2 Nd1 O6 . . 74.39(9) ?
    O2 Nd1 O9 . . 117.26(9) ?
    O3 Nd1 Na1 . . 43.39(6) ?
    O3 Nd1 O4 . . 73.55(9) ?
    O3 Nd1 O6 . . 69.13(9) ?
    O3 Nd1 O9 . . 80.20(9) ?
    O4 Nd1 Na1 . . 116.43(7) ?
    O4 Nd1 O6 . . 117.73(9) ?
    O4 Nd1 O9 . . 74.79(9) ?
    O5 Nd1 Na1 . . 113.00(7) ?
    O5 Nd1 O2 . . 80.20(10) ?
    O5 Nd1 O3 . . 109.02(9) ?
    O5 Nd1 O4 . . 75.21(10) ?
    O5 Nd1 O6 . . 72.41(9) ?
    O5 Nd1 O7 . . 143.36(9) ?
    O5 Nd1 O9 . . 144.35(9) ?
    O6 Nd1 Na1 . . 42.60(7) ?
    O7 Nd1 Na1 . . 43.62(6) ?
    O7 Nd1 O2 . . 75.18(9) ?
    O7 Nd1 O3 . . 73.76(9) ?
    O7 Nd1 O4 . . 136.53(9) ?
    O7 Nd1 O6 . . 75.07(8) ?
    O7 Nd1 O9 . . 72.08(8) ?
    O9 Nd1 Na1 . . 97.41(7) ?
    O9 Nd1 O6 . . 140.01(9) ?
    C30 Cl9 Na1 . . 97.76(14) ?
    O1 P1 N1 . . 117.19(17) ?
    O1 P1 N2 . . 106.08(17) ?
    O1 P1 N3 . . 114.01(18) ?
    N1 P1 N2 . . 111.06(19) ?
    N1 P1 N3 . . 102.02(17) ?
    N2 P1 N3 . . 106.06(19) ?
    O3 P2 N4 . . 118.87(17) ?
    O3 P2 N5 . . 112.08(16) ?
    O3 P2 N6 . . 105.45(15) ?
    N4 P2 N5 . . 105.79(18) ?
    N4 P2 N6 . . 106.22(17) ?
    N5 P2 N6 . . 107.86(18) ?
    O5 P3 N7 . . 116.24(17) ?
    O5 P3 N8 . . 113.11(18) ?
    O5 P3 N9 . . 108.16(17) ?
    N7 P3 N8 . . 103.82(18) ?
    N7 P3 N9 . . 109.02(19) ?
    N8 P3 N9 . . 105.97(19) ?
    O7 P4 Na1 . . 41.09(10) ?
    O7 P4 N10 . . 117.46(16) ?
    O7 P4 N11 . . 106.67(15) ?
    O7 P4 N12 . . 109.72(16) ?
    N10 P4 Na1 . . 87.36(11) ?
    N10 P4 N11 . . 110.38(17) ?
    N10 P4 N12 . . 102.86(16) ?
    N11 P4 Na1 . . 94.19(12) ?
    N11 P4 N12 . . 109.61(17) ?
    N12 P4 Na1 . . 148.27(12) ?
    Cl9 Na1 Nd1 . . 107.16(5) ?
    Cl9 Na1 P4 . . 111.26(5) ?
    P4 Na1 Nd1 . . 67.55(3) ?
    O3 Na1 Nd1 . . 43.94(7) ?
    O3 Na1 Cl9 . . 133.14(9) ?
    O3 Na1 P4 . . 91.64(7) ?
    O3 Na1 O7 . . 74.11(9) ?
    O6 Na1 Nd1 . . 47.32(6) ?
    O6 Na1 Cl9 . . 63.39(7) ?
    O6 Na1 P4 . . 99.80(8) ?
    O6 Na1 O3 . . 73.01(10) ?
    O6 Na1 O7 . . 78.85(10) ?
    O7 Na1 Nd1 . . 43.52(7) ?
    O7 Na1 Cl9 . . 111.49(9) ?
    O7 Na1 P4 . . 24.16(7) ?
    O8 Na1 Nd1 . . 124.61(8) ?
    O8 Na1 Cl9 . . 102.95(9) ?
    O8 Na1 P4 . . 58.46(8) ?
    O8 Na1 O3 . . 123.72(11) ?
    O8 Na1 O6 . . 149.95(12) ?
    O8 Na1 O7 . . 82.44(10) ?
    O10 Na1 Nd1 . . 126.63(9) ?
    O10 Na1 Cl9 . . 92.16(10) ?
    O10 Na1 P4 . . 148.48(12) ?
    O10 Na1 O3 . . 86.74(11) ?
    O10 Na1 O6 . . 109.72(12) ?
    O10 Na1 O7 . . 155.97(12) ?
    O10 Na1 O8 . . 96.86(13) ?
    P1 O1 Nd1 . . 132.59(14) ?
    C9 O2 Nd1 . . 134.2(2) ?
    P2 O3 Nd1 . . 134.08(15) ?
    P2 O3 Na1 . . 133.18(16) ?
    Na1 O3 Nd1 . . 92.67(9) ?
    C19 O4 Nd1 . . 137.0(3) ?
    P3 O5 Nd1 . . 138.48(17) ?
    Na1 O6 Nd1 . . 90.08(9) ?
    C29 O6 Nd1 . . 133.7(3) ?
    C29 O6 Na1 . . 135.6(3) ?
    Nd1 O7 Na1 . . 92.86(9) ?
    P4 O7 Nd1 . . 151.59(15) ?
    P4 O7 Na1 . . 114.75(15) ?
    C39 O8 Na1 . . 126.2(2) ?
    Nd1 O9 H9 . . 120.2 ?
    C41 O9 Nd1 . . 127.9(3) ?
    C41 O9 H9 . . 109.5 ?
    Na1 O10 H10 . . 122.2 ?
    Na1 O10 H10A . . 110.4 ?
    C44A O10 Na1 . . 133.5(4) ?
    C44A O10 H10 . . 101.2 ?
    C44B O10 Na1 . . 138.6(3) ?
    C44B O10 H10A . . 110.3 ?
    C9 N1 P1 . . 122.0(3) ?
    C1 N2 P1 . . 125.3(3) ?
    C1 N2 C4 . . 111.4(4) ?
    C4 N2 P1 . . 123.0(3) ?
    C5 N3 P1 . . 119.5(3) ?
    C8 N3 P1 . . 128.4(3) ?
    C8 N3 C5 . . 112.1(3) ?
    C19 N4 P2 . . 124.3(3) ?
    C11 N5 P2 . . 121.2(3) ?
    C14 N5 P2 . . 126.7(3) ?
    C14 N5 C11 . . 111.8(3) ?
    C15 N6 P2 . . 116.9(3) ?
    C15 N6 C18 . . 108.6(3) ?
    C18 N6 P2 . . 114.1(3) ?
    C29 N7 P3 . . 124.6(3) ?
    C21 N8 P3 . . 125.7(3) ?
    C24 N8 P3 . . 120.4(3) ?
    C24 N8 C21 . . 111.7(4) ?
    C25 N9 P3 . . 119.0(3) ?
    C28 N9 P3 . . 121.1(3) ?
    C28 N9 C25 . . 109.2(4) ?
    C39 N10 P4 . . 115.8(3) ?
    C31 N11 P4 . . 124.6(3) ?
    C31 N11 C34 . . 110.0(3) ?
    C34 N11 P4 . . 121.7(3) ?
    C35 N12 P4 . . 117.3(2) ?
    C35 N12 C38 . . 109.3(3) ?
    C38 N12 P4 . . 123.2(3) ?
    N2 C1 H1A . . 111.1 ?
    N2 C1 H1B . . 111.1 ?
    N2 C1 C2 . . 103.5(4) ?
    H1A C1 H1B . . 109.0 ?
    C2 C1 H1A . . 111.1 ?
    C2 C1 H1B . . 111.1 ?
    C1 C2 H2A . . 111.4 ?
    C1 C2 H2B . . 111.4 ?
    C1 C2 C3 . . 102.0(4) ?
    H2A C2 H2B . . 109.2 ?
    C3 C2 H2A . . 111.4 ?
    C3 C2 H2B . . 111.4 ?
    C2 C3 H3A . . 111.3 ?
    C2 C3 H3B . . 111.3 ?
    C2 C3 C4 . . 102.4(4) ?
    H3A C3 H3B . . 109.2 ?
    C4 C3 H3A . . 111.3 ?
    C4 C3 H3B . . 111.3 ?
    N2 C4 C3 . . 102.4(4) ?
    N2 C4 H4A . . 111.3 ?
    N2 C4 H4B . . 111.3 ?
    C3 C4 H4A . . 111.3 ?
    C3 C4 H4B . . 111.3 ?
    H4A C4 H4B . . 109.2 ?
    N3 C5 H5A . . 111.1 ?
    N3 C5 H5B . . 111.1 ?
    N3 C5 C6 . . 103.1(4) ?
    H5A C5 H5B . . 109.1 ?
    C6 C5 H5A . . 111.1 ?
    C6 C5 H5B . . 111.1 ?
    C5 C6 H6A . . 111.1 ?
    C5 C6 H6B . . 111.1 ?
    C5 C6 C7 . . 103.3(4) ?
    H6A C6 H6B . . 109.1 ?
    C7 C6 H6A . . 111.1 ?
    C7 C6 H6B . . 111.1 ?
    C6 C7 H7A . . 111.2 ?
    C6 C7 H7B . . 111.2 ?
    C6 C7 C8 . . 102.7(4) ?
    H7A C7 H7B . . 109.1 ?
    C8 C7 H7A . . 111.2 ?
    C8 C7 H7B . . 111.2 ?
    N3 C8 C7 . . 102.3(4) ?
    N3 C8 H8A . . 111.3 ?
    N3 C8 H8B . . 111.3 ?
    C7 C8 H8A . . 111.3 ?
    C7 C8 H8B . . 111.3 ?
    H8A C8 H8B . . 109.2 ?
    O2 C9 N1 . . 133.0(4) ?
    O2 C9 C10 . . 113.1(3) ?
    N1 C9 C10 . . 113.8(4) ?
    Cl1 C10 Cl2 . . 108.8(2) ?
    Cl1 C10 Cl3 . . 108.0(2) ?
    Cl2 C10 Cl3 . . 108.8(2) ?
    C9 C10 Cl1 . . 113.6(3) ?
    C9 C10 Cl2 . . 111.3(3) ?
    C9 C10 Cl3 . . 106.2(3) ?
    N5 C11 H11A . . 111.1 ?
    N5 C11 H11B . . 111.1 ?
    N5 C11 C12 . . 103.2(3) ?
    H11A C11 H11B . . 109.1 ?
    C12 C11 H11A . . 111.1 ?
    C12 C11 H11B . . 111.1 ?
    C11 C12 H12A . . 111.0 ?
    C11 C12 H12B . . 111.0 ?
    H12A C12 H12B . . 109.0 ?
    C13 C12 C11 . . 103.6(4) ?
    C13 C12 H12A . . 111.0 ?
    C13 C12 H12B . . 111.0 ?
    C12 C13 H13A . . 111.0 ?
    C12 C13 H13B . . 111.0 ?
    C12 C13 C14 . . 103.8(4) ?
    H13A C13 H13B . . 109.0 ?
    C14 C13 H13A . . 111.0 ?
    C14 C13 H13B . . 111.0 ?
    N5 C14 C13 . . 102.8(3) ?
    N5 C14 H14A . . 111.2 ?
    N5 C14 H14B . . 111.2 ?
    C13 C14 H14A . . 111.2 ?
    C13 C14 H14B . . 111.2 ?
    H14A C14 H14B . . 109.1 ?
    N6 C15 H15A . . 111.1 ?
    N6 C15 H15B . . 111.1 ?
    N6 C15 C16 . . 103.5(4) ?
    H15A C15 H15B . . 109.0 ?
    C16 C15 H15A . . 111.1 ?
    C16 C15 H15B . . 111.1 ?
    C15 C16 H16A . . 110.5 ?
    C15 C16 H16B . . 110.5 ?
    H16A C16 H16B . . 108.7 ?
    C17 C16 C15 . . 106.1(4) ?
    C17 C16 H16A . . 110.5 ?
    C17 C16 H16B . . 110.5 ?
    C16 C17 H17A . . 110.5 ?
    C16 C17 H17B . . 110.5 ?
    C16 C17 C18 . . 106.3(4) ?
    H17A C17 H17B . . 108.7 ?
    C18 C17 H17A . . 110.5 ?
    C18 C17 H17B . . 110.5 ?
    N6 C18 C17 . . 105.0(4) ?
    N6 C18 H18A . . 110.8 ?
    N6 C18 H18B . . 110.8 ?
    C17 C18 H18A . . 110.8 ?
    C17 C18 H18B . . 110.8 ?
    H18A C18 H18B . . 108.8 ?
    O4 C19 N4 . . 131.8(4) ?
    O4 C19 C20 . . 114.8(3) ?
    N4 C19 C20 . . 113.4(3) ?
    Cl4B C20 Cl5B . . 108.0(5) ?
    Cl5A C20 Cl4A . . 107.64(19) ?
    Cl5A C20 Cl6A . . 106.51(19) ?
    Cl6A C20 Cl4A . . 105.9(2) ?
    Cl6B C20 Cl4B . . 112.9(4) ?
    Cl6B C20 Cl5B . . 97.6(4) ?
    C19 C20 Cl4A . . 112.8(2) ?
    C19 C20 Cl4B . . 110.5(3) ?
    C19 C20 Cl5A . . 113.8(2) ?
    C19 C20 Cl5B . . 110.8(3) ?
    C19 C20 Cl6A . . 109.7(2) ?
    C19 C20 Cl6B . . 116.1(3) ?
    N8 C21 H21A . . 111.1 ?
    N8 C21 H21B . . 111.1 ?
    N8 C21 C22 . . 103.5(4) ?
    H21A C21 H21B . . 109.0 ?
    C22 C21 H21A . . 111.1 ?
    C22 C21 H21B . . 111.1 ?
    C21 C22 H22A . . 110.5 ?
    C21 C22 H22B . . 110.5 ?
    H22A C22 H22B . . 108.7 ?
    C23 C22 C21 . . 106.1(4) ?
    C23 C22 H22A . . 110.5 ?
    C23 C22 H22B . . 110.5 ?
    C22 C23 H23A . . 110.6 ?
    C22 C23 H23B . . 110.6 ?
    C22 C23 C24 . . 105.8(5) ?
    H23A C23 H23B . . 108.7 ?
    C24 C23 H23A . . 110.6 ?
    C24 C23 H23B . . 110.6 ?
    N8 C24 C23 . . 101.3(4) ?
    N8 C24 H24A . . 111.5 ?
    N8 C24 H24B . . 111.5 ?
    C23 C24 H24A . . 111.5 ?
    C23 C24 H24B . . 111.5 ?
    H24A C24 H24B . . 109.3 ?
    N9 C25 H25A . . 110.7 ?
    N9 C25 H25B . . 110.7 ?
    N9 C25 C26 . . 105.4(4) ?
    H25A C25 H25B . . 108.8 ?
    C26 C25 H25A . . 110.7 ?
    C26 C25 H25B . . 110.7 ?
    C25 C26 H26A . . 110.8 ?
    C25 C26 H26B . . 110.8 ?
    H26A C26 H26B . . 108.9 ?
    C27 C26 C25 . . 104.6(4) ?
    C27 C26 H26A . . 110.8 ?
    C27 C26 H26B . . 110.8 ?
    C26 C27 H27A . . 111.2 ?
    C26 C27 H27B . . 111.2 ?
    C26 C27 C28 . . 103.1(4) ?
    H27A C27 H27B . . 109.1 ?
    C28 C27 H27A . . 111.2 ?
    C28 C27 H27B . . 111.2 ?
    N9 C28 C27 . . 102.5(3) ?
    N9 C28 H28A . . 111.3 ?
    N9 C28 H28B . . 111.3 ?
    C27 C28 H28A . . 111.3 ?
    C27 C28 H28B . . 111.3 ?
    H28A C28 H28B . . 109.2 ?
    O6 C29 N7 . . 132.1(4) ?
    O6 C29 C30 . . 116.3(4) ?
    N7 C29 C30 . . 111.6(3) ?
    Cl8 C30 Cl7 . . 109.5(2) ?
    Cl8 C30 Cl9 . . 108.0(2) ?
    Cl9 C30 Cl7 . . 107.8(2) ?
    C29 C30 Cl7 . . 107.0(3) ?
    C29 C30 Cl8 . . 111.3(3) ?
    C29 C30 Cl9 . . 113.2(3) ?
    N11 C31 H31A . . 111.2 ?
    N11 C31 H31B . . 111.2 ?
    N11 C31 C32 . . 103.0(3) ?
    H31A C31 H31B . . 109.1 ?
    C32 C31 H31A . . 111.2 ?
    C32 C31 H31B . . 111.2 ?
    C31 C32 H32A . . 111.2 ?
    C31 C32 H32B . . 111.2 ?
    C31 C32 C33 . . 102.7(4) ?
    H32A C32 H32B . . 109.1 ?
    C33 C32 H32A . . 111.2 ?
    C33 C32 H32B . . 111.2 ?
    C32 C33 H33A . . 110.9 ?
    C32 C33 H33B . . 110.9 ?
    H33A C33 H33B . . 108.9 ?
    C34 C33 C32 . . 104.5(3) ?
    C34 C33 H33A . . 110.9 ?
    C34 C33 H33B . . 110.9 ?
    N11 C34 C33 . . 104.8(3) ?
    N11 C34 H34A . . 110.8 ?
    N11 C34 H34B . . 110.8 ?
    C33 C34 H34A . . 110.8 ?
    C33 C34 H34B . . 110.8 ?
    H34A C34 H34B . . 108.9 ?
    N12 C35 H35A . . 110.8 ?
    N12 C35 H35B . . 110.8 ?
    N12 C35 C36 . . 104.9(3) ?
    H35A C35 H35B . . 108.8 ?
    C36 C35 H35A . . 110.8 ?
    C36 C35 H35B . . 110.8 ?
    C35 C36 H36A . . 111.0 ?
    C35 C36 H36B . . 111.0 ?
    C35 C36 C37 . . 103.6(3) ?
    H36A C36 H36B . . 109.0 ?
    C37 C36 H36A . . 111.0 ?
    C37 C36 H36B . . 111.0 ?
    C36 C37 H37A . . 111.3 ?
    C36 C37 H37B . . 111.3 ?
    H37A C37 H37B . . 109.2 ?
    C38 C37 C36 . . 102.2(3) ?
    C38 C37 H37A . . 111.3 ?
    C38 C37 H37B . . 111.3 ?
    N12 C38 C37 . . 103.7(3) ?
    N12 C38 H38A . . 111.0 ?
    N12 C38 H38B . . 111.0 ?
    C37 C38 H38A . . 111.0 ?
    C37 C38 H38B . . 111.0 ?
    H38A C38 H38B . . 109.0 ?
    O8 C39 N10 . . 130.1(4) ?
    O8 C39 C40 . . 114.2(3) ?
    N10 C39 C40 . . 115.7(3) ?
    Cl11 C40 Cl10 . . 108.5(2) ?
    Cl11 C40 Cl12 . . 108.9(2) ?
    Cl12 C40 Cl10 . . 108.2(2) ?
    C39 C40 Cl10 . . 106.7(3) ?
    C39 C40 Cl11 . . 114.1(3) ?
    C39 C40 Cl12 . . 110.3(3) ?
    O9 C41 H41 . . 108.0 ?
    O9 C41 C42 . . 110.1(4) ?
    O9 C41 C43 . . 109.6(3) ?
    C42 C41 H41 . . 108.0 ?
    C42 C41 C43 . . 113.0(4) ?
    C43 C41 H41 . . 108.0 ?
    C41 C42 H42A . . 109.5 ?
    C41 C42 H42B . . 109.5 ?
    C41 C42 H42C . . 109.5 ?
    H42A C42 H42B . . 109.5 ?
    H42A C42 H42C . . 109.5 ?
    H42B C42 H42C . . 109.5 ?
    C41 C43 H43A . . 109.5 ?
    C41 C43 H43B . . 109.5 ?
    C41 C43 H43C . . 109.5 ?
    H43A C43 H43B . . 109.5 ?
    H43A C43 H43C . . 109.5 ?
    H43B C43 H43C . . 109.5 ?
    O10 C44A H44A . . 107.5 ?
    O10 C44A C46B . . 109.1(10) ?
    O10 C44A C45B . . 112.8(10) ?
    C46B C44A H44A . . 107.5 ?
    C46B C44A C45B . . 112.3(14) ?
    C45B C44A H44A . . 107.5 ?
    O10 C44B H44B . . 112.0 ?
    O10 C44B C45A . . 103.2(8) ?
    O10 C44B C46A . . 104.9(8) ?
    C45A C44B H44B . . 112.0 ?
    C45A C44B C46A . . 112.3(11) ?
    C46A C44B H44B . . 112.0 ?
    C44B C45A H45A . . 109.5 ?
    C44B C45A H45B . . 109.5 ?
    C44B C45A H45C . . 109.5 ?
    H45A C45A H45B . . 109.5 ?
    H45A C45A H45C . . 109.5 ?
    H45B C45A H45C . . 109.5 ?
    C44B C46A H46A . . 109.5 ?
    C44B C46A H46B . . 109.5 ?
    C44B C46A H46C . . 109.5 ?
    H46A C46A H46B . . 109.5 ?
    H46A C46A H46C . . 109.5 ?
    H46B C46A H46C . . 109.5 ?
    C47 O11 H11 . . 109.5 ?
    O11 C47 H47 . . 109.2 ?
    O11 C47 C48 . . 107.6(4) ?
    O11 C47 C49 . . 111.1(4) ?
    C48 C47 H47 . . 109.2 ?
    C48 C47 C49 . . 110.4(4) ?
    C49 C47 H47 . . 109.2 ?
    C47 C48 H48A . . 109.5 ?
    C47 C48 H48B . . 109.5 ?
    C47 C48 H48C . . 109.5 ?
    H48A C48 H48B . . 109.5 ?
    H48A C48 H48C . . 109.5 ?
    H48B C48 H48C . . 109.5 ?
    C47 C49 H49A . . 109.5 ?
    C47 C49 H49B . . 109.5 ?
    C47 C49 H49C . . 109.5 ?
    H49A C49 H49B . . 109.5 ?
    H49A C49 H49C . . 109.5 ?
    H49B C49 H49C . . 109.5 ?
    C44A C46B H46D . . 109.5 ?
    C44A C46B H46E . . 109.5 ?
    C44A C46B H46F . . 109.5 ?
    H46D C46B H46E . . 109.5 ?
    H46D C46B H46F . . 109.5 ?
    H46E C46B H46F . . 109.5 ?
    C44A C45B H45D . . 109.5 ?
    C44A C45B H45E . . 109.5 ?
    C44A C45B H45F . . 109.5 ?
    H45D C45B H45E . . 109.5 ?
    H45D C45B H45F . . 109.5 ?
    H45E C45B H45F . . 109.5 ?
loop_
    _geom_torsion_atom_site_label_1
    _geom_torsion_atom_site_label_2
    _geom_torsion_atom_site_label_3
    _geom_torsion_atom_site_label_4
    _geom_torsion_site_symmetry_1
    _geom_torsion_site_symmetry_2
    _geom_torsion_site_symmetry_3
    _geom_torsion_site_symmetry_4
    _geom_torsion
    _geom_torsion_publ_flag
    Nd1 O2 C9 N1 . . . . -16.5(7) ?
    Nd1 O2 C9 C10 . . . . 165.6(2) ?
    Nd1 O4 C19 N4 . . . . -3.4(7) ?
    Nd1 O4 C19 C20 . . . . 178.0(2) ?
    Nd1 O6 C29 N7 . . . . 13.5(7) ?
    Nd1 O6 C29 C30 . . . . -169.2(2) ?
    Nd1 O9 C41 C42 . . . . -125.3(4) ?
    Nd1 O9 C41 C43 . . . . 109.8(4) ?
    P1 N1 C9 O2 . . . . -3.9(6) ?
    P1 N1 C9 C10 . . . . 174.1(3) ?
    P1 N2 C1 C2 . . . . 156.0(3) ?
    P1 N2 C4 C3 . . . . 177.3(3) ?
    P1 N3 C5 C6 . . . . -170.4(4) ?
    P1 N3 C8 C7 . . . . -164.5(4) ?
    P2 N4 C19 O4 . . . . 2.8(7) ?
    P2 N4 C19 C20 . . . . -178.7(2) ?
    P2 N5 C11 C12 . . . . 176.7(3) ?
    P2 N5 C14 C13 . . . . 159.0(3) ?
    P2 N6 C15 C16 . . . . -150.1(4) ?
    P2 N6 C18 C17 . . . . 133.0(4) ?
    P3 N7 C29 O6 . . . . 0.7(7) ?
    P3 N7 C29 C30 . . . . -176.7(3) ?
    P3 N8 C21 C22 . . . . 165.0(4) ?
    P3 N8 C24 C23 . . . . 174.8(4) ?
    P3 N9 C25 C26 . . . . 154.8(3) ?
    P3 N9 C28 C27 . . . . -174.7(3) ?
    P4 N10 C39 O8 . . . . 15.7(5) ?
    P4 N10 C39 C40 . . . . -162.1(3) ?
    P4 N11 C31 C32 . . . . -174.1(3) ?
    P4 N11 C34 C33 . . . . -164.6(3) ?
    P4 N12 C35 C36 . . . . 149.7(3) ?
    P4 N12 C38 C37 . . . . -122.6(3) ?
    Na1 Cl9 C30 Cl7 . . . . 87.16(18) ?
    Na1 Cl9 C30 Cl8 . . . . -154.65(17) ?
    Na1 Cl9 C30 C29 . . . . -31.0(3) ?
    Na1 P4 O7 Nd1 . . . . -165.3(4) ?
    Na1 P4 N10 C39 . . . . -33.8(3) ?
    Na1 P4 N11 C31 . . . . -24.5(4) ?
    Na1 P4 N11 C34 . . . . 131.5(3) ?
    Na1 P4 N12 C35 . . . . 80.1(4) ?
    Na1 P4 N12 C38 . . . . -138.4(2) ?
    Na1 O6 C29 N7 . . . . -154.2(4) ?
    Na1 O6 C29 C30 . . . . 23.1(5) ?
    Na1 O8 C39 N10 . . . . 36.4(6) ?
    Na1 O8 C39 C40 . . . . -145.8(3) ?
    Na1 O10 C44A C46B . . . . 53.1(14) ?
    Na1 O10 C44A C45B . . . . 178.6(10) ?
    Na1 O10 C44B C45A . . . . -136.7(8) ?
    Na1 O10 C44B C46A . . . . -18.9(12) ?
    O1 P1 N1 C9 . . . . -0.5(4) ?
    O1 P1 N2 C1 . . . . 8.8(4) ?
    O1 P1 N2 C4 . . . . -177.6(4) ?
    O1 P1 N3 C5 . . . . 60.5(4) ?
    O1 P1 N3 C8 . . . . -118.8(4) ?
    O2 C9 C10 Cl1 . . . . -156.1(3) ?
    O2 C9 C10 Cl2 . . . . -32.9(4) ?
    O2 C9 C10 Cl3 . . . . 85.3(4) ?
    O3 P2 N4 C19 . . . . 2.9(4) ?
    O3 P2 N5 C11 . . . . 26.8(4) ?
    O3 P2 N5 C14 . . . . -146.3(3) ?
    O3 P2 N6 C15 . . . . -173.4(3) ?
    O3 P2 N6 C18 . . . . 58.3(3) ?
    O4 C19 C20 Cl4A . . . . -149.8(3) ?
    O4 C19 C20 Cl4B . . . . -80.8(5) ?
    O4 C19 C20 Cl5A . . . . -26.8(4) ?
    O4 C19 C20 Cl5B . . . . 38.8(6) ?
    O4 C19 C20 Cl6A . . . . 92.5(3) ?
    O4 C19 C20 Cl6B . . . . 148.9(4) ?
    O5 P3 N7 C29 . . . . -14.8(4) ?
    O5 P3 N8 C21 . . . . 142.5(4) ?
    O5 P3 N8 C24 . . . . -56.1(5) ?
    O5 P3 N9 C25 . . . . 173.3(3) ?
    O5 P3 N9 C28 . . . . -46.1(4) ?
    O6 C29 C30 Cl7 . . . . -102.6(3) ?
    O6 C29 C30 Cl8 . . . . 137.8(3) ?
    O6 C29 C30 Cl9 . . . . 16.0(5) ?
    O7 P4 N10 C39 . . . . -62.8(3) ?
    O7 P4 N11 C31 . . . . 15.5(4) ?
    O7 P4 N11 C34 . . . . 171.4(3) ?
    O7 P4 N12 C35 . . . . 60.6(3) ?
    O7 P4 N12 C38 . . . . -158.0(3) ?
    O8 C39 C40 Cl10 . . . . -65.4(4) ?
    O8 C39 C40 Cl11 . . . . 174.7(3) ?
    O8 C39 C40 Cl12 . . . . 51.8(4) ?
    N1 P1 O1 Nd1 . . . . 25.2(3) ?
    N1 P1 N2 C1 . . . . -119.5(3) ?
    N1 P1 N2 C4 . . . . 54.0(4) ?
    N1 P1 N3 C5 . . . . -172.2(4) ?
    N1 P1 N3 C8 . . . . 8.5(5) ?
    N1 C9 C10 Cl1 . . . . 25.6(4) ?
    N1 C9 C10 Cl2 . . . . 148.8(3) ?
    N1 C9 C10 Cl3 . . . . -93.0(4) ?
    N2 P1 O1 Nd1 . . . . -99.5(2) ?
    N2 P1 N1 C9 . . . . 121.6(3) ?
    N2 P1 N3 C5 . . . . -55.9(4) ?
    N2 P1 N3 C8 . . . . 124.8(4) ?
    N2 C1 C2 C3 . . . . 37.2(4) ?
    N3 P1 O1 Nd1 . . . . 144.21(19) ?
    N3 P1 N1 C9 . . . . -125.7(3) ?
    N3 P1 N2 C1 . . . . 130.4(3) ?
    N3 P1 N2 C4 . . . . -56.1(4) ?
    N3 C5 C6 C7 . . . . -30.6(5) ?
    N4 P2 O3 Nd1 . . . . -8.2(3) ?
    N4 P2 O3 Na1 . . . . 168.09(19) ?
    N4 P2 N5 C11 . . . . 157.9(3) ?
    N4 P2 N5 C14 . . . . -15.3(4) ?
    N4 P2 N6 C15 . . . . 59.6(4) ?
    N4 P2 N6 C18 . . . . -68.7(3) ?
    N4 C19 C20 Cl4A . . . . 31.4(4) ?
    N4 C19 C20 Cl4B . . . . 100.3(5) ?
    N4 C19 C20 Cl5A . . . . 154.4(3) ?
    N4 C19 C20 Cl5B . . . . -140.0(5) ?
    N4 C19 C20 Cl6A . . . . -86.4(3) ?
    N4 C19 C20 Cl6B . . . . -29.9(5) ?
    N5 P2 O3 Nd1 . . . . 115.8(2) ?
    N5 P2 O3 Na1 . . . . -67.9(2) ?
    N5 P2 N4 C19 . . . . -124.1(4) ?
    N5 P2 N6 C15 . . . . -53.4(3) ?
    N5 P2 N6 C18 . . . . 178.3(3) ?
    N5 C11 C12 C13 . . . . 29.4(5) ?
    N6 P2 O3 Nd1 . . . . -127.1(2) ?
    N6 P2 O3 Na1 . . . . 49.2(3) ?
    N6 P2 N4 C19 . . . . 121.4(4) ?
    N6 P2 N5 C11 . . . . -88.8(3) ?
    N6 P2 N5 C14 . . . . 98.0(4) ?
    N6 C15 C16 C17 . . . . 31.4(6) ?
    N7 P3 O5 Nd1 . . . . 16.8(4) ?
    N7 P3 N8 C21 . . . . 15.6(4) ?
    N7 P3 N8 C24 . . . . 177.1(4) ?
    N7 P3 N9 C25 . . . . -59.5(4) ?
    N7 P3 N9 C28 . . . . 81.1(3) ?
    N7 C29 C30 Cl7 . . . . 75.2(4) ?
    N7 C29 C30 Cl8 . . . . -44.4(4) ?
    N7 C29 C30 Cl9 . . . . -166.2(3) ?
    N8 P3 O5 Nd1 . . . . -103.2(3) ?
    N8 P3 N7 C29 . . . . 110.1(4) ?
    N8 P3 N9 C25 . . . . 51.7(4) ?
    N8 P3 N9 C28 . . . . -167.7(3) ?
    N8 C21 C22 C23 . . . . 19.2(7) ?
    N9 P3 O5 Nd1 . . . . 139.7(3) ?
    N9 P3 N7 C29 . . . . -137.3(4) ?
    N9 P3 N8 C21 . . . . -99.2(4) ?
    N9 P3 N8 C24 . . . . 62.3(4) ?
    N9 C25 C26 C27 . . . . 15.1(5) ?
    N10 P4 O7 Nd1 . . . . -117.8(3) ?
    N10 P4 O7 Na1 . . . . 47.6(2) ?
    N10 P4 N11 C31 . . . . -113.2(4) ?
    N10 P4 N11 C34 . . . . 42.8(4) ?
    N10 P4 N12 C35 . . . . -173.7(3) ?
    N10 P4 N12 C38 . . . . -32.2(3) ?
    N10 C39 C40 Cl10 . . . . 112.7(3) ?
    N10 C39 C40 Cl11 . . . . -7.1(4) ?
    N10 C39 C40 Cl12 . . . . -130.1(3) ?
    N11 P4 O7 Nd1 . . . . 117.8(3) ?
    N11 P4 O7 Na1 . . . . -76.86(19) ?
    N11 P4 N10 C39 . . . . 59.7(3) ?
    N11 P4 N12 C35 . . . . -56.2(3) ?
    N11 P4 N12 C38 . . . . 85.2(3) ?
    N11 C31 C32 C33 . . . . -38.0(5) ?
    N12 P4 O7 Nd1 . . . . -0.9(4) ?
    N12 P4 O7 Na1 . . . . 164.49(15) ?
    N12 P4 N10 C39 . . . . 176.6(3) ?
    N12 P4 N11 C31 . . . . 134.2(3) ?
    N12 P4 N11 C34 . . . . -69.9(4) ?
    N12 C35 C36 C37 . . . . -26.5(4) ?
    C1 N2 C4 C3 . . . . -8.4(5) ?
    C1 C2 C3 C4 . . . . -42.5(5) ?
    C2 C3 C4 N2 . . . . 31.1(5) ?
    C4 N2 C1 C2 . . . . -18.2(5) ?
    C5 N3 C8 C7 . . . . 16.2(6) ?
    C5 C6 C7 C8 . . . . 40.9(5) ?
    C6 C7 C8 N3 . . . . -34.6(5) ?
    C8 N3 C5 C6 . . . . 9.0(6) ?
    C11 N5 C14 C13 . . . . -14.7(5) ?
    C11 C12 C13 C14 . . . . -39.0(5) ?
    C12 C13 C14 N5 . . . . 32.8(5) ?
    C14 N5 C11 C12 . . . . -9.2(5) ?
    C15 N6 C18 C17 . . . . 0.6(5) ?
    C15 C16 C17 C18 . . . . -31.8(7) ?
    C16 C17 C18 N6 . . . . 19.2(6) ?
    C18 N6 C15 C16 . . . . -19.2(5) ?
    C21 N8 C24 C23 . . . . -21.4(6) ?
    C21 C22 C23 C24 . . . . -33.2(8) ?
    C22 C23 C24 N8 . . . . 33.0(7) ?
    C24 N8 C21 C22 . . . . 2.2(6) ?
    C25 N9 C28 C27 . . . . -30.7(5) ?
    C25 C26 C27 C28 . . . . -33.4(5) ?
    C26 C27 C28 N9 . . . . 39.1(5) ?
    C28 N9 C25 C26 . . . . 9.9(5) ?
    C31 N11 C34 C33 . . . . -5.5(5) ?
    C31 C32 C33 C34 . . . . 35.1(5) ?
    C32 C33 C34 N11 . . . . -18.5(5) ?
    C34 N11 C31 C32 . . . . 27.6(5) ?
    C35 N12 C38 C37 . . . . 21.5(4) ?
    C35 C36 C37 C38 . . . . 39.4(4) ?
    C36 C37 C38 N12 . . . . -37.3(4) ?
    C38 N12 C35 C36 . . . . 3.2(4) ?
loop_
    _geom_hbond_atom_site_label_D
    _geom_hbond_atom_site_label_H
    _geom_hbond_atom_site_label_A
    _geom_hbond_site_symmetry_A
    _geom_hbond_distance_DH
    _geom_hbond_distance_HA
    _geom_hbond_distance_DA
    _geom_hbond_angle_DHA
    _geom_hbond_publ_flag
    O10 H10A N6 . 0.85 2.11 2.872(4) 148 yes
    O11 H11 N10 . 0.84 2.22 3.024(6) 160 yes
    C49 H49A Cl11 . 0.98 2.82 3.637(7) 141 yes
_shelx_space_group_comment
;
The symmetry employed for this shelxl refinement is uniquely defined
by the following loop, which should always be used as a source of
symmetry information in preference to the above space-group names.
They are only intended as comments.
;
_shelx_estimated_absorpt_T_min     ?
_shelx_estimated_absorpt_T_max     ?
_shelx_hkl_file
;
   0   0   4 15231.0 992.495   3
   0   0   5 33233.8 1697.63   3
   0   0   6 3785.77 646.850   3
   0   0   7 224616. 6750.11   3
   0   0   8 5089.28 878.813   3
   0   0   9 143741. 5295.72   3
   0   0  10 3286.60 788.181   3
   0   0  11 22130.3 1972.16   3
   0   0  12 12201.2 1552.88   3
   0   0  13 59641.8 3571.93   3
   0   0  14 108072. 5203.98   3
   0   0  15 23725.9 2355.05   3
   0   0  16 127850. 6037.29   3
   0   0 -17 2757.91 713.832   4
   0   0  17 4921.74 1298.83   3
   0   0 -18 9075.77 1215.35   4
   0   0  18 7020.18 1456.88   3
   0   0  19 30147.6 2947.19   3
   0   0 -19 26353.6 2095.43   4
   0   0  20 13836.3 2042.32   3
   0   0 -20 12628.5 1476.74   4
   0   0 -21 54625.4 3243.62   4
   0   0  21 56431.8 4376.09   3
   0   0 -22 7394.56 1159.80   4
   0   0  22 4823.82 1357.13   3
   0   0  23 38420.9 3748.99   3
   0   0  24 23749.1 3025.16   3
   0   0  25 10533.0 1790.29   6
   0   0  25 13363.4 2259.45   3
   0   0  26 3609.55 1162.14   3
   0   0  26 2541.73 971.526   6
   0   0  27 25359.1 2909.60   6
   0   0  27 29998.5 3608.54   3
   0   0  28 7848.61 1943.01   3
   0   0  28 6574.11 1527.37   6
   0   0  29 4112.13 1565.35   3
   0   0  29 4334.37 1271.49   6
   0   0  30 14060.2 2672.17   3
   0   0  31 2701.63 1225.04   3
   0   0  32 662.617 683.921   3
   0   0  33 3874.41 1588.98   3
   0   0  34 2504.03 1276.00   3
   0  -1  34 3720.78 1457.70   3
   0  -1  33-64.3714 308.080   3
   0  -1  32 3222.10 1290.73   3
   0  -1  31 10621.5 2351.33   3
   0  -1  30 8550.24 1922.92   3
   0  -1  29 23180.0 3330.81   3
   0  -1  28 42925.7 3812.08   6
   0  -1  28 47062.8 4581.06   3
   0  -1  27 1004.22 652.265   6
   0  -1  27 1334.22 1048.17   3
   0  -1  26 20653.1 2900.90   3
   0  -1  26 17535.8 2283.08   6
   0  -1  25 14381.3 2406.26   3
   0  -1  24 31792.0 3442.78   3
   0  -1  23 596.475 457.480   3
   0  -1  22 12072.3 2029.34   3
   0  -1  21 37376.2 3462.99   3
   0  -1  20 2285.80 992.449   3
   0  -1  19 38393.1 3364.51   3
   0  -1  18 69968.3 4462.22   3
   0  -1  17 26616.3 2602.40   3
   0  -1  16 14536.9 1871.78   3
   0  -1  15 90019.6 4727.56   3
   0  -1  14 43652.7 3146.57   3
   0  -1  13 306764. 9889.77   3
   0  -1  12 32260.4 2454.68   3
   0  -1  11 49140.3 2967.42   3
   0  -1  10 306394. 9219.70   3
   0  -1   9 155406. 5501.66   3
   0  -1   8 4174.54 724.625   3
   0  -1   7 431351. 11589.8   3
   0  -1   7 456549. 10961.0   5
   0   1  -6 320764. 7992.29   5
   0  -1   6 332631. 8705.54   3
   0  -1   6 327870. 8158.68   5
   0  -1   5 130930. 3827.12   5
   0  -1   5 143153. 4255.02   3
   0   1  -5 140750. 3818.44   5
   0   1  -4 132065. 3920.36   3
   0   1   3 12240.6 693.940   4
   0   1   3 13924.0 794.416   3
   0  -1  -4 167469. 4837.39   3
   0   1   4 185566. 4694.51   4
   0   1   4 176147. 4917.26   3
   0  -1  -4 179654. 4600.67   4
   0   1   5 308386. 8131.93   3
   0  -1  -5 314978. 7674.33   4
   0   1   6 623812. 15238.3   3
   0  -1  -6 648430. 14647.8   4
   0  -1  -7 9567.28 806.588   4
   0   1   7 8887.59 1028.66   3
   0  -1  -8 38715.2 1846.59   4
   0   1   8 38097.4 2295.74   3
   0  -1  -9 146882. 4627.16   4
   0   1   9 146637. 5399.98   3
   0   1  10 8609.79 1162.47   3
   0  -1 -10 6137.73 761.253   4
   0   1  11 1704.47 720.522   3
   0  -1 -11 960.476 389.962   4
   0  -1 -12 666.267 324.242   4
   0   1  12 633.031 552.333   3
   0  -1 -13 17943.9 1463.03   4
   0   1  13 19389.1 1982.81   3
   0  -1 -14 103810. 4161.45   4
   0   1  14 108413. 5256.26   3
   0   1  15 182488. 7444.99   3
   0  -1 -15 170075. 5928.74   4
   0   1  16 11776.2 1781.70   3
   0  -1 -16 10316.0 1235.17   4
   0   1  17 44148.7 3501.68   3
   0  -1 -17 39196.0 2488.17   4
   0  -1 -18 51126.1 2959.98   4
   0   1  18 60755.0 4218.48   3
   0   1  19 7101.47 1517.18   3
   0  -1 -19 5656.29 954.590   4
   0  -1 -20 1051.34 409.171   4
   0   1  20 1097.52 652.091   3
   0  -1 -21 546.302 329.263   4
   0   1  21 917.293 644.945   3
   0   1  22 31330.2 3323.94   3
   0   1  23 3757.28 1203.60   3
   0   1  24 16804.7 2563.71   3
   0   1  24 16053.5 2244.16   6
   0   1  25 4195.89 1185.02   6
   0   1  25 4968.04 1552.33   3
   0   1  26 4447.41 1379.95   3
   0   1  26 4742.08 1177.60   6
   0   1  27 2640.05 875.896   6
   0   1  27 3068.03 1241.17   3
   0   1  28 25160.8 3504.56   3
   0   1  28 20819.3 2794.77   6
   0   1  29 1728.31 837.118   6
   0   1  29 672.395 444.398   3
   0   1  30 261.558 381.314   6
   0   1  30-427.168 823.379   3
   0   1  31 5479.05 1851.69   3
   0   1  31 2596.33 1038.15   6
   0   1  32 286.032 514.962   3
   0   1  33 963.885 754.133   3
   0   1  34 330.349 614.611   3
   0  -2  34 2764.37 1206.26   3
   0  -2  33 5710.18 1811.35   3
   0  -2  32 2558.64 1271.47   3
   0  -2  31 33072.7 4060.20   3
   0  -2  30 14443.2 2745.87   3
   0  -2  29 5540.65 1499.29   3
   0  -2  28 1615.97 862.871   3
   0  -2  27 25692.7 3253.40   3
   0  -2  26-56.3307 377.267   3
   0  -2  26 591.468 519.433   6
   0  -2  25 12275.3 2143.12   3
   0  -2  24 8061.12 1737.34   3
   0  -2  23 8227.80 1655.85   3
   0  -2  22 43744.5 3805.00   3
   0  -2  21 5290.87 1492.44   3
   0  -2  20 239897. 9657.06   3
   0  -2  19 38736.8 3306.93   3
   0  -2  18 24678.3 2530.60   3
   0  -2  17 494.852 326.864   3
   0  -2  16 1331.04 733.678   3
   0  -2  15 3838.70 979.155   3
   0  -2  14 23722.1 2253.13   3
   0  -2  13 160416. 6305.20   3
   0  -2  12 19955.4 1846.59   3
   0  -2  11 142704. 5513.54   3
   0   2 -10 65843.8 2745.07   5
   0  -2  10 71052.3 3385.91   3
   0   2  -9 67108.1 2690.65   5
   0  -2   9 66084.0 3130.95   3
   0  -2   8 13547.6 1256.28   3
   0   2  -8 12537.6 990.826   5
   0   2  -7 102735. 3439.67   5
   0  -2   7 110703. 3893.91   3
   0  -2   6 25731.2 1504.80   3
   0   2  -6 22803.0 1255.40   5
   0  -2   5 359.741 249.657   3
   0  -2   4 536258. 12579.0   3
   0  -2   3 23154.6 1042.18   7
   0  -2   3 23969.7 1137.67   1
   0   2  -3 23173.2 1113.80   3
   0   2  -2 69226.8 2054.76   7
   0   2  -2 73108.1 1910.25   6
   0   2  -1 2436.46 297.737   6
   0   2  -1 2484.05 268.368   7
   0   2  -1 2059.55 304.981   1
   0   2   0 20982.8 1120.94   1
   0   2   0 27357.5 1197.51   6
   0   2   0 27533.4 989.309   7
   0  -2  -1 1755.21 307.044   1
   0   2   1 1807.05 237.702   7
   0   2   2 4972.68 446.999   3
   0  -2  -2 4677.80 533.236   1
   0  -2  -3 121558. 3778.52   1
   0  -2  -3 111700. 3388.11   3
   0   2   3 119999. 3416.44   3
   0   2   4 109193. 3426.42   3
   0  -2  -4 109325. 3741.87   1
   0   2   5 73484.9 2760.32   3
   0   2   6 972.688 385.503   3
   0   2   7 34617.1 2022.95   3
   0   2   8 128196. 4765.83   3
   0   2   9 73891.5 3494.71   3
   0   2  10 42915.3 2700.26   3
   0   2  11 837.254 398.208   3
   0   2  12 76047.0 4075.52   3
   0   2  13 101685. 5066.35   3
   0   2  14 40460.9 3092.08   3
   0   2  15 20307.1 2262.04   3
   0   2  16 29140.4 2796.32   3
   0   2  17 54900.0 4009.39   3
   0   2  18 28399.8 3014.33   3
   0   2  19-13.8300 577.280   3
   0   2  20 8969.76 1677.78   3
   0   2  21 40999.2 3833.56   3
   0   2  22 27597.1 3224.52   3
   0   2  23 12361.4 2197.30   3
   0   2  23 12063.6 1959.21   6
   0   2  24 811.813 641.270   6
   0   2  24 184.045 734.086   3
   0   2  25 22018.6 3037.18   3
   0   2  25 14779.4 2255.16   6
   0   2  26 2402.83 958.841   3
   0   2  26 1638.39 766.707   6
   0   2  27 23.4104 631.031   6
   0   2  27 3091.85 1249.24   3
   0   2  28 4.20137 372.690   6
   0   2  28-380.800 553.398   3
   0   2  29 15948.9 2903.22   3
   0   2  29 12302.9 2243.97   6
   0   2  30 784.867 836.394   3
   0   2  30 698.608 296.951   6
   0   2  31 526.127 433.766   3
   0   2  31 13.5770 516.840   6
   0   2  32 11214.1 2243.21   6
   0   2  32 17054.4 3122.33   3
   0   2  33 3122.69 1465.65   3
   0  -3  35 4893.19 1630.92   3
   0  -3  34 4208.45 1466.60   3
   0  -3  33 11957.1 2507.78   3
   0  -3  32 4389.85 1474.85   3
   0  -3  31 1237.49 813.993   3
   0  -3  30 4698.00 1441.40   3
   0  -3  29-113.140 451.918   3
   0  -3  28 6248.73 1681.10   3
   0  -3  27 906.700 437.373   3
   0  -3  26 18410.5 2657.21   3
   0  -3  25 17922.5 2588.78   3
   0  -3  24 25644.0 3036.33   3
   0  -3  23 34910.2 3452.91   3
   0  -3  22 1141.44 825.482   3
   0  -3  21 102366. 5942.88   3
   0  -3  20 2089.26 1057.12   3
   0  -3  19 83357.0 4997.34   3
   0  -3  18 20283.4 2319.40   3
   0  -3  17 28839.2 2694.12   3
   0  -3  16 5116.94 1100.03   3
   0  -3  15 21050.4 2140.31   3
   0  -3  14 88116.4 4490.40   3
   0   3 -14 85843.3 3677.35   5
   0  -3  13 970.490 581.152   3
   0   3 -13 1279.28 465.034   5
   0   3 -12 136231. 4801.55   5
   0  -3  12 134454. 5485.82   3
   0   3 -11 47182.0 2399.19   5
   0  -3  11 44366.6 2716.28   3
   0  -3  10 44608.8 2624.05   3
   0   3 -10 46799.0 2334.55   5
   0  -3   9 20060.9 1584.33   3
   0   3  -9 21201.9 1443.18   5
   0  -3   9 18105.1 885.280   6
   0  -3   8 9910.35 567.559   6
   0  -3   8 11272.1 1107.45   3
   0  -3   7 100950. 2682.56   6
   0  -3   7 114407. 3866.63   3
   0  -3   6 22693.8 1299.87   7
   0  -3   6 19242.6 764.320   6
   0  -3   6 20729.0 1349.82   3
   0  -3   5 226905. 5464.56   6
   0   3  -5 230370. 5463.52   6
   0  -3   5 246556. 6455.92   1
   0  -3   5 244336. 6238.46   7
   0  -3   4 31836.8 1446.86   7
   0  -3   4 31772.9 1182.89   6
   0   3  -4 34032.5 1187.31   6
   0  -3   4 33286.7 1624.45   1
   0   3  -3 38886.7 1597.88   7
   0  -3   3 41659.0 1808.01   1
   0  -3   3 40564.6 1596.83   7
   0  -3   3 38775.6 1470.92   6
   0   3  -3 39634.4 1434.82   6
   0   3  -2 1940.92 297.863   7
   0  -3   2 1985.08 290.913   7
   0   3  -2 2547.99 346.718   6
   0  -3   2 2426.32 397.994   1
   0   3  -1 121030. 3497.40   7
   0  -3   1 129162. 3513.56   7
   0  -3   1 137711. 4042.14   1
   0   3  -1 137275. 3859.60   6
   0   3   0 41122.2 1815.38   6
   0  -3   0 40531.1 1514.25   7
   0   3   0 36027.1 1421.67   7
   0  -3   0 38923.7 1801.50   1
   0  -3  -1 10300.6 739.270   7
   0   3   1 8938.91 661.270   7
   0  -3  -1 9857.92 895.046   1
   0   3   2 491999. 11441.8   3
   0  -3  -2 461995. 11953.3   1
   0  -3  -3 154199. 4843.09   1
   0   3   3 145660. 4300.91   3
   0   3   4 466262. 11592.0   3
   0  -3  -4 489209. 12271.8   1
   0  -3  -5 3120.77 613.966   1
   0   3   5 2420.66 499.185   3
   0   3   6 34456.7 1921.35   3
   0  -3  -6 36914.2 2189.70   1
   0   3   7 87942.3 3579.57   3
   0   3   8 150895. 5376.94   3
   0   3   9 86019.3 3930.12   3
   0   3  10 97341.2 4392.88   3
   0   3  11 166631. 6484.88   3
   0   3  12 110869. 5232.39   3
   0   3  13 1702.78 805.787   3
   0   3  14 18029.7 2070.33   3
   0   3  15 17416.9 2122.15   3
   0   3  16 10671.4 1767.47   3
   0   3  17 11628.4 1878.67   3
   0   3  18 30232.8 3125.88   3
   0   3  19 144599. 7437.78   3
   0   3  20 5524.47 1576.70   3
   0   3  21 5037.35 1498.78   3
   0   3  22 36486.2 3763.00   3
   0   3  22 30662.3 3181.66   6
   0   3  23 83.6663 427.786   6
   0   3  23 935.921 763.684   3
   0   3  24 1635.74 768.757   6
   0   3  24 3455.39 1266.95   3
   0   3  25 765.245 810.098   3
   0   3  25 601.339 308.649   6
   0   3  26 221.407 341.738   6
   0   3  26 2167.08 1065.77   3
   0   3  27 2462.34 1285.17   3
   0   3  27 737.072 398.776   6
   0   3  28 12568.6 2569.15   3
   0   3  28 13870.5 2367.72   6
   0   3  29 3180.19 1353.35   3
   0   3  29 592.583 372.233   6
   0   3  30 361.210 386.643   6
   0   3  30 3888.06 1686.49   3
   0   3  31 22048.1 3183.36   6
   0   3  31 28641.2 4039.28   3
   0   3  32 156.935 520.240   3
   0   3  32-168.756 400.208   6
   0   3  33 7322.74 1985.81   6
   0   3  33 5337.34 1889.68   3
   0  -4  34 9856.68 2330.48   3
   0  -4  33 6363.50 1829.18   3
   0  -4  32-1030.58 769.064   3
   0  -4  31 13653.0 2530.12   3
   0  -4  30 1625.98 958.096   3
   0  -4  29 6569.44 1693.42   3
   0  -4  28 609.905 903.810   3
   0  -4  27 36817.9 3888.41   3
   0  -4  26 5267.85 1502.83   3
   0  -4  25 13921.9 2317.71   3
   0  -4  24 27154.2 3105.92   3
   0  -4  23 3341.35 1206.85   3
   0  -4  22 60751.4 4505.38   3
   0  -4  21 18861.4 2470.08   3
   0  -4  20 61583.4 4323.68   3
   0  -4  19 1156.35 645.896   3
   0  -4  18 104947. 5549.43   3
   0  -4  17 7345.00 1330.22   3
   0   4 -16 666.252 325.865   5
   0  -4  16 386.649 443.583   3
   0  -4  15 58362.7 3695.86   3
   0   4 -15 59315.3 3170.41   5
   0   4 -14 1794.45 519.226   5
   0  -4  14 636.396 501.492   3
   0   4 -13 122900. 4805.56   5
   0  -4  13 127267. 5354.39   3
   0   4 -12-101.616 201.062   5
   0  -4  12 38.7885 55.6166   6
   0   4 -11 92797.3 3794.11   5
   0  -4  11 100598. 4176.48   3
   0   4 -10 32787.9 2021.14   5
   0  -4  10 28963.3 1155.68   6
   0  -4  10 34780.4 2215.11   3
   0  -4   9 187966. 4732.01   6
   0  -4   9 223185. 6510.37   3
   0  -4   8 224423. 6418.41   3
   0  -4   8 217631. 6195.63   7
   0  -4   7 19145.0 1432.09   1
   0  -4   7 19540.5 1323.15   7
   0   4  -7 17361.0 791.457   6
   0  -4   7 17075.2 790.022   6
   0  -4   6 363649. 9273.93   7
   0  -4   6 383120. 9660.30   1
   0   4  -6 358118. 8392.36   6
   0  -4   6 352112. 8451.49   6
   0   4  -5 12365.5 726.506   6
   0  -4   5 11988.7 1041.05   1
   0  -4   5 10935.2 726.075   6
   0  -4   5 11409.4 911.439   7
   0  -4   4 2169.27 432.051   7
   0   4  -4 2184.45 350.567   6
   0  -4   4 2509.25 484.620   1
   0  -4   3 38802.2 1926.52   1
   0  -4   3 39480.4 1622.14   7
   0   4  -3 39207.9 1638.57   6
   0   4  -3 31834.9 1154.54   2
   0  -4   2 16085.1 1220.16   1
   0   4  -2 14010.4 1003.14   6
   0  -4   2 12806.3 856.330   7
   0  -4   1 237.795 236.757   1
   0  -4   1 502.751 215.567   7
   0   4  -1 1022.08 358.578   6
   0  -4   0 2017.08 480.560   1
   0   4   0 808.689 299.562   6
   0  -4   0 1190.87 330.342   7
   0   4   1 550733. 13934.8   6
   0  -4  -1 526252. 13844.2   1
   0  -4  -1 574833. 13218.3   7
   0  -4  -2 15452.0 1342.65   1
   0  -4  -3 690687. 17213.7   1
   0   4   3 697095. 16474.3   3
   0  -4  -4 21567.8 1675.56   1
   0   4   4 22849.9 1427.10   3
   0  -4  -5 74878.5 3493.60   1
   0   4   5 78060.1 3092.03   3
   0  -4  -6 11931.5 1319.42   1
   0   4   6 11342.1 1104.59   3
   0   4   7 7219.15 943.566   3
   0  -4  -7 5318.35 919.847   1
   0   4   8 60292.0 3066.30   3
   0   4   9 77090.4 3726.30   3
   0   4  10 132603. 5434.52   3
   0   4  11 2821.61 831.979   3
   0   4  12 62997.7 3792.87   3
   0   4  13 13079.4 1750.10   3
   0   4  14 1010.87 676.367   3
   0   4  15 3440.12 1210.23   3
   0   4  16 19446.0 2446.19   3
   0   4  17 15119.9 2218.61   3
   0   4  18 105215. 6169.75   3
   0   4  19 4492.98 1159.36   6
   0   4  19 5721.51 1550.49   3
   0   4  20 1001.96 684.718   3
   0   4  20 569.904 310.894   6
   0   4  21 13062.5 2038.64   6
   0   4  21 13530.5 2327.83   3
   0   4  22-451.138 610.617   6
   0   4  22 1504.14 910.632   3
   0   4  23 131.989 344.723   6
   0   4  23 1129.06 871.307   3
   0   4  24 9497.83 2068.94   3
   0   4  24 10065.2 1927.47   6
   0   4  25 21990.2 2880.27   6
   0   4  25 22451.9 3258.62   3
   0   4  26 4537.10 1355.18   6
   0   4  26 6089.28 1740.73   3
   0   4  27 8323.98 2144.64   3
   0   4  27 10300.7 2058.89   6
   0   4  28 4760.42 1776.12   3
   0   4  28 4523.28 1529.47   6
   0   4  29 5514.29 1601.87   6
   0   4  29 6791.17 1978.93   3
   0   4  30 1361.53 986.035   3
   0   4  30 1170.78 673.508   6
   0   4  31 172.148 556.938   3
   0   4  31 241.141 551.432   6
   0   4  32 1721.43 1103.53   3
   0   4  32 2617.27 1185.86   6
   0  -5  34 5988.86 1759.35   3
   0  -5  33 6.50285 357.663   3
   0  -5  32 3654.45 1307.81   3
   0  -5  31-381.917 453.046   3
   0  -5  30 2265.70 762.724   3
   0  -5  29 7026.38 1740.14   3
   0  -5  28 30355.4 3609.01   3
   0  -5  27 15249.1 2483.56   3
   0  -5  26 9179.97 1963.71   3
   0  -5  25 31311.2 3443.89   3
   0  -5  24 591.995 486.338   3
   0  -5  23 2993.84 1056.46   3
   0  -5  22 4137.55 1177.13   3
   0  -5  21 3246.74 992.164   3
   0  -5  20 1872.10 722.009   3
   0  -5  19 64660.8 4339.04   3
   0   5 -19 65175.7 3678.75   5
   0  -5  18 66367.0 4274.53   3
   0   5 -18 62929.0 3589.43   5
   0  -5  17 5028.66 1153.04   3
   0   5 -17 5628.49 990.886   5
   0   5 -16 169981. 6413.21   5
   0  -5  16 168877. 7019.29   3
   0   5 -15 5398.17 963.918   5
   0  -5  15 6026.26 1144.95   3
   0  -5  15 3301.70 411.919   6
   0  -5  14 3804.72 416.784   6
   0  -5  14 4513.59 898.831   3
   0   5 -14 6959.83 1048.56   5
   0  -5  13 33243.8 2443.81   3
   0   5 -13 35974.8 2415.77   5
   0   5 -12 93685.4 4005.52   5
   0  -5  12 89617.1 4115.05   3
   0  -5  12 90463.7 3953.26   7
   0  -5  11 60650.7 3021.07   7
   0  -5  11 63636.4 3191.30   3
   0  -5  10 100061. 2828.68   6
   0  -5  10 127139. 4437.18   7
   0  -5   9 286981. 7925.82   1
   0  -5   9 279526. 7610.15   7
   0  -5   8 31260.3 1847.33   7
   0  -5   8 27727.3 1220.63   6
   0  -5   8 35151.9 2111.93   1
   0   5  -8 28694.6 1189.37   6
   0  -5   7 702.605 191.780   6
   0  -5   7 721.136 305.485   7
   0  -5   7 662.603 379.932   1
   0   5  -7 999.577 231.236   6
   0  -5   6 8926.18 878.606   7
   0  -5   6 9494.00 1066.18   1
   0   5  -6 8392.96 671.701   6
   0   5  -5 7328.06 685.618   6
   0  -5   5 6120.49 681.622   7
   0  -5   5 5836.09 839.741   1
   0   5  -4 17070.1 790.324   2
   0  -5   4 22324.2 1576.63   1
   0  -5   4 22418.7 1290.79   7
   0   5  -4 20801.5 1245.61   6
   0  -5   3 2571.90 589.704   1
   0  -5   3 2475.61 406.136   7
   0   5  -3 2746.19 468.962   6
   0  -5   2 4363.65 529.862   7
   0  -5   2 4654.82 729.499   1
   0   5  -2 6235.94 758.669   6
   0  -5   1 90382.0 3707.04   1
   0  -5   1 97389.7 3207.04   7
   0   5  -1 92882.9 3603.09   6
   0  -5   0 105859. 4168.83   1
   0  -5   0 114251. 3663.48   7
   0   5   0 107567. 4138.71   6
   0  -5  -1 24583.4 1794.83   1
   0   5   1 25297.4 1836.70   6
   0  -5  -1 26329.6 1496.67   7
   0  -5  -2 38530.0 2336.83   1
   0   5   2 35177.2 2289.79   6
   0   5   3 2890.87 729.879   6
   0   5   3 3083.38 562.094   3
   0  -5  -3 2811.47 642.738   1
   0   5   4 15198.7 1238.49   3
   0  -5  -4 14789.6 1485.77   1
   0   5   5 12708.2 1174.59   3
   0  -5  -5 12010.6 1393.19   1
   0   5   6 14303.3 1312.99   3
   0  -5  -6 17433.3 1684.49   1
   0  -5  -7 23745.8 2073.94   1
   0   5   7 23623.4 1796.60   3
   0   5   8 20825.7 1803.06   3
   0  -5  -8 22401.5 2064.41   1
   0   5   9 71593.0 3706.38   3
   0   5  10 32669.9 2488.99   3
   0   5  11 51379.5 3361.50   3
   0   5  12 1479.32 703.052   3
   0   5  13 44040.1 3343.37   3
   0   5  14 19866.8 2283.78   3
   0   5  15 45793.4 3693.53   3
   0   5  16 5209.82 1313.44   3
   0   5  16 3093.93 1097.43   6
   0   5  17 5227.43 1262.10   3
   0   5  17 5410.89 1187.31   6
   0   5  18 13053.6 2162.20   3
   0   5  18 11883.9 1915.75   6
   0   5  19 2329.31 940.068   3
   0   5  19 414.290 308.199   6
   0   5  20 4161.50 1244.13   6
   0   5  20 6033.45 1580.85   3
   0   5  21-298.119 641.527   3
   0   5  21 482.876 308.784   6
   0   5  22 19406.8 2865.13   3
   0   5  22 13004.7 2200.72   6
   0   5  23 877.307 555.299   6
   0   5  23 1353.28 904.469   3
   0   5  24 30706.3 3762.38   3
   0   5  24 30295.6 3492.43   6
   0   5  25 3493.97 1202.32   6
   0   5  25 3230.02 1497.72   3
   0   5  26 5316.65 1507.14   6
   0   5  26 10343.1 2288.15   3
   0   5  27 3954.77 1370.53   6
   0   5  27 4837.98 1513.62   3
   0   5  28 639.965 810.822   6
   0   5  28-485.417 753.091   3
   0   5  29 644.380 414.261   3
   0   5  29-482.641 636.771   6
   0   5  30 433.021 304.283   6
   0   5  30-523.093 908.970   3
   0   5  31 5511.44 1865.14   3
   0   5  31 1946.56 1119.30   6
   0   5  32 88.2893 477.106   3
   0  -6  34-676.813 837.650   3
   0  -6  34 518.213 645.633   7
   0  -6  33 2826.08 1143.99   3
   0  -6  33 1875.54 755.959   7
   0  -6  32-344.803 702.371   3
   0  -6  32 1579.96 1118.07   7
   0  -6  31 5254.85 1633.19   3
   0  -6  31 4869.29 1400.39   7
   0  -6  30 1238.12 721.500   3
   0  -6  29 4516.48 1392.61   3
   0  -6  28 8414.74 1929.76   3
   0  -6  27 994.544 585.456   3
   0  -6  26 20803.2 2881.77   3
   0  -6  25 7699.62 1672.50   3
   0  -6  24 6135.90 1573.33   3
   0  -6  23 7464.44 1602.32   3
   0  -6  22 25049.8 2860.38   3
   0  -6  21 6565.34 1416.68   3
   0   6 -21 6898.41 1231.98   5
   0   6 -20 1409.62 672.787   5
   0  -6  20 2061.43 825.971   3
   0  -6  19 125037. 6353.13   3
   0   6 -19 124949. 5745.73   5
   0   6 -18 3239.16 866.636   5
   0  -6  18 2358.39 703.575   3
   0   6 -17 21957.9 2162.25   5
   0  -6  17 21264.3 2301.96   3
   0  -6  17 27286.1 2517.40   7
   0  -6  16 13971.9 1794.00   3
   0  -6  16 15298.0 1811.71   7
   0   6 -16 13809.5 1721.19   5
   0   6 -15 65977.8 3582.05   5
   0  -6  15 61487.3 3653.58   3
   0  -6  15 58333.2 3448.12   7
   0   6 -14 18409.1 1839.46   5
   0  -6  14 21541.9 1922.10   7
   0  -6  13 36372.9 2468.12   7
   0   6 -13 35319.1 2513.99   5
   0  -6  12 7771.56 1117.25   1
   0  -6  12 8341.82 1103.89   7
   0  -6  12 4573.01 392.611   6
   0  -6  11 15482.7 1596.16   1
   0  -6  11 12249.4 728.062   6
   0  -6  11 16244.5 1510.09   7
   0  -6  10 195776. 6149.85   7
   0  -6  10 202053. 6521.87   1
   0  -6   9 7730.87 1080.98   1
   0   6  -9 6856.38 567.753   6
   0  -6   9 7718.82 954.389   7
   0  -6   8 9155.08 986.696   7
   0  -6   8 9517.38 1173.06   1
   0   6  -8 8756.16 703.798   6
   0  -6   7 591.601 298.422   7
   0  -6   7 370.740 334.443   1
   0   6  -7 739.201 247.237   6
   0  -6   6 7878.75 1005.54   1
   0   6  -6 6662.36 697.258   6
   0  -6   6 5923.90 754.345   7
   0  -6   5 57187.9 2880.05   1
   0   6  -5 58079.8 2358.89   6
   0  -6   5 59478.1 2417.12   7
   0   6  -4 97860.9 3414.24   6
   0  -6   4 98464.8 3924.71   1
   0  -6   4 96144.6 3241.93   7
   0  -6   3 787.126 379.112   1
   0  -6   3 328.696 102.246   7
   0   6  -3 646.940 310.297   6
   0   6  -2 184972. 5945.79   6
   0  -6   2 179960. 6176.21   1
   0  -6   2 181754. 5391.10   7
   0  -6   1 91852.3 3309.89   7
   0  -6   1 88670.8 3910.77   1
   0   6  -1 86606.9 3749.90   6
   0   6   0 26761.3 1979.75   6
   0  -6   0 28215.4 1651.69   7
   0  -6   0 26448.4 1997.89   1
   0   6   1 25263.7 2002.58   6
   0  -6  -1 27581.0 1680.16   7
   0  -6  -1 27965.0 2076.18   1
   0   6   2 2247.72 616.386   6
   0  -6  -2 2800.11 757.149   1
   0   6   3 2109.06 492.322   3
   0  -6  -3 2061.94 620.052   1
   0   6   3 1760.69 587.969   6
   0  -6  -4-77.7854 289.586   1
   0   6   4 22.0954 308.095   3
   0   6   4-84.1209 342.742   6
   0   6   5 75826.2 3412.77   3
   0   6   5 74695.4 4127.34   6
   0  -6  -5 80865.7 4061.13   1
   0   6   6 53303.4 2842.88   3
   0  -6  -6 52094.0 3336.39   1
   0   6   6 54726.9 3521.22   6
   0  -6  -7 145741. 6110.06   1
   0   6   7 139988. 6282.49   6
   0   6   7 148496. 5522.60   3
   0   6   8 842.749 308.137   6
   0   6   8 448.506 173.245   3
   0  -6  -8 437.273 326.637   1
   0   6   9 15265.4 1631.92   3
   0  -6  -9 14235.4 1779.96   1
   0   6   9 11808.9 1623.74   6
   0   6  10 1214.06 683.730   6
   0   6  10 1065.28 598.933   3
   0   6  11 893.569 418.953   3
   0   6  11 771.099 508.681   6
   0   6  12 36507.0 2973.56   3
   0   6  12 32421.2 3047.31   6
   0   6  13 110.427 581.538   6
   0   6  13 2465.94 970.066   3
   0   6  14 49067.5 3853.27   6
   0   6  14 52317.3 3887.30   3
   0   6  15 17088.7 2271.46   3
   0   6  15 15546.3 2201.48   6
   0   6  16 23388.4 2724.38   6
   0   6  16 29510.8 3074.74   3
   0   6  17 10485.6 1833.88   3
   0   6  17 8127.76 1609.66   6
   0   6  18 95.7627 321.836   6
   0   6  18 1098.39 781.118   3
   0   6  19 4308.34 1244.26   3
   0   6  19 4068.92 1161.06   6
   0   6  20 724.050 616.657   6
   0   6  20 2505.64 974.892   3
   0   6  21 17467.0 2704.92   3
   0   6  21 14024.5 2289.83   6
   0   6  22-101.022 550.840   6
   0   6  22-544.085 602.140   3
   0   6  23 24797.2 3163.35   6
   0   6  23 23443.5 3280.76   3
   0   6  24 1435.23 904.329   6
   0   6  24 3460.01 1444.23   3
   0   6  25 9306.15 2049.24   6
   0   6  25 7475.16 1965.66   3
   0   6  26 6680.18 1797.70   3
   0   6  26 7231.84 1820.59   6
   0   6  27 1380.68 867.997   3
   0   6  27 714.877 829.622   6
   0   6  28 5755.86 1651.22   6
   0   6  28 4938.49 1674.68   3
   0   6  29-473.077 669.015   3
   0   6  29 452.281 331.414   6
   0   6  30 5757.64 1895.32   3
   0   6  31 908.646 851.185   3
   0  -7  34 4128.14 1503.77   7
   0  -7  33 1208.78 843.889   7
   0  -7  32 7089.98 1877.68   7
   0  -7  31 1428.79 900.358   3
   0  -7  31 3783.64 1487.05   7
   0  -7  30 3576.29 1478.60   7
   0  -7  30 2232.90 923.857   3
   0  -7  29 11159.7 2180.08   7
   0  -7  29 11013.9 2259.08   3
   0  -7  28 2.35081 540.939   3
   0  -7  28 1368.57 926.964   7
   0  -7  27-200.981 718.134   3
   0  -7  27 865.668 609.955   7
   0  -7  26-362.213 292.536   7
   0  -7  26-971.184 779.663   3
   0  -7  25 23587.8 2993.40   3
   0  -7  25 23837.9 2893.02   7
   0  -7  24 4064.43 1119.53   3
   0  -7  24 1975.73 1026.96   7
   0  -7  23 43547.2 3809.74   7
   0   7 -23 46500.9 3557.18   5
   0  -7  23 37954.2 3684.35   3
   0  -7  22 24727.1 2920.94   3
   0  -7  22 23757.3 2784.00   7
   0   7 -22 30092.8 2785.75   5
   0  -7  21 21873.9 2570.60   7
   0   7 -21 28646.0 2682.08   5
   0  -7  21 26615.6 2891.39   3
   0   7 -20 50937.6 3680.92   5
   0  -7  20 47850.8 3683.81   7
   0   7 -19 14852.7 1910.25   5
   0  -7  19 14610.2 1933.26   7
   0   7 -18 16482.3 1937.84   5
   0  -7  18 14677.3 1878.51   7
   0   7 -17 22933.5 2352.64   5
   0  -7  17 25728.6 2385.77   7
   0  -7  16 20991.8 2099.16   7
   0   7 -16 20206.1 2158.78   5
   0  -7  15 5824.70 1157.60   7
   0   7 -15 5614.42 1102.81   5
   0  -7  15 5465.33 1047.30   1
   0  -7  14 46427.1 3090.00   1
   0  -7  14 39451.2 2801.48   7
   0  -7  13 16188.4 1686.21   7
   0  -7  13 16431.4 1801.69   1
   0  -7  12 81449.7 3900.95   7
   0  -7  12 83406.4 4172.76   1
   0  -7  11 20467.2 1742.85   7
   0   7 -11 17333.6 960.657   6
   0  -7  11 21302.0 1917.38   1
   0   7 -10 4444.97 486.396   6
   0  -7  10 3539.31 696.070   7
   0  -7  10 4960.36 923.677   1
   0  -7   9 45300.3 2825.64   1
   0   7  -9 40949.5 1797.38   6
   0  -7   9 43856.3 2456.96   7
   0  -7   8 7806.97 934.720   7
   0   7  -8 7015.83 735.738   6
   0  -7   8 7889.37 1106.84   1
   0  -7   7 81728.2 3837.83   1
   0   7  -7 78503.4 3039.31   6
   0  -7   7 79173.5 3316.04   7
   0  -7   6 26388.1 2023.89   1
   0  -7   6 22740.7 1573.00   7
   0   7  -6 24782.6 1585.10   6
   0   7  -5 11585.3 728.558   2
   0  -7   5 16482.3 1270.91   7
   0  -7   5 19121.8 1700.75   1
   0   7  -5 18353.3 1390.96   6
   0  -7   4 79163.8 2958.23   7
   0   7  -4 76141.4 3177.73   6
   0  -7   4 77649.1 3621.23   1
   0   7  -3 20108.3 1625.73   6
   0  -7   3 18042.2 1695.44   1
   0  -7   3 19608.1 1395.17   7
   0  -7   2 61232.4 3332.45   1
   0   7  -2 62534.3 3202.76   6
   0  -7   2 66036.5 2808.71   7
   0  -7   1 3479.61 588.048   7
   0   7  -1 2912.78 776.030   6
   0  -7   1 2769.93 785.553   1
   0  -7   0 152939. 5028.53   7
   0   7   0 143057. 5698.00   6
   0  -7   0 141433. 5742.88   1
   0  -7  -1 18431.7 1803.50   1
   0  -7  -1 20146.8 1523.29   7
   0   7   1 18125.3 1839.07   6
   0   7   2 123270. 5429.25   6
   0   7   2 127599. 4710.48   3
   0  -7  -2 125185. 5377.33   1
   0   7   3 1559.75 665.524   6
   0   7   3 995.191 401.331   3
   0  -7  -3 999.956 616.869   1
   0  -7  -4 38071.6 2810.59   1
   0   7   4 37535.5 2318.25   3
   0   7   4 37746.4 2906.12   6
   0  -7  -5 57309.5 3613.74   1
   0   7   5 55513.3 2982.07   3
   0   7   5 56736.7 3715.32   6
   0  -7  -6 59404.6 3716.95   1
   0   7   6 55940.5 3076.52   3
   0   7   6 55132.7 3787.25   6
   0   7   7 2113.22 552.496   6
   0   7   7 2420.13 675.358   3
   0  -7  -7 2955.50 796.333   1
   0   7   8 1282.61 524.888   3
   0  -7  -8 1661.01 814.703   1
   0   7   8 396.366 311.039   6
   0   7   9 3176.20 824.362   3
   0   7   9 3298.52 928.248   6
   0  -7  -9 3029.73 916.207   1
   0   7  10 54211.4 4041.51   6
   0   7  10 58553.1 3666.98   3
   0   7  11 676.013 683.381   6
   0   7  11 1644.07 695.498   3
   0   7  12 1871.49 774.111   3
   0   7  12 805.315 501.626   6
   0   7  13 60248.9 4151.11   3
   0   7  13 58645.5 4366.72   6
   0   7  14 18644.7 2386.47   3
   0   7  14 17390.2 2429.13   6
   0   7  15 8744.37 1641.11   6
   0   7  15 11622.8 1944.58   3
   0   7  16 19712.8 2597.04   3
   0   7  16 17896.1 2518.60   6
   0   7  17 1126.13 564.787   6
   0   7  17 683.994 838.578   3
   0   7  18 2813.61 935.113   6
   0   7  18 3025.47 980.785   3
   0   7  19 3762.88 1326.47   3
   0   7  19 2764.88 1070.34   6
   0   7  20 17664.7 2619.42   6
   0   7  20 16223.3 2584.36   3
   0   7  21 5341.37 1596.15   3
   0   7  21 3377.67 1219.81   6
   0   7  22 11650.7 2296.33   3
   0   7  22 11614.5 2245.39   6
   0   7  23 2875.25 1172.69   3
   0   7  23 3510.26 1352.67   6
   0   7  24 6142.90 1787.09   3
   0   7  24 6827.23 1690.59   6
   0   7  25 1298.84 711.554   6
   0   7  25 2321.95 1083.22   3
   0   7  26 2347.73 1117.18   3
   0   7  26 3276.29 1317.84   6
   0   7  27 5606.57 1734.90   6
   0   7  27 3647.09 1375.81   3
   0   7  28 885.848 780.927   6
   0  -8  34 720.266 936.501   7
   0  -8  33 10613.4 2346.84   7
   0  -8  32 11763.5 2410.05   7
   0  -8  31 9681.07 2261.75   7
   0  -8  30 8820.01 2072.93   7
   0  -8  29 2342.35 1060.53   7
   0  -8  28 6060.52 1590.33   7
   0  -8  27 1337.47 704.804   7
   0  -8  26 4532.84 1230.52   7
   0  -8  25-304.645 674.138   7
   0  -8  24 26079.7 3032.99   7
   0   8 -24 24595.6 2738.81   5
   0  -8  23 4810.19 1398.30   7
   0   8 -23 3489.39 1048.04   5
   0   8 -22 46681.6 3767.12   5
   0  -8  22 46089.1 3856.62   7
   0  -8  21 16044.8 2227.04   7
   0   8 -21 16969.1 2224.19   5
   0  -8  20 93.9626 231.495   7
   0   8 -20 927.850 597.873   5
   0  -8  19 30018.8 2843.00   7
   0  -8  19 34943.8 3039.53   1
   0   8 -19 31616.7 3011.61   5
   0  -8  18 315.369 440.216   1
   0  -8  18-312.091 494.681   7
   0   8 -18-230.418 445.076   5
   0   8 -17 11945.5 1750.40   5
   0  -8  17 8945.97 1495.37   1
   0  -8  17 10262.6 1525.12   7
   0  -8  16-399.071 258.171   1
   0  -8  16-133.501 212.861   7
   0   8 -16 20.0226 347.448   5
   0  -8  15 47394.3 3347.48   1
   0  -8  15 44084.3 3059.22   7
   0  -8  14 50513.8 3375.27   1
   0  -8  14 45780.0 3054.43   7
   0  -8  13 2403.07 704.752   7
   0  -8  13 2707.27 808.726   1
   0  -8  12 585.839 336.615   1
   0   8 -12 407.562 132.057   6
   0  -8  12 915.849 503.229   7
   0  -8  11 1898.67 576.609   7
   0   8 -11 2344.49 379.147   6
   0  -8  11 2257.88 726.845   1
   0  -8  10 1197.71 596.159   1
   0   8 -10 1168.72 310.788   6
   0  -8  10 743.717 259.467   7
   0  -8   9 3526.48 826.694   1
   0   8  -9 2577.98 464.510   6
   0  -8   9 2473.39 598.531   7
   0  -8   8 238807. 8038.41   1
   0   8  -8 229601. 6727.07   6
   0  -8   8 225910. 7139.65   7
   0  -8   7 54020.9 3233.45   1
   0   8  -7 51665.7 2574.73   6
   0  -8   7 51969.9 2665.28   7
   0  -8   6 106568. 4808.78   1
   0   8  -6 105230. 4101.16   6
   0  -8   6 101952. 4000.02   7
   0   8  -5 171451. 5338.00   6
   0  -8   5 174840. 6093.47   1
   0  -8   5 166026. 5003.15   7
   0  -8   4 6115.42 810.151   7
   0  -8   4 9210.57 1266.56   1
   0   8  -4 6935.31 1041.74   6
   0   8  -3 9327.46 1209.92   6
   0  -8   3 9453.98 1002.71   7
   0  -8   3 10648.0 1385.25   1
   0  -8   2 10906.9 1109.12   7
   0   8  -2 13278.9 1470.49   6
   0  -8   2 12130.7 1493.07   1
   0  -8   1 16782.8 1426.82   7
   0  -8   1 17493.8 1845.00   1
   0   8  -1 18928.0 1848.52   6
   0  -8   0 57169.6 3518.34   1
   0   8   0 58728.8 3535.81   6
   0  -8   0 62162.3 2975.32   7
   0   8   1 11099.2 1501.07   6
   0  -8  -1 12534.2 1600.15   1
   0   8   2 7384.18 1287.38   6
   0   8   2 6062.87 935.220   3
   0  -8  -2 8092.41 1298.66   1
   0  -8  -3 75674.5 4292.80   1
   0   8   3 78089.5 3674.01   3
   0   8   3 77235.0 4501.01   6
   0   8   4 2693.91 762.314   6
   0  -8  -4 3351.41 880.794   1
   0   8   4 3134.49 670.589   3
   0  -8  -5 497.573 518.418   1
   0   8   5 1162.30 623.511   6
   0   8   5 734.062 387.994   3
   0  -8  -6 36396.5 3042.38   1
   0   8   6 32136.5 2378.22   3
   0   8   6 33138.5 3001.02   6
   0   8   7 17226.1 1763.27   3
   0  -8  -7 17545.7 2113.44   1
   0   8   7 17070.1 2188.02   6
   0   8   8 6078.30 1082.17   3
   0  -8  -8 6776.53 1416.85   1
   0   8   8 7266.62 1474.91   6
   0  -8  -9 6272.88 1396.25   1
   0   8   9 4519.98 1091.42   6
   0   8   9 4456.94 944.499   3
   0   8  10 13162.5 2031.30   6
   0   8  10 13003.6 1740.36   3
   0  -8 -10 11079.7 1814.40   1
   0   8  11 12745.3 2012.48   6
   0   8  11 14203.4 1868.42   3
   0   8  12 2246.32 890.782   3
   0   8  12 1306.33 451.427   6
   0   8  13 18550.8 2316.79   3
   0   8  13 16297.4 2332.61   6
   0   8  14 882.511 682.827   3
   0   8  14 374.852 552.789   6
   0   8  15 12669.6 2073.71   3
   0   8  15 13834.2 2262.69   6
   0   8  16 26540.0 3067.59   3
   0   8  16 26511.6 3166.04   6
   0   8  17 9732.12 1862.27   3
   0   8  17 8534.47 1877.18   6
   0   8  18 2147.69 1008.14   6
   0   8  18 1910.58 874.629   3
   0   8  19 23545.9 3115.69   6
   0   8  19 23823.2 3109.39   3
   0   8  20 524.915 685.538   3
   0   8  20-76.3493 414.438   6
   0   8  21 6311.91 1608.17   6
   0   8  21 8457.10 1972.52   3
   0   8  22-130.756 433.050   3
   0   8  22 244.934 562.062   6
   0   8  23 1886.71 1042.57   3
   0   8  23 562.718 405.040   6
   0   8  24 11.9714 412.759   6
   0   8  25 1607.65 892.528   6
   0   8  26-610.313 551.608   6
   0  -9  33 4253.28 1554.30   7
   0  -9  32 6589.08 1879.82   7
   0  -9  31 15386.7 2752.67   7
   0  -9  30 1802.58 808.646   7
   0  -9  29 3062.04 1268.94   7
   0  -9  28 4269.41 1465.23   7
   0  -9  27 5095.89 1525.81   7
   0   9 -26 3916.38 1191.54   5
   0  -9  26 3181.26 1170.49   7
   0  -9  25 7061.64 1551.63   1
   0   9 -25 4800.11 1232.68   5
   0  -9  25 4965.52 1382.39   7
   0   9 -24 6610.19 1515.81   5
   0  -9  24 6270.46 1499.63   7
   0  -9  24 5762.05 1445.04   1
   0  -9  23-350.311 557.044   7
   0  -9  23 1171.12 661.502   1
   0   9 -23 537.221 580.277   5
   0   9 -22 238.474 308.011   5
   0  -9  22 26.2913 358.626   7
   0  -9  22 551.380 591.055   1
   0  -9  21 32129.4 3128.36   1
   0   9 -21 27770.1 3023.97   5
   0  -9  21 24712.1 2787.23   7
   0  -9  20 423.909 535.855   7
   0   9 -20 409.681 303.180   5
   0  -9  20 130.644 592.436   1
   0  -9  19 2968.64 953.399   1
   0   9 -19 1979.45 722.623   5
   0  -9  19 2394.62 929.120   7
   0  -9  18 33902.6 2986.18   7
   0   9 -18 37968.1 3477.90   5
   0  -9  18 36489.7 3173.17   1
   0  -9  17 13870.6 1942.74   1
   0  -9  17 10265.5 1583.32   7
   0   9 -17 13302.3 2047.49   5
   0  -9  16 1063.27 699.396   1
   0   9 -16 669.905 483.399   5
   0  -9  16 527.099 273.030   7
   0  -9  15 28872.4 2712.59   1
   0  -9  15 28161.1 2450.22   7
   0  -9  14 25551.4 2446.80   1
   0  -9  14 23063.6 2148.04   7
   0  -9  13 1110.27 536.835   1
   0  -9  13 1333.18 566.049   7
   0  -9  12 6180.48 1190.06   1
   0  -9  12 5173.23 938.048   7
   0   9 -12 4761.63 570.272   6
   0  -9  11 4520.95 1011.53   1
   0   9 -11 3841.57 545.242   6
   0  -9  11 3805.39 811.493   7
   0   9 -10 12942.8 1106.17   6
   0  -9  10 17994.0 1901.72   1
   0  -9  10 15669.9 1521.29   7
   0  -9   9 85319.1 4442.24   1
   0   9  -9 79328.0 3326.56   6
   0  -9   9 82595.1 3739.68   7
   0  -9   8 8273.05 1393.49   1
   0  -9   8 6649.46 950.816   7
   0   9  -8 6587.25 883.957   6
   0  -9   7 186336. 7066.81   1
   0  -9   7 172078. 5923.76   7
   0   9  -7 169939. 5930.80   6
   0  -9   6 402.041 356.693   7
   0   9  -6 381.920 282.115   6
   0   9  -5 13188.5 1413.88   6
   0  -9   5 13518.2 1302.73   7
   0  -9   5 13464.4 1678.48   1
   0   9  -4 8390.26 1164.38   6
   0  -9   4 8542.14 1045.57   7
   0  -9   4 7663.80 1305.49   1
   0  -9   3 1115.93 547.453   1
   0   9  -3 1881.98 608.992   6
   0  -9   3 1837.05 518.042   7
   0   9  -2 2144.23 709.354   6
   0  -9   2 1997.74 576.812   7
   0  -9   2 1551.65 646.626   1
   0   9  -1 5137.61 1028.42   6
   0  -9   1 2845.23 621.033   7
   0  -9   1 4891.48 1043.62   1
   0  -9   0 52400.5 2841.54   7
   0  -9   0 52555.5 3548.02   1
   0   9   0 48397.0 3389.85   6
   0   9   1 472.707 643.236   6
   0  -9  -1 725.176 306.205   1
   0   9   2 17905.4 2115.91   6
   0   9   2 17885.4 1686.77   3
   0  -9  -2 17862.4 2076.61   1
   0  -9  -3 7208.03 1364.55   1
   0   9   3 6314.79 1350.41   6
   0   9   3 4829.63 870.375   3
   0  -9  -4 638.545 542.708   1
   0   9   4 706.412 364.214   3
   0   9   4 1194.20 713.995   6
   0  -9  -5 8077.72 1533.78   1
   0   9   5 7365.35 1450.68   6
   0   9   5 6429.61 1054.83   3
   0   9   6 83391.2 4262.00   3
   0   9   6 88445.6 5440.00   6
   0  -9  -6 92639.3 5348.82   1
   0   9   7 10988.3 1852.70   6
   0   9   7 10622.1 1441.88   3
   0  -9  -7 12732.9 1879.03   1
   0   9   8 99.6089 203.755   3
   0   9   8 248.582 438.664   6
   0   9   9 93223.7 4927.97   3
   0  -9  -9 99473.0 5780.47   1
   0   9   9 94139.0 5930.49   6
   0  -9 -10 14667.5 2294.43   1
   0   9  10 11699.4 2104.56   6
   0   9  10 11614.7 1714.73   3
   0   9  11 22263.6 2912.49   6
   0   9  11 21258.5 2361.01   3
   0   9  12 16855.8 2525.49   6
   0   9  12 14405.3 2008.76   3
   0   9  13 7260.54 1495.80   3
   0   9  13 6630.29 1639.83   6
   0   9  14 9726.49 1792.02   3
   0   9  14 9011.10 1940.57   6
   0   9  15 8071.62 1781.65   6
   0   9  15 9976.34 1842.70   3
   0   9  16 6298.65 1753.71   6
   0   9  16 5788.04 1465.49   3
   0   9  17 8612.20 1786.63   3
   0   9  17 14028.5 2416.94   6
   0   9  18 13786.6 2457.70   6
   0   9  18 14938.5 2431.43   3
   0   9  19 2181.17 1100.72   6
   0   9  20 2084.21 994.837   6
   0   9  21 957.704 725.574   6
   0   9  22 1038.60 775.356   6
   0   9  23 2902.94 1251.87   6
   0   9  24 1900.29 1182.62   6
   0 -10  34 444.710 387.258   1
   0 -10  33 214.890 570.619   7
   0 -10  33 2183.32 1046.83   1
   0 -10  32 7728.40 1944.17   1
   0 -10  32 4553.50 1508.67   7
   0 -10  31 7042.36 1794.09   1
   0 -10  31 3645.10 1222.82   7
   0 -10  30-522.158 767.346   7
   0 -10  30-581.200 608.909   1
   0 -10  29-535.956 321.027   7
   0 -10  29 120.839 572.010   1
   0 -10  28 32769.2 3695.76   1
   0 -10  28 26674.6 3492.00   7
   0 -10  27 747.346 453.422   1
   0  10 -27 928.502 726.106   5
   0 -10  27 948.614 910.995   7
   0  10 -26 2399.92 895.193   5
   0 -10  26 1201.47 609.319   1
   0 -10  26 2313.67 1103.80   7
   0 -10  25 3808.41 1121.51   1
   0  10 -25 3731.82 1279.60   5
   0 -10  25 4154.73 1271.22   7
   0 -10  24 1.97181 549.395   7
   0 -10  24 485.583 354.578   1
   0  10 -24 1006.87 776.540   5
   0 -10  23 2931.00 901.694   7
   0 -10  23 2683.86 861.202   1
   0  10 -23 1693.21 764.852   5
   0  10 -22 4471.02 1273.99   5
   0 -10  22 3240.18 1016.34   7
   0 -10  22 4557.84 1276.03   1
   0  10 -21 308.603 318.230   5
   0 -10  21 311.607 485.105   7
   0 -10  21 842.925 623.352   1
   0 -10  20 1624.53 859.128   7
   0  10 -20 2481.37 1028.52   5
   0 -10  20 662.601 254.330   1
   0 -10  19 20179.0 2350.88   7
   0 -10  19 20432.4 2534.13   1
   0  10 -19 21016.9 2723.69   5
   0 -10  18 12662.8 1824.36   7
   0 -10  18 11875.1 1854.56   1
   0  10 -18 13093.6 2151.24   5
   0 -10  17 20626.2 2414.16   1
   0 -10  17 16577.9 2022.51   7
   0  10 -17 18787.0 2457.93   5
   0 -10  16 4209.96 902.152   7
   0 -10  16 5765.30 1249.50   1
   0 -10  15 26799.2 2408.33   7
   0 -10  15 33812.0 2970.71   1
   0 -10  14 3302.03 1025.32   1
   0 -10  14 3532.48 868.274   7
   0 -10  13 38104.7 2711.57   7
   0 -10  13 40409.4 3198.66   1
   0 -10  12 5188.60 935.475   7
   0 -10  12 4694.06 1061.65   1
   0  10 -11 15105.8 1222.15   6
   0 -10  11 17877.6 2036.38   1
   0 -10  11 17490.8 1718.48   7
   0  10 -10 4397.79 688.215   6
   0 -10  10 3797.04 923.674   1
   0 -10  10 3856.50 755.927   7
   0 -10   9 1339.83 456.127   7
   0  10  -9 1736.96 504.582   6
   0 -10   9 1565.45 686.911   1
   0 -10   8 2232.45 571.759   7
   0  10  -8 2119.44 581.979   6
   0 -10   8 1644.60 694.960   1
   0 -10   7 552.780 441.635   1
   0  10  -7 344.989 371.470   6
   0 -10   7-182.734 326.623   7
   0  10  -6 11171.1 1356.53   6
   0 -10   6 12153.0 1672.02   1
   0 -10   6 10110.3 1192.32   7
   0 -10   5 13447.4 1836.96   1
   0 -10   5 11297.8 1261.08   7
   0  10  -5 11351.5 1390.44   6
   0  10  -4 62405.2 3652.76   6
   0 -10   4 69501.2 4253.00   1
   0 -10   4 67584.0 3356.91   7
   0 -10   3 29985.8 2758.96   1
   0 -10   3 32158.5 2200.54   7
   0  10  -3 30833.2 2557.16   6
   0 -10   2 8995.12 1550.73   1
   0  10  -2 8438.49 1406.25   6
   0 -10   2 8239.01 1091.20   7
   0 -10   1 35718.5 2372.46   7
   0 -10   1 36667.9 3039.14   1
   0  10  -1 36016.2 2947.44   6
   0  10   0 565.381 449.285   6
   0 -10   0 391.137 280.278   1
   0  10   1 4306.73 1038.69   6
   0 -10  -1 4896.82 991.226   1
   0  10   1 4156.64 865.845   3
   0  10   2 23216.0 2587.70   6
   0  10   2 22105.0 1982.02   3
   0 -10  -2 24576.1 2566.83   1
   0 -10  -3 11232.9 1751.02   1
   0  10   3 12156.7 1985.55   6
   0  10   3 11135.6 1399.13   3
   0  10   4 1337.58 494.077   3
   0 -10  -4 2074.15 820.570   1
   0  10   4 1853.72 844.104   6
   0  10   5 46349.0 3081.94   3
   0 -10  -5 56340.8 4156.08   1
   0  10   5 50141.4 4119.91   6
   0  10   6 12628.2 1601.31   3
   0 -10  -6 14063.0 2102.75   1
   0  10   6 16670.2 2384.08   6
   0  10   7 12310.8 2102.28   6
   0  10   7 9774.15 1439.32   3
   0 -10  -7 11239.6 1919.08   1
   0  10   8 80445.1 5628.52   6
   0 -10  -8 79189.0 5255.03   1
   0  10   8 67801.8 4140.87   3
   0 -10  -9 3246.87 1238.75   1
   0  10   9 3412.91 1365.85   6
   0  10   9 1230.22 578.914   3
   0  10  10 68148.0 5287.12   6
   0  10  10 62098.1 4168.44   3
   0 -10 -10 72820.6 5191.63   1
   0  10  11 1155.10 703.295   3
   0  10  11 724.356 964.335   6
   0  10  12 38648.2 4027.68   6
   0  10  12 30961.4 3037.37   3
   0  10  13 21.9941 305.697   6
   0  10  14 3964.73 1422.21   6
   0  10  15 4493.66 1552.25   6
   0  10  16 294.465 396.579   6
   0  10  17 17634.3 2863.34   6
   0  10  18 941.197 926.744   6
   0  10  19 1788.02 876.627   6
   0  10  20-346.961 747.970   6
   0  10  21 1955.37 1010.40   6
   0  10  22-777.576 850.075   6
   0  10  23-430.359 838.721   6
   0 -11  33 53.7578 675.749   1
   0 -11  32 2124.01 1084.98   7
   0 -11  32 3885.18 1385.81   1
   0 -11  31 2400.15 1270.09   1
   0 -11  31 1543.47 1109.21   7
   0 -11  30 10023.5 2186.61   1
   0 -11  30 5245.84 1607.52   7
   0 -11  29 9859.36 2147.14   7
   0 -11  29 13982.1 2521.11   1
   0 -11  28 2294.33 1129.58   7
   0 -11  28 2012.08 1182.39   1
   0  11 -28 2063.85 1038.12   5
   0 -11  27 14869.1 2510.08   7
   0 -11  27 15990.0 2679.52   1
   0  11 -27 13897.5 2469.00   5
   0 -11  26 371.425 457.448   1
   0 -11  26 207.921 501.342   7
   0  11 -26 957.052 849.760   5
   0  11 -25 8585.91 1917.04   5
   0 -11  25 12394.2 2248.73   1
   0 -11  25 9497.29 1949.31   7
   0 -11  24 1615.50 754.088   1
   0  11 -24 1139.70 864.543   5
   0 -11  24 1194.52 680.176   7
   0  11 -23 239.161 429.467   5
   0 -11  23-57.0959 486.409   7
   0 -11  23-385.515 404.683   1
   0 -11  22 30553.5 3347.06   1
   0 -11  22 29004.7 3140.64   7
   0  11 -22 28507.0 3450.05   5
   0 -11  21 1635.43 836.568   1
   0 -11  21 620.574 486.756   7
   0  11 -21 1621.61 1046.37   5
   0 -11  20 37644.5 3420.79   7
   0 -11  20 43337.7 3865.64   1
   0  11 -20 49464.6 4516.91   5
   0 -11  19-109.634 271.546   1
   0 -11  19 592.364 436.610   7
   0 -11  18 42062.4 3390.31   7
   0  11 -18 50791.0 4516.14   5
   0 -11  18 50558.0 4009.38   1
   0 -11  17 3378.91 911.311   7
   0 -11  17 5092.51 1358.55   1
   0 -11  16 20020.7 2394.08   1
   0 -11  16 18529.9 2082.79   7
   0 -11  15 81.1956 430.503   1
   0 -11  15 231.974 274.949   7
   0 -11  14 21884.3 2111.38   7
   0 -11  14 22649.4 2486.47   1
   0 -11  13 35679.8 2672.31   7
   0 -11  13 40595.0 3350.60   1
   0 -11  12 1439.32 684.438   1
   0 -11  12 1223.96 500.486   7
   0 -11  11 47020.0 2996.31   7
   0 -11  11 59802.9 4028.72   1
   0 -11  10 17406.9 2140.46   1
   0 -11  10 13908.5 1525.56   7
   0 -11   9 7947.26 1429.10   1
   0  11  -9 6371.14 993.513   6
   0 -11   9 6137.34 997.266   7
   0  11  -8 265.641 305.149   6
   0 -11   8 43.3525 144.609   7
   0 -11   8 394.241 341.605   1
   0 -11   7 5436.16 1231.04   1
   0  11  -7 4909.17 961.038   6
   0 -11   7 4460.92 830.735   7
   0  11  -6 22665.2 2109.63   6
   0 -11   6 30968.7 2841.87   1
   0 -11   6 27358.7 2104.74   7
   0 -11   5 17584.2 1676.71   7
   0 -11   5 17767.7 2158.51   1
   0  11  -5 16535.0 1835.06   6
   0 -11   4 56322.3 3977.93   1
   0 -11   4 52367.8 3001.63   7
   0  11  -4 44310.2 3227.76   6
   0  11  -3 27089.1 2534.81   6
   0 -11   3 35204.7 3090.38   1
   0 -11   3 31064.0 2259.60   7
   0 -11   2 2738.09 862.513   1
   0 -11   2 1922.13 498.493   7
   0  11  -2 2992.16 968.455   6
   0  11  -1 340.911 539.452   6
   0 -11   1 914.812 559.177   1
   0 -11   0 7932.09 1496.96   1
   0  11   0 7551.13 1533.28   6
   0  11   0 5506.83 998.379   3
   0 -11  -1 10014.9 1752.08   1
   0  11   1 11751.1 1908.02   6
   0  11   1 10122.8 1356.56   3
   0  11   2 9480.57 1736.55   6
   0 -11  -2 11069.4 1848.42   1
   0  11   2 8116.93 1243.26   3
   0  11   3 39762.9 2862.18   3
   0  11   3 45286.9 3915.32   6
   0 -11  -3 51386.4 4081.99   1
   0 -11  -4 22701.3 2688.03   1
   0  11   4 20311.2 2676.44   6
   0  11   4 17197.7 1838.92   3
   0 -11  -5 27464.1 3029.10   1
   0  11   5 27261.2 3174.00   6
   0  11   6 2025.26 924.640   6
   0 -11  -6 2485.13 997.182   1
   0 -11  -7 14813.9 2226.73   1
   0  11   7 11260.2 2069.97   6
   0  11   8 745.279 633.098   6
   0 -11  -8 203.264 645.479   1
   0  11   9 5088.77 1593.79   6
   0 -11  -9 4743.18 1327.50   1
   0  11  10-274.416 387.741   6
   0 -11 -10 170.832 372.207   1
   0  11  11 37771.1 4171.58   6
   0  11  12-689.387 391.299   6
   0  11  13 6563.72 1833.45   6
   0  11  14 6977.26 1950.66   6
   0  11  15 143.866 555.230   6
   0  11  16 5226.85 1650.23   6
   0  11  17 10764.0 2388.07   6
   0  11  18 11755.3 2505.56   6
   0  11  19-407.969 767.333   6
   0  11  20 5682.30 1741.26   6
   0  11  21-959.385 958.007   6
   0 -12  32 2516.25 1052.50   1
   0 -12  32-477.321 778.939   7
   0 -12  31-70.0429 612.488   7
   0 -12  31 657.308 547.404   1
   0 -12  30 1081.60 726.970   7
   0 -12  30 511.329 517.434   1
   0 -12  29 1886.08 1001.98   7
   0 -12  29 2755.77 1103.57   1
   0  12 -29 680.899 704.864   5
   0  12 -28 14766.4 2665.07   5
   0 -12  28 9773.61 2128.71   7
   0 -12  28 15088.0 2665.86   1
   0 -12  27 105.881 468.266   7
   0 -12  27 73.5258 446.228   1
   0  12 -27-139.919 500.470   5
   0  12 -26 11120.9 2405.97   5
   0 -12  26 8838.41 1967.51   1
   0 -12  26 6890.83 1737.12   7
   0  12 -25 4098.06 1355.80   5
   0 -12  25 2396.70 1052.35   7
   0 -12  25 5596.24 1579.52   1
   0  12 -24 3261.62 1172.03   5
   0 -12  24 3163.32 1147.23   7
   0 -12  24 4440.82 1463.37   1
   0 -12  23 26910.4 3114.32   7
   0 -12  23 33852.6 3660.05   1
   0  12 -23 29337.7 3730.59   5
   0  12 -22-56.0171 371.144   5
   0 -12  22-114.780 323.114   7
   0 -12  22 597.080 992.677   1
   0  12 -21 20700.6 3036.86   5
   0 -12  21 18437.5 2635.42   1
   0 -12  21 14738.1 2152.75   7
   0 -12  20-379.713 382.067   7
   0 -12  20-156.430 504.447   1
   0  12 -20-3.21686 454.544   5
   0 -12  19 32096.3 3327.90   1
   0 -12  19 25077.7 2644.96   7
   0  12 -19 36603.7 4030.26   5
   0  12 -18 6245.21 1710.22   5
   0 -12  18 3540.49 1015.45   7
   0 -12  18 4711.78 1329.42   1
   0 -12  17 5487.40 1130.76   7
   0 -12  17 5970.13 1370.26   1
   0 -12  16 3001.46 986.643   1
   0 -12  16 2929.00 805.534   7
   0 -12  15 3313.47 1121.79   1
   0 -12  15 2428.34 738.171   7
   0 -12  14 25322.3 2789.29   1
   0 -12  14 21314.3 2130.15   7
   0 -12  13 1685.74 760.538   1
   0 -12  13 754.704 417.095   7
   0 -12  12 39237.0 3415.48   1
   0 -12  12 30707.5 2484.24   7
   0 -12  11 4830.27 946.429   7
   0 -12  11 6504.23 1392.82   1
   0 -12  10 17949.6 2298.14   1
   0 -12  10 16186.3 1725.73   7
   0 -12   9 115.472 276.840   7
   0 -12   9 527.193 483.172   1
   0 -12   8 2373.49 970.395   1
   0  12  -8 2538.78 681.271   6
   0  12  -7 3246.80 849.045   6
   0 -12   7 5428.34 1276.32   1
   0  12  -6 6392.47 1128.76   6
   0 -12   6 7111.25 1555.82   1
   0  12  -5 17457.5 1993.18   6
   0 -12   5 18919.5 2365.36   1
   0 -12   4 2806.42 1055.20   1
   0  12  -4 1217.34 479.449   6
   0  12  -3 14494.6 1931.34   6
   0 -12   3 18262.2 2383.10   1
   0  12  -2-583.200 599.099   6
   0 -12   2 680.681 581.650   1
   0  12  -1 1474.32 625.267   6
   0 -12   1 1298.53 626.942   1
   0  12   0 1811.11 798.145   6
   0 -12   0 490.637 367.813   1
   0 -12  -1 22582.2 2760.37   1
   0  12   1 24526.9 2841.94   6
   0 -12  -2 4144.92 1242.76   1
   0  12   2 4778.95 1430.55   6
   0 -12  -3 2046.91 988.951   1
   0  12   3 1311.55 797.427   6
   0 -12  -4 39631.4 3794.12   1
   0  12   4 38583.5 3975.39   6
   0  12   5 1009.05 809.387   6
   0 -12  -5 1453.72 770.280   1
   0 -12  -6 4201.01 1334.10   1
   0  12   6 6474.86 1757.95   6
   0 -12  -7 719.888 887.167   1
   0  12   7 1057.37 832.289   6
   0  12   8 202.161 633.844   6
   0 -12  -8 851.057 684.627   1
   0  12   9 991.605 625.744   6
   0 -12  -9 1502.52 1007.47   1
   0 -12 -10 14201.1 2493.63   1
   0  12  10 11314.2 2344.84   6
   0  12  11 1075.06 889.346   6
   0  12  12 5320.80 1581.90   6
   0  12  13 7177.93 2006.45   6
   0  12  14 273.830 576.466   6
   0  12  15 2320.34 1302.49   6
   0  12  16 145.775 405.942   6
   0  12  17 10379.4 2519.60   6
   0  12  18 912.066 735.184   6
   0 -13  31 1325.70 882.099   1
   0 -13  30 483.474 314.155   1
   0  13 -29 3016.98 1315.17   5
   0 -13  29 2892.48 1264.93   1
   0  13 -28-70.7182 363.894   5
   0 -13  28 393.903 411.173   1
   0 -13  27 6511.43 1698.36   1
   0  13 -27 5502.26 1722.17   5
   0  13 -26 2216.85 1240.35   5
   0 -13  26 2370.14 1039.18   1
   0 -13  25 4459.36 1380.86   1
   0  13 -25 3792.53 1386.27   5
   0 -13  24 12014.1 2286.16   1
   0  13 -24 13631.3 2703.87   5
   0  13 -23-740.788 723.069   5
   0 -13  23 1025.61 867.625   1
   0 -13  22 4796.44 1396.34   1
   0  13 -22 4935.23 1580.22   5
   0  13 -21-174.635 585.152   5
   0 -13  21 373.642 639.668   1
   0 -13  20 2062.89 929.544   1
   0  13 -20 1706.92 1023.71   5
   0  13 -19 236.906 491.734   5
   0 -13  19 263.991 643.286   1
   0  13 -18 4677.07 1485.67   5
   0 -13  18 6426.07 1588.00   1
   0 -13  17 4526.39 1262.62   1
   0 -13  16 3569.32 1210.21   1
   0 -13  15 8597.12 1736.24   1
   0 -13  14 1199.12 816.976   1
   0 -13  13 9329.73 1741.35   1
   0 -13  12 6320.72 1408.55   1
   0 -13  11 860.410 619.384   1
   0 -13  10 64.0131 567.395   1
   0 -13   9 50107.3 4064.95   1
   0 -13   8 5910.93 1420.25   1
   0 -13   7 12039.4 2014.61   1
   0  13  -6 15348.5 1949.80   6
   0 -13   6 15439.9 2300.63   1
   0  13  -5 471.842 229.746   6
   0 -13   5-503.328 676.276   1
   0  13  -4 1031.12 409.405   6
   0 -13   4 4226.01 1324.28   1
   0  13  -3 5879.86 1279.81   6
   0 -13   3 7187.88 1562.76   1
   0  13  -2 3110.40 952.557   6
   0 -13   2 1589.90 669.389   1
   0  13  -1-431.969 644.719   6
   0 -13   1 1077.99 942.396   1
   0 -13   0 25477.0 3032.25   1
   0  13   0 23338.6 2833.00   6
   0 -13  -1 8336.31 1826.58   1
   0  13   1 8267.48 1793.02   6
   0  13   2 74.9144 661.906   6
   0 -13  -2 1705.07 916.194   1
   0  13   3 26363.6 3306.94   6
   0 -13  -3 29601.4 3405.30   1
   0 -13  -4 973.560 579.656   1
   0  13   4 1477.14 886.398   6
   0 -13  -5 14948.3 2543.00   1
   0  13   5 15510.1 2626.13   6
   0 -13  -6-110.193 781.296   1
   0  13   6 311.617 963.326   6
   0  13   7 7701.63 1941.79   6
   0 -13  -7 10149.3 2110.67   1
   0 -13  -8 5356.85 1547.03   1
   0  13   8 5834.01 1739.81   6
   0  13   9 7181.30 1922.89   6
   0 -13  -9 9155.86 2031.91   1
   0  13  10 3185.92 1459.84   6
   0  13  11 32.0717 503.104   6
   0  13  12 6932.87 1863.33   6
   0  13  13 1894.67 1159.12   6
   0  13  14 9895.95 2435.55   6
   0  13  15 2347.64 1222.71   6
   0  13  16 14308.3 3010.94   6
   0  14 -29-1095.17 840.416   5
   0 -14  29-726.847 880.865   1
   0 -14  28 2273.23 963.623   1
   0  14 -28 1269.68 932.775   5
   0 -14  27 2287.98 1010.94   1
   0  14 -27 313.491 655.442   5
   0 -14  26 1268.28 777.617   1
   0  14 -26 2194.54 1112.01   5
   0  14 -25 2306.16 1240.62   5
   0 -14  25 6008.12 1700.56   1
   0  14 -24 2591.84 1285.17   5
   0 -14  24 2864.12 1236.57   1
   0  14 -23 4606.09 1523.88   5
   0 -14  23 5172.86 1631.54   1
   0  14 -22 4419.95 1676.47   5
   0 -14  22 4915.68 1592.99   1
   0 -14  21 1659.28 786.629   1
   0  14 -21 1345.65 663.972   5
   0 -14  20 1274.21 721.059   1
   0  14 -20 2366.88 1172.65   5
   0  14 -19 17233.6 2992.22   5
   0 -14  19 14974.2 2480.79   1
   0  14 -18 10281.3 2229.01   5
   0 -14  18 9483.33 2040.65   1
   0 -14  17 3089.17 1250.98   1
   0 -14  16 15787.9 2505.67   1
   0 -14  15 2370.84 1066.89   1
   0 -14  14 54.3765 517.670   1
   0 -14  13 4702.59 1339.28   1
   0 -14  12 4924.55 1311.71   1
   0 -14  11 850.048 670.608   1
   0 -14  10 44291.7 4012.37   1
   0 -14   9 2887.07 1242.81   1
   0 -14   8 16338.2 2402.31   1
   0 -14   7 379.906 325.963   1
   0 -14   6-85.1285 531.732   1
   0 -14   5 1087.61 402.693   1
   0 -14   4 1177.80 549.671   1
   0  14  -4 1612.63 709.315   6
   0  14  -3 14690.9 2182.46   6
   0 -14   3 22725.7 2992.28   1
   0  14  -2 10454.8 1859.47   6
   0 -14   2 14003.9 2389.22   1
   0 -14   1 29958.2 3460.77   1
   0  14  -1 26545.4 3126.71   6
   0 -14   0 26688.5 3274.59   1
   0  14   0 23805.5 3020.17   6
   0  14   1 5920.48 1464.62   6
   0 -14  -1 10084.7 2035.36   1
   0 -14  -2 11934.5 2188.35   1
   0  14   2 9380.88 1937.78   6
   0 -14  -3-314.791 732.198   1
   0  14   3 787.034 577.891   6
   0 -14  -4 4287.23 1555.54   1
   0  14   4 5084.44 1580.54   6
   0  14   5 1589.53 923.806   6
   0 -14  -5 1873.55 1065.70   1
   0  14   6 24719.1 3542.36   6
   0 -14  -6 29742.8 3694.01   1
   0  14   7 778.126 988.142   6
   0 -14  -7 746.677 639.693   1
   0  14   8 4956.60 1611.10   6
   0 -14  -8 10792.5 2329.39   1
   0  14   9 4316.78 1728.91   6
   0 -14  -9 4778.12 1565.75   1
   0  14  10 303.919 671.495   6
   0  14  11 2377.38 1213.10   6
   0  14  12 121.851 411.301   6
   0  14  13 19651.0 3475.13   6
   0  14  14 2737.68 1495.08   6
   0 -15  27-197.178 417.791   1
   0  15 -26 7996.71 2163.93   5
   0 -15  26 10433.1 2325.64   1
   0  15 -25 903.025 768.736   5
   0 -15  25 2487.07 1296.51   1
   0 -15  24 3860.46 1418.31   1
   0  15 -24 2817.80 1191.82   5
   0 -15  23 5888.22 1775.20   1
   0  15 -23 5241.52 1768.70   5
   0  15 -22 3185.23 1367.14   5
   0 -15  22 1178.04 809.560   1
   0 -15  21-350.669 553.795   1
   0  15 -21-454.183 878.086   5
   0 -15  20 1723.51 1008.55   1
   0  15 -20 915.304 804.587   5
   0 -15  19 23738.3 3253.85   1
   0  15 -19 23910.3 3703.40   5
   0 -15  18 1199.72 1202.81   1
   0  15 -18 805.363 920.303   5
   0 -15  17 33741.3 3801.53   1
   0 -15  16 1372.39 1165.80   1
   0 -15  15 15569.7 2491.51   1
   0 -15  14 2818.03 1104.27   1
   0 -15  13 13697.0 2338.74   1
   0 -15  12 226.160 473.504   1
   0 -15  11 3985.09 1294.57   1
   0 -15  10 5172.83 1357.61   1
   0 -15   9 2943.97 1251.31   1
   0 -15   8 3374.63 1195.05   1
   0 -15   7 4.98955 340.873   1
   0 -15   6 12227.9 2189.33   1
   0 -15   5 3513.43 1300.30   1
   0 -15   4 38153.3 3996.84   1
   0 -15   3 9750.77 2033.14   1
   0 -15   2 28350.4 3526.68   1
   0 -15   1 5057.44 1550.98   1
   0  15  -1 2433.55 898.420   6
   0  15   0 15172.8 2470.57   6
   0 -15   0 24236.6 3353.17   1
   0  15   1 797.277 332.852   6
   0 -15  -1 1133.03 521.748   1
   0  15   2 1429.43 793.963   6
   0 -15  -2 1795.56 912.075   1
   0 -15  -3 556.141 485.211   1
   0  15   3-997.741 914.376   6
   0 -15  -4-1059.33 455.705   1
   0  15   4-549.340 725.331   6
   0 -15  -5 11809.0 2301.85   1
   0  15   5 5940.94 1678.54   6
   0  15   6 2194.98 1204.17   6
   0 -15  -6 5101.11 1681.45   1
   0  15   7 7666.97 1981.74   6
   0 -15  -7 13550.7 2588.25   1
   0 -15  -8 10576.8 2405.98   1
   0  15   8 5482.76 1998.34   6
   0  15   9 6566.25 2026.80   6
   0  15  10 698.865 833.959   6
   0  15  11 782.794 530.377   6
   0 -16  24-448.511 428.319   1
   0 -16  23 3038.07 1297.22   1
   0 -16  22 3906.53 1425.40   1
   0 -16  21 2795.27 1126.79   1
   0  16 -21 1493.99 1191.76   5
   0 -16  20 4768.16 1493.52   1
   0  16 -20 4277.80 1641.34   5
   0  16 -19 1993.11 828.867   5
   0 -16  19 3246.10 1225.80   1
   0 -16  18 3741.61 1330.20   1
   0  16 -18 1727.06 904.906   5
   0 -16  17 2056.18 1163.98   1
   0  16 -17 2452.65 1066.79   5
   0 -16  16 4975.34 1447.88   1
   0 -16  15 1272.48 794.274   1
   0 -16  14 4418.41 1398.60   1
   0 -16  13 568.615 357.199   1
   0 -16  12 17.8247 285.303   1
   0 -16  11 6927.09 1663.91   1
   0 -16  10 289.408 469.688   1
   0 -16   9 9207.45 1932.15   1
   0 -16   8 2703.88 1173.97   1
   0 -16   7 24716.5 3305.66   1
   0 -16   6 6403.35 1719.88   1
   0 -16   5 27762.9 3586.66   1
   0 -16   4 75.1282 1128.77   1
   0 -16   3 4649.20 1590.64   1
   0 -16   2 1821.50 1130.46   1
   0 -16   1 1775.92 1045.79   1
   0 -16   0-374.123 667.187   1
   0 -16  -1 4454.94 1467.53   1
   0  16   1 4068.04 1353.27   6
   0 -16  -2 6920.66 1833.81   1
   0  16   2 4515.70 1508.98   6
   0 -16  -3 3389.59 1543.65   1
   0  16   3 1920.61 1025.01   6
   0  16   4 2511.96 1228.96   6
   0 -16  -4 5608.97 1872.56   1
   0 -16  -5 585.598 710.361   1
   0  16   5-169.510 669.933   6
   0 -16  -6 3235.28 1269.53   1
   0  16   6 379.887 458.542   6
   0  16   7 358.897 802.876   6
   0  16   8 2546.67 1157.40   6
   0  16   9 1783.51 831.089   6
   0 -17  20 1340.81 938.781   1
   0 -17  19 335.209 577.654   1
   0 -17  18 2116.17 1020.32   1
   0 -17  17 852.480 625.082   1
   0 -17  16-69.0732 504.289   1
   0 -17  15 12873.0 2518.43   1
   0 -17  14 1414.90 1119.07   1
   0 -17  13 13601.4 2586.99   1
   0 -17  12 2413.51 1224.58   1
   0 -17  11 8187.67 1902.49   1
   0 -17  10 2286.32 1075.12   1
   0 -17   9 6017.26 1720.81   1
   0 -17   8 9671.45 2121.12   1
   0 -17   7 2567.81 1208.57   1
   0 -17   6 5200.23 1710.81   1
   0 -17   5 430.164 589.209   1
   0 -17   4 3386.38 1287.15   1
   0 -17   3 853.953 695.645   1
   0 -17   2 2204.68 1132.81   1
   0 -17   1-374.736 676.601   1
   0 -17   0 2121.58 965.929   1
   0  17   5-508.909 869.497   6
   0  17   6 1290.26 970.215   6
   1 -18   6 1113.58 730.335   1
   1 -18   7 13242.3 2640.51   1
   1 -18   8 812.173 718.945   1
   1 -18   9 9776.73 2245.36   1
   1 -18  10 334.600 974.369   1
   1 -18  11 2279.51 1250.13   1
   1 -18  12 990.011 768.094   1
   1 -18  13 1083.89 765.652   1
  -1  17   7 603.192 404.567   6
  -1  17   6 3842.63 1593.87   6
  -1  17   5-121.251 693.472   6
  -1  17   4 76.7272 607.033   6
  -1  17   3 4265.01 1478.77   6
   1 -17  -3 8504.00 2139.57   1
   1 -17  -2-330.912 637.682   1
   1 -17  -1 8574.01 2130.70   1
   1 -17   0 3230.77 1303.30   1
   1 -17   1 15702.5 2813.71   1
   1 -17   2-392.394 416.222   1
   1 -17   3 3844.34 1634.00   1
   1 -17   4 6902.20 1882.26   1
   1 -17   5 4348.40 1320.85   1
   1 -17   6 7009.56 1863.47   1
   1 -17   7 102.889 708.798   1
   1 -17   8 13949.5 2572.06   1
   1 -17   9-18.5275 462.283   1
   1 -17  10 7253.76 1928.29   1
   1 -17  11-837.868 501.716   1
   1 -17  12 481.226 522.767   1
   1 -17  13 17383.7 2861.36   1
   1 -17  14 1471.88 1240.34   1
   1 -17  15 13273.0 2525.90   1
   1 -17  16-93.8812 620.142   1
   1 -17  17 5570.86 1570.57   1
   1 -17  18 362.058 426.652   1
   1 -17  19 5739.40 1613.86   1
   1 -17  20 663.856 1165.65   1
   1 -17  21 6922.77 1979.54   1
  -1  16  10 496.690 825.571   6
  -1  16   9 3183.69 1388.35   6
   1 -16  -8 1535.57 959.532   1
  -1  16   8 386.180 569.389   6
   1 -16  -7 1500.08 825.206   1
  -1  16   7-264.889 597.319   6
  -1  16   6 944.457 711.588   6
   1 -16  -6 432.966 339.957   1
  -1  16   5 6219.67 1851.65   6
   1 -16  -5 5522.54 1664.42   1
  -1  16   4 1965.25 1107.16   6
   1 -16  -4 3924.36 1371.41   1
   1 -16  -3 210.242 482.729   1
  -1  16   3 404.527 369.218   6
   1 -16  -2 2800.53 1220.94   1
  -1  16   2 1671.76 975.381   6
  -1  16   1 595.016 494.724   6
   1 -16  -1 1291.50 1017.02   1
   1 -16   0 5955.43 1780.98   1
  -1  16   0 3581.31 1228.05   6
   1 -16   1 6868.79 1819.92   1
  -1  16  -1 2156.06 974.728   6
   1 -16   2 16058.6 2695.81   1
   1 -16   3 21697.6 3114.10   1
   1 -16   4 2099.06 1033.15   1
   1 -16   5 13944.5 2444.95   1
   1 -16   6 3455.63 1443.50   1
   1 -16   7 18447.2 2846.31   1
   1 -16   8 604.817 397.709   1
   1 -16   9 6205.46 1665.86   1
   1 -16  10 9672.41 1999.94   1
   1 -16  11 6432.29 1732.93   1
   1 -16  12 21140.5 3009.74   1
   1 -16  13 643.550 1079.17   1
   1 -16  14 31275.1 3709.46   1
   1 -16  15 6.29076 453.649   1
   1 -16  16 13051.9 2406.17   1
   1 -16  17 396.469 431.062   1
   1 -16  18 1626.76 859.216   1
  -1  16 -19-829.089 829.218   5
   1 -16  19 1182.12 564.576   1
  -1  16 -20 1589.30 923.504   5
   1 -16  20 1892.56 909.085   1
  -1  16 -21 1412.76 1168.21   5
   1 -16  21 2685.30 1052.27   1
  -1  16 -22-12.2368 585.547   5
   1 -16  22 406.934 654.914   1
   1 -16  23 5321.30 1690.91   1
  -1  16 -23 5411.74 1884.51   5
   1 -16  24-868.480 768.679   1
  -1  15  13-432.893 862.169   6
  -1  15  12 7186.36 2090.88   6
  -1  15  11-897.531 1128.90   6
  -1  15  10 422.272 641.193   6
   1 -15 -10 630.461 923.612   1
   1 -15  -9 2347.88 1076.21   1
  -1  15   9-370.092 976.750   6
  -1  15   8-355.975 801.788   6
   1 -15  -8 1999.47 1106.44   1
  -1  15   7 6225.62 1792.65   6
   1 -15  -7 10604.5 2237.61   1
  -1  15   6-309.603 775.995   6
   1 -15  -6-386.732 401.293   1
   1 -15  -5 4743.45 1533.82   1
  -1  15   5 3803.66 1364.94   6
  -1  15   4-52.0431 583.543   6
   1 -15  -4 256.723 373.088   1
  -1  15   3-329.595 449.296   6
   1 -15  -3 1181.57 848.989   1
   1 -15  -2 356.599 376.557   1
  -1  15   2-312.156 566.658   6
   1 -15  -1 1170.91 845.662   1
  -1  15   1-208.314 671.662   6
  -1  15   0 9956.16 1998.02   6
   1 -15   0 11975.8 2414.39   1
  -1  15  -1 10908.3 1999.36   6
   1 -15   1 12911.4 2436.62   1
   1 -15   2 37595.6 3981.37   1
  -1  15  -2 29510.0 3305.20   6
  -1  15  -3 4144.16 1300.90   6
   1 -15   3 6888.38 1840.69   1
   1 -15   4 28426.8 3475.87   1
   1 -15   5 616.818 727.781   1
   1 -15   6 5040.61 1352.32   1
   1 -15   7 1951.25 893.244   1
   1 -15   8 1791.33 654.139   1
   1 -15   9 21884.4 2915.56   1
   1 -15  10 11008.9 2066.57   1
   1 -15  11 8247.49 1896.15   1
   1 -15  12 2846.65 1207.51   1
   1 -15  13 5868.80 1522.02   1
   1 -15  14 201.371 451.901   1
   1 -15  15 8913.84 1923.69   1
   1 -15  16 608.335 878.893   1
   1 -15  17 19773.9 2906.50   1
   1 -15  18 6845.34 1804.12   1
   1 -15  19 15111.7 2615.28   1
  -1  15 -19 16868.4 2991.88   5
  -1  15 -20 256.699 564.305   5
   1 -15  20-648.018 917.827   1
  -1  15 -21 2653.37 1116.45   5
   1 -15  21 1109.73 562.191   1
   1 -15  22-1480.59 1147.27   1
  -1  15 -22 79.6412 441.586   5
   1 -15  23 1344.15 765.405   1
  -1  15 -23 2370.89 1248.52   5
  -1  15 -24 1727.05 797.818   5
   1 -15  24 2284.22 1071.44   1
   1 -15  25 3450.28 1432.48   1
  -1  15 -25 2105.70 953.631   5
   1 -15  26 10668.2 2313.29   1
  -1  15 -26 8445.59 2321.47   5
  -1  15 -27 281.912 623.874   5
   1 -15  27 429.585 483.362   1
  -1  14  15 13358.6 2901.46   6
  -1  14  14 630.434 709.042   6
  -1  14  13 7382.88 2135.44   6
  -1  14  12 6047.13 1862.02   6
  -1  14  11 4853.44 1593.14   6
   1 -14 -10 3825.88 1399.88   1
  -1  14  10 2009.99 1280.04   6
  -1  14   9 290.711 521.071   6
   1 -14  -9 1012.76 714.400   1
  -1  14   8 8139.76 2043.38   6
   1 -14  -8 10859.5 2198.63   1
  -1  14   7 5581.89 1793.28   6
   1 -14  -7 6100.18 1679.49   1
  -1  14   6 12780.7 2443.89   6
   1 -14  -6 14180.2 2520.65   1
  -1  14   5 3340.45 1207.00   6
   1 -14  -5 7140.00 1754.40   1
  -1  14   4 22181.5 3095.72   6
   1 -14  -4 23039.7 3069.27   1
  -1  14   3 288.409 752.803   6
   1 -14  -3-240.194 483.550   1
   1 -14  -2 13161.9 2315.10   1
  -1  14   2 10226.6 2047.62   6
   1 -14  -1 2117.05 919.759   1
  -1  14   1 1026.85 751.581   6
   1 -14   0 10166.6 2048.26   1
  -1  14   0 5246.60 1322.65   6
  -1  14  -1 13446.8 2134.31   6
   1 -14   1 16581.2 2566.02   1
  -1  14  -2 7296.36 1594.67   6
   1 -14   2 10342.7 1959.36   1
  -1  14  -3 29124.6 3022.49   6
   1 -14   3 32632.6 3444.80   1
   1 -14   4 12957.0 2118.73   1
  -1  14  -4 13067.8 1983.35   6
   1 -14   5 5556.01 1384.15   1
  -1  14  -5 5578.76 1202.73   6
   1 -14   6 2068.82 967.288   1
  -1  14  -6 1092.69 610.746   6
   1 -14   7 5711.92 1396.13   1
   1 -14   8 34621.5 3489.40   1
   1 -14   9 7329.83 1730.72   1
   1 -14  10 21729.5 2785.91   1
   1 -14  11 12009.6 2140.33   1
   1 -14  12 3608.70 1102.04   1
   1 -14  13 15994.7 2381.83   1
   1 -14  14 614.699 419.365   1
   1 -14  15-594.942 634.506   1
   1 -14  16 11943.5 2089.27   1
   1 -14  17 9401.05 1907.08   1
   1 -14  18 4627.01 1336.45   1
  -1  14 -19 25538.9 3565.95   5
   1 -14  19 24367.7 3124.00   1
   1 -14  20 8239.51 1872.09   1
  -1  14 -20 8687.68 2155.55   5
   1 -14  21 2531.60 1042.87   1
  -1  14 -21 4509.29 1463.35   5
   1 -14  22-127.760 425.847   1
  -1  14 -22 1315.35 787.376   5
   1 -14  23 9955.33 2144.09   1
  -1  14 -23 10318.7 2356.68   5
  -1  14 -24 4955.87 1601.38   5
   1 -14  24 6998.12 1829.85   1
  -1  14 -25 16729.5 3052.33   5
   1 -14  25 18332.6 2938.06   1
   1 -14  26 4140.52 1474.13   1
  -1  14 -26 2822.12 1356.75   5
   1 -14  27 6535.92 1796.24   1
  -1  14 -27 3546.65 1412.14   5
  -1  14 -28 1390.41 976.592   5
   1 -14  28 2190.45 988.946   1
   1 -14  29 3426.36 1372.32   1
  -1  13  17 3384.85 1461.36   6
  -1  13  16 2754.80 1425.01   6
  -1  13  15 659.185 648.865   6
  -1  13  14 2743.41 1141.80   6
  -1  13  13 57.3113 634.872   6
  -1  13  12 3464.14 1361.25   6
  -1  13  11 1611.19 998.912   6
   1 -13 -11 4119.33 1496.48   1
  -1  13  10-444.209 618.694   6
   1 -13 -10 1646.23 1145.84   1
  -1  13   9 12682.4 2529.89   6
   1 -13  -9 17598.3 2752.61   1
   1 -13  -8 3179.40 1290.75   1
  -1  13   8 3225.20 1590.22   6
  -1  13   7 34167.2 3960.43   6
   1 -13  -7 38804.0 3985.45   1
  -1  13   6 4818.72 1679.56   6
   1 -13  -6 3360.02 1386.94   1
   1 -13  -5 86889.3 6007.44   1
  -1  13   5 77765.5 5864.69   6
  -1  13   4 987.612 857.592   6
   1 -13  -4 3036.57 1237.54   1
  -1  13   3 41488.8 4008.42   6
   1 -13  -3 40943.8 3912.84   1
   1 -13  -2 4876.07 1402.15   1
  -1  13   2 2129.89 920.278   6
   1 -13  -1 16288.0 2393.94   1
  -1  13   1 10376.6 1809.65   6
   1 -13   0 7473.27 1657.25   1
  -1  13   0 4242.73 1161.13   6
  -1  13  -1 180.617 586.215   6
   1 -13   1 1788.35 832.826   1
  -1  13  -2 6284.96 1379.34   6
   1 -13   2 11573.1 1996.89   1
  -1  13  -3 243.410 417.836   6
   1 -13   3 1090.09 717.834   1
  -1  13  -4 16466.7 2094.52   6
   1 -13   4 16124.0 2355.59   1
  -1  13  -5 2947.42 952.176   6
   1 -13   5 2499.10 858.523   1
   1 -13   6 58508.3 4388.25   1
  -1  13  -6 52181.4 3653.42   6
  -1  13  -7 3408.78 903.126   6
   1 -13   7 5138.23 1486.61   1
  -1  13  -8 10924.6 1491.86   6
   1 -13   8 10902.7 1858.96   1
   1 -13   9 24625.7 2803.05   1
   1 -13  10 20966.8 2547.08   1
   1 -13  11 19469.2 2468.72   1
   1 -13  12 3171.49 1266.08   1
   1 -13  13 24103.7 2816.08   1
   1 -13  14 14194.2 2221.42   1
   1 -13  15 11323.9 2010.72   1
   1 -13  16 19425.9 2558.71   1
   1 -13  17 5624.74 1452.58   1
   1 -13  18 30748.1 3378.48   1
   1 -13  19 5121.65 1422.36   1
  -1  13 -19 6492.01 1728.89   5
  -1  13 -20 16328.2 2729.91   5
   1 -13  20 13112.1 2261.51   1
  -1  13 -21 205.058 342.218   5
   1 -13  21-758.678 589.076   1
   1 -13  22 33086.0 3676.56   1
  -1  13 -22 36403.0 4231.58   5
   1 -13  23-396.128 490.944   1
  -1  13 -23-571.117 691.354   5
   1 -13  24 6795.99 1813.08   1
  -1  13 -24 5099.48 1547.27   5
  -1  13 -25 11998.3 2476.43   5
   1 -13  25 15763.9 2702.78   1
  -1  13 -26 2845.14 1274.91   5
   1 -13  26 3183.16 1283.81   1
  -1  13 -27 1833.89 810.522   5
   1 -13  27 3735.08 1318.87   1
   1 -13  28 1083.15 785.818   1
   1 -13  29 4710.14 1568.10   1
   1 -13  30-1009.76 871.601   1
  -1  12  20 4429.73 1603.39   6
  -1  12  19 3715.04 1515.50   6
  -1  12  18 10412.9 2339.91   6
  -1  12  17 2032.04 1174.70   6
  -1  12  16 2665.36 1194.80   6
  -1  12  15 12149.8 2568.92   6
  -1  12  14 2759.23 1225.14   6
  -1  12  13 8259.75 2066.74   6
  -1  12  12 44436.4 4654.98   6
  -1  12  11 11320.3 2277.36   6
   1 -12 -11 12669.8 2462.77   1
   1 -12 -10 32399.3 3663.84   1
  -1  12  10 33282.5 3912.32   6
   1 -12  -9 14617.6 2427.65   1
  -1  12   9 14081.6 2480.64   6
   1 -12  -8 19131.9 2713.13   1
  -1  12   8 18726.4 2839.45   6
   1 -12  -7 47921.4 4227.76   1
  -1  12   7 42907.0 4232.78   6
   1 -12  -6 22316.9 2823.15   1
  -1  12   6 19955.8 2851.16   6
  -1  12   5 1995.26 1140.38   6
   1 -12  -5 887.093 876.206   1
   1 -12  -4 13537.6 2125.47   1
  -1  12   4 9234.59 1874.31   6
   1 -12  -3 21020.1 2686.39   1
  -1  12   3 24516.8 2890.74   6
   1 -12  -2 4685.45 1342.37   1
  -1  12   2 2726.62 1068.70   6
   1 -12  -1 49734.2 4018.13   1
  -1  12   1 43137.4 3702.43   6
  -1  12   0 16672.2 2202.89   6
   1 -12   0 16358.2 2226.18   1
  -1  12  -1 17335.9 2187.65   6
   1 -12   1 16021.7 2188.77   1
  -1  12  -2 1316.28 589.433   6
   1 -12   2 2966.27 1010.27   1
   1 -12   3 6216.46 1307.85   1
  -1  12  -3 6133.74 1217.29   6
   1 -12   4 25378.7 2772.69   1
  -1  12  -4 24079.4 2391.12   6
  -1  12  -5 21254.1 2210.59   6
   1 -12   5 24308.6 2623.36   1
   1 -12   6 10512.2 1748.69   1
  -1  12  -6 8121.52 1328.39   6
  -1  12  -7 25975.1 2318.39   6
   1 -12   7 32312.6 3023.02   1
  -1  12  -8 12253.7 1513.39   6
   1 -12   8 12091.6 1811.87   1
  -1  12  -9 4192.83 878.272   6
   1 -12   9 5326.79 1276.25   1
   1 -12  10 44898.6 3632.45   1
   1 -12  11 6376.78 1358.42   1
   1 -12  11 3349.96 745.445   7
   1 -12  12 61332.0 3480.98   7
   1 -12  12 76388.9 4864.49   1
   1 -12  13 19693.2 1897.21   7
   1 -12  13 23171.1 2676.02   1
   1 -12  14 26891.5 2825.52   1
   1 -12  14 22141.0 2103.77   7
   1 -12  15 20455.0 2046.39   7
   1 -12  15 27045.2 2854.25   1
   1 -12  16 5003.47 1242.99   1
   1 -12  16 4376.21 939.989   7
   1 -12  17 7166.64 1272.34   7
   1 -12  17 7660.04 1631.82   1
   1 -12  18 1183.82 483.425   7
   1 -12  18 1793.55 855.252   1
  -1  12 -19 12585.1 2226.68   5
   1 -12  19 14200.1 2191.09   1
   1 -12  19 11769.4 1772.50   7
   1 -12  20-139.429 547.774   1
  -1  12 -20 259.062 333.213   5
   1 -12  20-71.6779 202.112   7
   1 -12  21 40795.0 3899.84   1
   1 -12  21 34040.1 3263.38   7
  -1  12 -21 38743.2 4135.51   5
   1 -12  22 361.214 466.355   7
   1 -12  22-323.558 301.975   1
  -1  12 -22-18.1570 450.630   5
  -1  12 -23 13172.3 2424.98   5
   1 -12  23 13849.4 2179.54   7
   1 -12  23 17609.1 2684.82   1
   1 -12  24 969.987 831.930   7
  -1  12 -24 3161.85 1144.89   5
   1 -12  24 1019.86 798.097   1
   1 -12  25-370.152 695.527   1
  -1  12 -25-733.126 764.729   5
   1 -12  25 124.697 295.402   7
   1 -12  26 4371.34 1340.74   7
  -1  12 -26 3781.52 1333.71   5
   1 -12  26 5227.31 1515.41   1
  -1  12 -27 649.839 754.096   5
   1 -12  27-624.688 615.705   7
   1 -12  27-591.019 497.538   1
   1 -12  28 17151.6 2828.51   1
   1 -12  28 10107.9 2109.67   7
   1 -12  29-81.4957 376.623   1
   1 -12  29-404.919 794.047   7
   1 -12  30 716.981 722.128   1
   1 -12  30 1390.36 952.992   7
   1 -12  31 1086.50 861.463   7
   1 -12  31 1053.62 653.543   1
   1 -12  32 3478.34 1375.74   7
   1 -12  32 2309.19 1130.42   1
  -1  11  22 135.428 519.493   6
  -1  11  21-1093.96 855.924   6
  -1  11  20 127.711 351.079   6
  -1  11  19 1093.52 984.183   6
  -1  11  18 20131.8 3144.11   6
  -1  11  17 4591.17 1645.18   6
  -1  11  16 26021.4 3493.15   6
  -1  11  15 779.195 959.868   6
  -1  11  14 35486.2 4024.08   6
  -1  11  13 2103.89 994.743   6
  -1  11  12 14977.7 2578.76   6
  -1  11  11 31963.1 3707.24   6
   1 -11 -11 34470.2 3608.14   1
  -1  11  10 3971.14 1441.03   6
   1 -11 -10 3185.97 1154.48   1
  -1  11   9 17896.8 2719.60   6
   1 -11  -9 18744.2 2539.46   1
  -1  11   8 1909.93 1172.21   6
   1 -11  -8 2361.94 944.080   1
  -1  11   7 1388.28 645.373   6
   1 -11  -7 1530.19 959.535   1
   1 -11  -6 13155.7 2020.71   1
  -1  11   6 14312.0 2255.26   6
  -1  11   5 10647.1 1922.30   6
   1 -11  -5 14058.4 2070.94   1
  -1  11   4 30101.6 3114.38   6
   1 -11  -4 30639.5 3067.53   1
   1 -11  -3 37046.1 3339.57   1
  -1  11   3 39676.7 3527.21   6
  -1  11   2 16722.0 1562.89   3
  -1  11   2 19752.0 2377.58   6
   1 -11  -2 19955.7 2475.69   1
  -1  11   1 11932.7 1804.83   6
  -1  11   1 9090.02 1158.83   3
   1 -11  -1 11833.2 1834.15   1
  -1  11   0 18327.9 2170.21   6
  -1  11   0 14157.9 1442.25   3
   1 -11   0 16933.8 2157.45   1
   1 -11   1 301.117 658.748   1
  -1  11  -1-140.301 287.121   6
  -1  11  -2 604.233 444.380   6
   1 -11   2 1248.77 354.885   7
   1 -11   3 70595.8 3270.76   7
   1 -11   3 76632.5 4645.13   1
  -1  11  -3 70272.0 4144.29   6
   1 -11   4 36441.5 2238.18   7
   1 -11   4 37807.7 3165.23   1
  -1  11  -4 37801.5 2872.93   6
   1 -11   5 19891.2 1614.86   7
  -1  11  -5 18726.6 1963.30   6
   1 -11   5 20275.5 2306.81   1
   1 -11   6 52291.9 2782.82   7
  -1  11  -6 53548.7 3320.55   6
   1 -11   6 58232.1 3916.08   1
   1 -11   7 345.205 367.913   1
   1 -11   7 340.592 227.533   7
  -1  11  -7 782.088 426.280   6
  -1  11  -8 45026.2 2832.62   6
   1 -11   8 42142.8 2510.69   7
   1 -11   8 50124.0 3587.57   1
   1 -11   9 681.123 261.464   7
  -1  11  -9 653.562 460.121   6
   1 -11   9 626.729 548.174   1
   1 -11  10-34.1694 246.865   7
  -1  11 -10 315.428 333.227   6
   1 -11  10-582.432 581.981   1
   1 -11  11 44224.8 3477.06   1
   1 -11  11 41769.7 2631.84   7
  -1  11 -11 38636.2 2300.69   6
   1 -11  12 80594.8 4788.03   1
   1 -11  12 69964.9 3672.62   7
   1 -11  13 34400.1 2517.36   7
   1 -11  13 37869.0 3187.54   1
   1 -11  14 17282.6 2180.14   1
   1 -11  14 13188.9 1560.46   7
   1 -11  15 10078.6 1666.72   1
   1 -11  15 8360.08 1305.16   7
   1 -11  16 4198.36 942.551   7
   1 -11  16 4141.91 1089.33   1
   1 -11  17 954.487 514.321   1
   1 -11  17 677.455 206.615   7
   1 -11  18 15050.8 2167.01   1
   1 -11  18 12882.1 1794.46   7
  -1  11 -19-28.5845 434.298   5
   1 -11  19-253.742 259.484   1
   1 -11  19 398.119 457.284   7
  -1  11 -20 17635.9 2578.28   5
   1 -11  20 18007.8 2425.95   1
   1 -11  20 14666.3 2095.38   7
   1 -11  21 2136.50 835.045   7
  -1  11 -21 3451.90 1299.45   5
   1 -11  21 3941.35 1244.08   1
   1 -11  22 31680.1 3385.10   1
   1 -11  22 33991.0 3365.87   7
  -1  11 -22 27709.2 3326.70   5
   1 -11  23 191.986 604.100   7
  -1  11 -23-569.320 658.431   5
   1 -11  23 542.024 347.996   1
  -1  11 -24 712.436 631.603   5
   1 -11  24 671.973 540.154   7
   1 -11  24 787.443 422.914   1
  -1  11 -25 4123.40 1259.22   5
   1 -11  25 3759.31 1221.66   1
   1 -11  25 4475.25 1316.09   7
   1 -11  26 258.267 477.872   1
  -1  11 -26-70.8605 494.431   5
   1 -11  26 68.0771 461.091   7
   1 -11  27 42859.5 4282.09   1
   1 -11  27 34031.6 3883.69   7
  -1  11 -27 37015.9 3932.73   5
   1 -11  28-141.890 394.499   7
   1 -11  28 1401.38 1088.45   1
   1 -11  29 9416.39 2025.12   1
   1 -11  29 8082.82 1966.86   7
   1 -11  30 1581.47 911.530   1
   1 -11  30 890.347 628.077   7
   1 -11  31 1208.65 615.567   7
   1 -11  31 3432.95 1382.70   1
   1 -11  32 561.229 360.455   1
   1 -11  32-830.905 611.908   7
   1 -11  33 66.0687 603.718   7
   1 -11  33-166.969 399.014   1
  -1  10  24 6839.06 1817.17   6
  -1  10  23 1763.09 1154.16   6
  -1  10  22 2793.48 1231.80   6
  -1  10  21 1879.12 1024.30   6
  -1  10  20 1193.95 799.379   6
  -1  10  19 11686.2 2295.86   6
  -1  10  18 1681.02 1005.58   6
  -1  10  17 11253.5 2296.20   6
  -1  10  16 1551.40 775.054   6
  -1  10  15 10078.2 2093.10   6
  -1  10  14-403.887 644.087   6
  -1  10  13 6969.28 1708.79   6
  -1  10  12 40591.1 4020.98   6
   1 -10 -11 788.226 811.915   1
  -1  10  11 948.022 896.577   6
  -1  10  11 249.289 451.818   3
  -1  10  10 72153.8 5284.62   6
   1 -10 -10 78162.5 5183.62   1
  -1  10   9 7642.91 1253.89   3
  -1  10   9 9613.62 1931.41   6
   1 -10  -9 7088.69 1711.34   1
   1 -10  -8 14563.5 2113.73   1
  -1  10   8 11088.0 1439.45   3
  -1  10   8 10752.5 1993.11   6
  -1  10   7 8877.19 1733.72   6
  -1  10   7 7125.77 1103.11   3
   1 -10  -7 7901.83 1545.06   1
  -1  10   6 15393.3 2146.39   6
  -1  10   6 15323.6 1597.60   3
   1 -10  -6 19228.2 2346.46   1
   1 -10  -5 42045.3 3473.35   1
  -1  10   5 38213.5 2516.08   3
  -1  10   5 44348.9 3684.52   6
  -1  10   4 11832.8 1291.11   3
   1 -10  -4 13340.9 1936.94   1
  -1  10   4 13382.8 1996.29   6
  -1  10   3 32426.6 2198.78   3
  -1  10   3 37372.1 3243.12   6
   1 -10  -3 37507.8 3162.85   1
  -1  10   2 22026.0 1753.88   3
  -1  10   2 25308.2 2576.59   6
   1 -10  -2 24278.5 2489.64   1
   1 -10  -1 29209.3 2710.82   1
  -1  10   1 28735.1 2641.37   6
  -1  10   1 25561.1 1897.73   3
  -1  10   0 22367.4 2335.09   6
   1 -10   0 25873.2 2510.27   1
  -1  10  -1 76911.3 4299.03   6
   1 -10   1 72845.9 4342.53   1
  -1  10  -2 1398.04 559.377   6
   1 -10   2 3132.72 930.570   1
   1 -10   2 1577.27 377.013   7
   1 -10   3 43250.8 3173.29   1
   1 -10   3 40131.0 2253.77   7
  -1  10  -3 39287.4 2806.36   6
   1 -10   4 20870.7 1573.43   7
   1 -10   4 19729.4 2121.40   1
  -1  10  -4 19712.2 1908.21   6
   1 -10   5 5944.20 1099.10   1
  -1  10  -5 6105.70 1055.82   6
   1 -10   5 5685.57 797.340   7
   1 -10   6 12855.9 1217.28   7
  -1  10  -6 13540.0 1528.82   6
   1 -10   6 14546.9 1775.12   1
   1 -10   7 13610.2 1775.70   1
  -1  10  -7 13595.5 1439.72   6
   1 -10   7 11557.7 1184.48   7
   1 -10   8 844.865 345.504   7
   1 -10   8 1681.35 719.271   1
  -1  10  -8 709.844 261.934   6
   1 -10   9 931.764 589.898   7
   1 -10   9 1209.08 644.873   1
  -1  10  -9 822.234 372.372   6
   1 -10  10 51801.1 3500.86   1
   1 -10  10 43783.3 2592.33   7
  -1  10 -10 43520.0 2407.18   6
  -1  10 -11 3408.93 588.991   6
   1 -10  11 3581.58 739.149   7
   1 -10  11 4754.45 1067.54   1
   1 -10  12 15845.5 1950.20   1
   1 -10  12 14888.4 1552.30   7
  -1  10 -12 13713.8 1164.63   6
   1 -10  13 31673.0 2831.49   1
   1 -10  13 31666.9 2390.22   7
   1 -10  14 59925.2 3978.31   1
   1 -10  14 48284.0 3149.25   7
   1 -10  15 2349.46 603.619   7
   1 -10  15 1388.13 642.138   1
   1 -10  16 3721.56 980.802   1
   1 -10  16 2870.44 810.569   7
   1 -10  17 47650.5 3459.47   7
   1 -10  17 49966.3 3883.39   1
   1 -10  18 3785.18 1049.51   7
   1 -10  18 3299.10 988.608   1
  -1  10 -18 3765.01 1095.85   5
   1 -10  19 11002.6 1727.41   7
   1 -10  19 10985.1 1839.50   1
  -1  10 -19 12777.0 2040.62   5
  -1  10 -20 6793.60 1471.18   5
   1 -10  20 4528.36 1190.42   7
  -1  10 -21 2128.70 885.048   5
   1 -10  21 1306.24 768.795   1
   1 -10  21 1168.44 523.865   7
   1 -10  22 1021.00 709.194   1
   1 -10  22 649.219 574.476   7
  -1  10 -22 829.714 639.664   5
   1 -10  23 9668.62 1877.49   1
   1 -10  23 9958.14 1908.65   7
  -1  10 -23 11316.2 1958.48   5
   1 -10  24 16858.3 2439.74   1
  -1  10 -24 19309.3 2619.30   5
   1 -10  24 15062.0 2328.73   7
   1 -10  25 9835.17 1934.38   1
  -1  10 -25 10475.0 1972.78   5
   1 -10  25 9944.69 1949.22   7
  -1  10 -26 30529.9 3352.47   5
   1 -10  26 31763.5 3593.60   1
   1 -10  26 29383.2 3432.13   7
   1 -10  27 2814.23 1247.58   7
   1 -10  27 4564.05 1521.96   1
   1 -10  28 37330.5 4104.11   7
   1 -10  28 44753.4 4364.93   1
   1 -10  29-43.3355 278.351   7
   1 -10  29 531.460 327.125   1
   1 -10  30 1833.83 973.829   1
   1 -10  30 3556.47 1357.72   7
   1 -10  31 1102.85 717.947   7
   1 -10  32 2625.38 1150.07   7
   1 -10  33 3702.07 1585.90   7
  -1   9  26 136.546 560.246   6
  -1   9  25 7644.88 1925.50   6
  -1   9  24 2098.72 1054.41   6
  -1   9  23 5270.66 1636.93   6
  -1   9  22 1771.64 916.149   6
  -1   9  21 1622.50 797.576   6
  -1   9  20 4372.26 1355.22   6
  -1   9  19-647.458 631.917   6
  -1   9  18 13570.8 2350.74   6
  -1   9  18 8910.10 1731.65   3
  -1   9  17 11590.3 2226.46   6
  -1   9  17 7870.70 1647.15   3
  -1   9  16 30955.1 3770.90   6
  -1   9  16 20601.3 2597.17   3
  -1   9  15 19389.1 2716.48   6
  -1   9  15 16050.9 2228.57   3
  -1   9  14 35178.4 3236.45   3
  -1   9  14 37730.9 3754.66   6
  -1   9  13 18883.7 2564.05   6
  -1   9  13 12860.0 1869.81   3
  -1   9  12 30157.5 2801.76   3
  -1   9  12 30634.9 3311.31   6
  -1   9  11 23891.9 2385.26   3
   1  -9 -11 27620.9 2974.56   1
  -1   9  11 27134.1 3049.00   6
   1  -9 -10 6398.39 1477.07   1
  -1   9  10 5727.41 1465.48   6
  -1   9  10 5371.36 1104.77   3
  -1   9   9 50051.6 3274.18   3
  -1   9   9 54685.5 4295.09   6
   1  -9  -9 57849.9 4198.18   1
  -1   9   8 35478.1 2613.42   3
   1  -9  -8 40196.4 3345.29   1
  -1   9   8 36353.6 3375.87   6
  -1   9   7 32119.3 3103.33   6
   1  -9  -7 32408.3 2967.78   1
  -1   9   7 27202.5 2182.82   3
   1  -9  -6 34110.1 3026.03   1
  -1   9   6 30706.7 2964.40   6
  -1   9   6 27807.6 2092.29   3
   1  -9  -5 35323.8 3070.50   1
  -1   9   5 32626.8 2212.61   3
  -1   9   5 37208.5 3201.38   6
   1  -9  -4 21610.6 2279.28   1
  -1   9   4 20177.8 2258.17   6
  -1   9   4 20871.7 1664.49   3
  -1   9   3 57108.4 3778.27   6
  -1   9   3 50878.4 2702.23   3
   1  -9  -3 55277.9 3765.05   1
   1  -9  -2 33920.2 2822.12   1
  -1   9   2 37069.7 2991.26   6
  -1   9   2 36693.5 2173.69   3
   1  -9  -1 9367.60 1444.29   1
  -1   9   1 9934.43 1086.29   3
  -1   9   1 10158.2 1506.78   6
  -1   9   0 71285.6 4022.29   6
   1  -9   0 75161.1 4207.76   1
   1  -9   1 26675.1 1696.76   7
  -1   9  -1 26463.2 2256.03   6
   1  -9   1 26131.3 2373.77   1
   1  -9   2 23283.0 1569.91   7
  -1   9  -2 22080.3 1984.05   6
   1  -9   2 22641.3 2164.21   1
  -1   9  -3 43195.5 2796.72   6
   1  -9   3 49475.7 2383.13   7
   1  -9   3 49573.4 3250.17   1
  -1   9  -4 57273.0 3176.68   6
   1  -9   4 58143.1 3577.06   1
   1  -9   4 57262.2 2624.51   7
  -1   9  -5 42603.5 2623.26   6
   1  -9   5 44620.3 3053.99   1
   1  -9   5 42210.1 2186.28   7
  -1   9  -6 58032.5 3060.23   6
   1  -9   6 59625.4 2719.18   7
   1  -9   6 58740.6 3570.73   1
   1  -9   7 151864. 5212.36   7
  -1   9  -7 160690. 5597.72   6
   1  -9   7 168794. 6584.08   1
   1  -9   8 31988.8 2552.33   1
  -1   9  -8 29082.8 1913.79   6
   1  -9   8 29168.8 1902.29   7
   1  -9   9 97013.6 3954.63   7
   1  -9   9 102799. 4892.94   1
  -1   9  -9 93015.6 3726.00   6
  -1   9 -10 33.5599 118.277   6
   1  -9  10 218.695 183.882   7
   1  -9  10-80.7972 421.377   1
   1  -9  11 26936.2 2450.45   1
  -1   9 -11 24574.3 1542.55   6
   1  -9  11 23083.1 1876.15   7
   1  -9  12 4559.99 817.088   7
  -1   9 -12 4158.03 597.756   6
   1  -9  12 5874.60 1101.10   1
   1  -9  13 5351.32 1021.50   7
   1  -9  13 5242.16 1136.69   1
   1  -9  14 5927.29 1159.68   1
   1  -9  14 6823.52 1159.23   7
   1  -9  15 334.102 362.321   7
   1  -9  15 15.8203 288.349   1
   1  -9  16 78601.4 4394.44   7
   1  -9  16 83166.1 4829.02   1
   1  -9  17 2358.31 740.167   1
   1  -9  17 3370.86 956.372   7
  -1   9 -17 3186.16 1039.68   5
   1  -9  18 37137.5 3180.20   1
   1  -9  18 34716.0 2975.90   7
  -1   9 -18 34648.0 3213.81   5
  -1   9 -19 9000.86 1661.93   5
   1  -9  19 9049.93 1488.43   7
   1  -9  19 8369.27 1517.06   1
   1  -9  20 3518.39 1081.91   1
  -1   9 -20 3068.96 861.239   5
   1  -9  20 2075.03 765.751   7
   1  -9  21 26766.2 2926.41   1
  -1   9 -21 31646.0 3124.28   5
   1  -9  21 26191.5 2872.62   7
  -1   9 -22 3722.00 1076.17   5
   1  -9  22 4714.45 1226.65   7
  -1   9 -23 25247.5 2819.99   5
   1  -9  23 22847.6 2805.96   7
   1  -9  24 4489.66 1282.56   7
  -1   9 -24 3316.61 1091.59   5
   1  -9  25 4058.15 1280.21   7
  -1   9 -25 3634.60 1019.76   5
  -1   9 -26 583.463 593.924   5
   1  -9  26 1474.84 835.220   7
   1  -9  27 962.590 560.402   7
   1  -9  28 449.816 722.509   7
   1  -9  29 4134.97 1471.38   7
   1  -9  30 11540.4 2307.84   7
   1  -9  31 9054.35 2186.81   7
   1  -9  32 15147.6 2727.64   7
   1  -9  33 1768.96 1082.94   7
   1  -9  34 7676.43 2122.72   7
  -1   8  27 1468.77 1001.01   6
  -1   8  26 3476.32 1401.38   6
  -1   8  25 3117.86 1286.75   6
  -1   8  24 2789.54 1152.72   6
  -1   8  23 19473.4 2957.45   6
  -1   8  23 15211.1 2588.58   3
  -1   8  22 293.145 524.188   3
  -1   8  22 1182.53 939.823   6
  -1   8  21 18931.2 2775.89   6
  -1   8  21 19813.3 2842.73   3
  -1   8  20 4015.29 1354.63   6
  -1   8  20 1926.12 919.167   3
  -1   8  19 15743.4 2415.16   3
  -1   8  19 14641.3 2416.61   6
  -1   8  18 7487.37 1638.95   3
  -1   8  18 9890.56 2001.63   6
  -1   8  17 11766.6 2091.07   3
  -1   8  17 10350.2 1951.04   6
  -1   8  16 14394.7 2336.98   6
  -1   8  16 16589.3 2326.32   3
  -1   8  15 10024.8 1956.36   6
  -1   8  15 9146.31 1693.37   3
  -1   8  14 12808.9 2057.97   6
  -1   8  14 15920.0 2135.19   3
  -1   8  13 19164.7 2259.47   3
  -1   8  13 17933.2 2448.23   6
  -1   8  12 5948.95 1340.52   6
  -1   8  12 9217.38 1542.89   3
   1  -8 -11 4980.20 1303.19   1
  -1   8  11 6296.27 1386.66   6
  -1   8  11 6098.96 1195.42   3
   1  -8 -10 51138.1 3802.47   1
  -1   8  10 48341.3 3266.35   3
  -1   8  10 47610.0 3839.87   6
  -1   8   9 14848.1 2105.54   6
  -1   8   9 14372.6 1622.11   3
   1  -8  -9 17781.3 2157.58   1
  -1   8   8 53389.9 3923.31   6
  -1   8   8 55760.6 3238.36   3
   1  -8  -8 63558.1 4062.63   1
   1  -8  -7 71926.5 4281.54   1
  -1   8   7 71622.7 4541.30   6
  -1   8   7 67351.0 3472.94   3
  -1   8   6 128062. 4973.24   3
  -1   8   6 133291. 6280.83   6
   1  -8  -6 135949. 6095.32   1
  -1   8   5 2514.29 875.503   6
  -1   8   5 1900.69 574.943   3
   1  -8  -5 1422.41 617.535   1
  -1   8   4 4002.10 686.254   3
   1  -8  -4 3302.51 759.331   1
  -1   8   4 3700.31 927.023   6
   1  -8  -3 19545.0 2083.36   1
  -1   8   3 20510.3 2093.02   6
  -1   8   3 20210.5 1499.51   3
   1  -8  -2 4724.69 963.171   1
  -1   8   2 3996.82 623.494   3
  -1   8   2 4543.29 1031.12   6
   1  -8  -1 2086.35 798.584   1
  -1   8   1 1186.64 556.777   6
   1  -8   0 22928.1 2090.89   1
  -1   8   0 23648.6 2043.60   6
   1  -8   1 80605.9 3073.16   7
  -1   8  -1 70607.5 3684.15   6
   1  -8   1 75930.0 3966.27   1
   1  -8   2 40529.5 2757.14   1
   1  -8   2 41268.7 2021.16   7
  -1   8  -2 37688.5 2458.89   6
  -1   8  -3 49590.2 2811.85   6
   1  -8   3 51485.1 2297.26   7
   1  -8   3 53196.0 3204.68   1
   1  -8   4 40183.5 1993.14   7
   1  -8   4 43986.2 2830.91   1
  -1   8  -4 39869.2 2426.85   6
  -1   8  -5 3419.73 678.967   6
   1  -8   5 3054.10 520.939   7
   1  -8   5 2815.61 765.790   1
   1  -8   6 106040. 3854.44   7
  -1   8  -6 113179. 4262.59   6
   1  -8   6 114765. 4976.31   1
  -1   8  -7 32114.1 1940.33   6
   1  -8   7 33156.4 2424.98   1
   1  -8   7 31235.7 1847.27   7
  -1   8  -8 54988.5 2577.59   6
   1  -8   8 58358.0 2742.29   7
   1  -8   8 57915.9 3363.52   1
   1  -8   9 12522.7 1221.62   7
  -1   8  -9 12077.9 1050.24   6
   1  -8   9 12900.3 1506.11   1
  -1   8 -10 30487.2 1681.32   6
   1  -8  10 33466.5 2585.98   1
   1  -8  10 33123.0 2146.57   7
   1  -8  11 32113.5 2514.58   1
   1  -8  11 31251.3 2174.30   7
  -1   8 -11 28940.3 1603.03   6
   1  -8  12 1655.42 613.585   1
   1  -8  12 1021.07 368.619   7
   1  -8  12 669.594 154.952   2
   1  -8  13 24261.5 2018.24   7
   1  -8  13 28741.0 2506.62   1
   1  -8  14 3108.84 391.817   2
   1  -8  14 4841.68 1107.67   1
   1  -8  14 4126.69 893.617   7
   1  -8  15 106073. 5024.01   7
   1  -8  15 107392. 5337.69   1
   1  -8  16 3397.62 896.624   7
   1  -8  16 2714.83 966.485   1
  -1   8 -17 56019.4 3819.72   5
   1  -8  17 53525.4 3684.92   1
   1  -8  17 49402.2 3539.58   7
  -1   8 -18 3132.90 895.195   5
   1  -8  18 1683.17 805.592   7
   1  -8  18 3538.80 1043.07   3
   1  -8  19 43572.4 3488.58   7
   1  -8  19 46717.1 3759.58   3
  -1   8 -19 49611.0 3647.51   5
   1  -8  20 3439.14 983.287   7
  -1   8 -20 4073.61 1009.52   5
   1  -8  20 3914.13 1103.43   3
  -1   8 -21 1871.10 669.179   5
   1  -8  21 629.864 307.038   3
   1  -8  21 1556.93 600.146   7
   1  -8  22 25352.8 2911.87   3
  -1   8 -22 25130.7 2633.52   5
   1  -8  22 22472.8 2650.92   7
  -1   8 -23 624.555 497.140   5
   1  -8  23 975.142 711.107   3
   1  -8  23 32.9566 292.029   7
  -1   8 -24 4196.06 1074.42   5
   1  -8  24 3359.33 1175.75   3
   1  -8  24 4380.65 1304.10   7
   1  -8  25-615.026 795.578   3
   1  -8  25 699.036 532.665   7
   1  -8  26 49.6286 491.619   7
   1  -8  26 660.731 563.771   3
   1  -8  27 487.221 540.715   3
   1  -8  27 8.42794 454.443   7
   1  -8  28 4306.66 1404.02   7
   1  -8  28 3903.25 1326.74   3
   1  -8  29 177.786 721.625   7
   1  -8  29-201.254 683.970   3
   1  -8  30 5859.95 1740.37   7
   1  -8  30 5736.28 1632.91   3
   1  -8  31 22125.6 3228.85   7
   1  -8  31 18857.7 3035.86   3
   1  -8  32 5467.67 1652.54   3
   1  -8  32 6180.91 1789.14   7
   1  -8  33 1850.52 965.449   3
   1  -8  33 3125.41 1431.46   7
   1  -8  34-12.1872 707.746   7
  -1   7  29 2994.93 1367.42   6
  -1   7  28 4624.85 1512.05   6
  -1   7  28 2403.76 1190.58   3
  -1   7  27 7037.56 1827.31   6
  -1   7  27 6992.89 1887.48   3
  -1   7  26 1965.71 1122.99   6
  -1   7  26 802.316 740.500   3
  -1   7  25 2522.90 1164.15   6
  -1   7  25 2132.79 1010.54   3
  -1   7  24 24327.1 3317.24   3
  -1   7  24 26057.5 3385.67   6
  -1   7  23 10587.4 2080.34   3
  -1   7  23 10729.9 2094.76   6
  -1   7  22 25066.9 3264.21   3
  -1   7  22 26656.2 3289.57   6
  -1   7  21 525.268 548.905   6
  -1   7  21 353.452 506.539   3
  -1   7  20 18260.6 2661.67   3
  -1   7  20 16195.0 2450.77   6
  -1   7  19-28.4006 596.355   6
  -1   7  19 848.947 731.967   3
  -1   7  18 200.142 310.891   3
  -1   7  18 453.479 418.872   6
  -1   7  17 17931.9 2464.43   6
  -1   7  17 17566.1 2402.20   3
  -1   7  16 13606.5 2008.14   3
  -1   7  16 12582.3 2065.11   6
  -1   7  15 15607.6 2152.63   3
  -1   7  15 12409.5 1985.89   6
  -1   7  14 2644.44 940.190   6
  -1   7  14 4853.97 1208.72   3
  -1   7  13 10157.2 1612.98   3
  -1   7  13 9670.76 1710.81   6
  -1   7  12 1496.13 846.854   6
  -1   7  12 2934.43 936.441   3
  -1   7  11 14577.4 1983.82   6
  -1   7  11 18427.3 2005.16   3
  -1   7  10 54.7315 410.170   3
   1  -7 -10 126.988 316.385   1
  -1   7  10 62.7509 347.666   6
   1  -7  -9 38062.2 3003.31   1
  -1   7   9 39931.6 3204.80   6
  -1   7   9 39272.0 2687.37   3
   1  -7  -8 1083.41 515.167   1
  -1   7   8 1395.50 483.945   3
  -1   7   8 739.736 503.075   6
   1  -7  -7 3286.42 973.441   1
  -1   7   7 1631.15 597.008   6
  -1   7   7 2783.62 658.780   3
  -1   7   6 5573.68 842.807   3
   1  -7  -6 7131.76 1221.58   1
  -1   7   6 6057.66 1173.17   6
  -1   7   5 3979.84 655.562   3
   1  -7  -5 4485.80 876.948   1
  -1   7   5 6760.02 1157.66   6
  -1   7   4 19271.2 1968.73   6
   1  -7  -4 21508.8 1979.45   1
  -1   7   4 21689.7 1502.35   3
  -1   7   3 42019.0 2857.71   6
   1  -7  -3 42095.8 2860.30   1
  -1   7   3 39975.5 2071.76   3
  -1   7   2 54714.6 2439.18   3
  -1   7   2 52068.6 3150.33   6
   1  -7  -2 54569.9 3232.01   1
  -1   7   1 106147. 4616.07   6
   1  -7  -1 102167. 4609.25   1
  -1   7   0 125066. 5002.74   6
   1  -7   0 133419. 4150.88   7
   1  -7   0 124118. 5170.21   1
   1  -7   1 13834.8 1460.68   1
  -1   7  -1 13338.2 1403.06   6
   1  -7   1 13583.3 1017.39   7
   1  -7   2 149357. 5624.17   1
   1  -7   2 148729. 4464.16   7
  -1   7  -2 146579. 5254.87   6
   1  -7   3 105142. 4548.55   1
  -1   7  -3 102886. 4063.16   6
   1  -7   3 107138. 3471.14   7
  -1   7  -4 46605.0 2426.17   6
   1  -7   4 44116.7 1987.60   7
   1  -7   4 45829.8 2726.99   1
   1  -7   5 21444.7 1348.22   7
  -1   7  -5 23374.7 1605.31   6
   1  -7   5 26549.9 1992.76   1
   1  -7   6 4576.83 785.002   1
  -1   7  -6 4587.87 657.618   6
   1  -7   6 4958.95 658.144   7
  -1   7  -7 66723.9 2769.84   6
   1  -7   7 69411.9 2894.49   7
   1  -7   7 68364.0 3465.63   1
   1  -7   8 51597.2 2522.47   7
   1  -7   8 54856.5 3101.07   1
  -1   7  -8 51876.5 2268.27   6
   1  -7   9 94036.1 3653.03   7
   1  -7   9 101978. 4336.87   1
  -1   7  -9 92188.5 3064.76   6
  -1   7 -10 927.278 273.629   6
   1  -7  10 670.096 395.339   1
   1  -7  10 264.434 108.845   2
   1  -7  10 991.846 376.446   7
   1  -7  11 17717.2 939.777   2
   1  -7  11 20548.9 1679.09   7
   1  -7  11 21810.0 1950.72   1
   1  -7  12 56781.4 3148.26   7
   1  -7  12 59816.0 3467.76   1
   1  -7  13 33625.3 2535.17   1
   1  -7  13 29384.3 2254.81   7
   1  -7  13 31389.1 2442.40   3
   1  -7  14 12159.6 1578.99   3
   1  -7  14 12936.3 1512.10   7
   1  -7  15 605.703 321.508   7
   1  -7  15 1685.33 624.341   3
   1  -7  16 32615.1 2798.07   3
  -1   7 -16 36980.2 2826.02   5
   1  -7  17 2751.04 827.272   3
  -1   7 -17 1599.71 660.421   5
  -1   7 -18 36616.5 2882.44   5
   1  -7  18 35038.9 3075.34   3
  -1   7 -19 1857.38 634.384   5
   1  -7  19 2018.51 835.650   3
  -1   7 -20 984.704 473.755   5
   1  -7  20 361.323 259.223   3
   1  -7  21 51455.2 4125.55   3
  -1   7 -21 53647.2 3643.22   5
  -1   7 -22 7874.95 1363.97   5
   1  -7  22 6357.90 1450.46   3
  -1   7 -23 17523.7 2044.52   5
   1  -7  23 19720.6 2578.51   3
   1  -7  24 7096.11 1542.79   3
   1  -7  25 25553.3 3138.21   3
   1  -7  26 280.010 433.089   3
   1  -7  27 818.107 662.385   3
   1  -7  28 5354.42 1611.73   3
   1  -7  29 14970.0 2652.46   3
   1  -7  30 5235.87 1595.09   3
   1  -7  31 1391.87 736.507   3
   1  -7  32 7673.46 2021.99   3
   1  -7  33 591.366 637.502   7
   1  -7  33 1599.44 966.478   3
   1  -7  34 1852.01 884.002   3
   1  -7  34 2753.36 1162.03   7
  -1   6  31 3077.81 1490.72   3
  -1   6  30 19426.8 3132.68   6
  -1   6  30 15767.0 2955.97   3
  -1   6  29 1670.94 995.832   6
  -1   6  29 2151.80 1174.26   3
  -1   6  28 5886.40 1789.67   3
  -1   6  28 6271.16 1751.08   6
  -1   6  27 4175.53 1416.60   6
  -1   6  27 4322.96 1606.24   3
  -1   6  26 11422.0 2302.68   3
  -1   6  26 9923.36 2134.69   6
  -1   6  25 3870.73 1367.97   6
  -1   6  25 4798.59 1549.41   3
  -1   6  24 12048.8 2375.82   3
  -1   6  24 8592.91 1784.84   6
  -1   6  23 14071.1 2436.12   3
  -1   6  23 9690.17 1961.57   6
  -1   6  22 0.72944 471.359   3
  -1   6  22 311.725 473.827   6
  -1   6  21 8281.24 1750.90   3
  -1   6  21 6212.28 1473.46   6
  -1   6  20-282.187 472.051   6
  -1   6  20 803.155 712.679   3
  -1   6  19 8040.11 1616.85   3
  -1   6  19 7757.53 1630.12   6
  -1   6  18 11313.0 1940.57   6
  -1   6  18 13424.8 2107.14   3
  -1   6  17 23522.5 2719.58   6
  -1   6  17 25289.6 2879.27   3
  -1   6  16 54985.6 4112.94   3
  -1   6  16 47076.2 3886.87   6
  -1   6  15 5549.89 1302.93   6
  -1   6  15 8842.83 1623.47   3
  -1   6  14 39357.1 3383.86   6
  -1   6  14 41595.2 3354.17   3
  -1   6  13 6423.60 1247.93   3
  -1   6  13 5024.86 1169.28   6
  -1   6  12 31396.0 2866.17   6
  -1   6  12 30899.5 2668.78   3
  -1   6  11 7454.50 1292.03   3
  -1   6  11 6359.31 1227.41   6
   1  -6 -10 3511.11 895.675   1
  -1   6  10 2827.58 896.678   6
  -1   6  10 4112.35 902.282   3
  -1   6   9 2285.65 692.110   3
  -1   6   9 1314.11 637.608   6
   1  -6  -9 2577.35 762.307   1
  -1   6   8 21675.8 1803.37   3
  -1   6   8 20816.1 2126.27   6
   1  -6  -8 20551.7 1994.92   1
  -1   6   7 98514.9 4049.31   3
   1  -6  -7 97765.0 4671.68   1
  -1   6   7 98557.3 4846.48   6
   1  -6  -6 383.261 418.295   1
  -1   6   6 672.737 304.935   3
  -1   6   6 1067.78 621.958   6
  -1   6   5 137800. 4652.95   3
  -1   6   5 134002. 5656.55   6
   1  -6  -5 140441. 5565.80   1
  -1   6   4 17270.7 1253.22   3
   1  -6  -4 18658.1 1753.24   1
  -1   6   4 17787.8 1772.34   6
  -1   6   3 400554. 11561.9   6
  -1   6   3 397902. 10173.7   3
   1  -6  -3 416466. 11586.7   1
  -1   6   2 3314.98 466.805   3
  -1   6   2 4081.93 819.096   6
   1  -6  -2 4004.32 888.792   1
  -1   6   1 186249. 6382.62   6
   1  -6  -1 194305. 6478.79   1
  -1   6   0 13190.3 1321.37   6
   1  -6   0 15038.2 983.677   7
   1  -6   0 14059.0 1366.74   1
   1  -6   1 39417.5 2359.62   1
   1  -6   1 42082.7 1738.58   7
  -1   6  -1 38181.4 2199.17   6
   1  -6   2 9114.67 1097.95   1
  -1   6  -2 9363.58 985.857   6
   1  -6   2 9464.88 740.979   7
  -1   6  -3 503.082 308.847   6
   1  -6   3 893.429 437.765   1
   1  -6   3 857.699 267.334   7
   1  -6   4 4611.85 773.751   1
  -1   6  -4 3145.59 401.389   2
   1  -6   4 3970.33 498.312   7
  -1   6  -4 5293.95 704.099   6
   1  -6   5 1446.08 459.504   1
  -1   6  -5 1959.08 451.619   6
   1  -6   5 1411.03 339.946   7
   1  -6   6 40068.0 2413.71   1
  -1   6  -6 39685.2 1876.98   6
   1  -6   6 39058.7 1922.28   7
  -1   6  -7 5563.82 635.467   6
   1  -6   7 6274.28 778.237   7
   1  -6   7 6138.98 939.128   1
   1  -6   7 4448.59 386.067   2
   1  -6   8 156631. 4948.16   7
  -1   6  -8 146555. 4345.55   6
   1  -6   8 138268. 3837.76   2
   1  -6   9 983.307 431.402   7
  -1   6  -9 292.311 129.766   6
   1  -6   9 1030.14 531.575   1
   1  -6  10 73891.3 3481.66   3
   1  -6  10 73161.1 3627.14   1
   1  -6  10 69104.4 3221.36   7
   1  -6  11 156413. 5818.75   3
   1  -6  12 49597.8 3043.84   3
   1  -6  13 52496.7 3257.39   3
   1  -6  14 1931.55 738.115   3
  -1   6 -14 2063.44 624.028   5
   1  -6  15 83426.0 4651.00   3
  -1   6 -15 96233.6 4461.70   5
  -1   6 -16 1734.54 672.150   5
   1  -6  16 2110.34 755.491   3
   1  -6  17 28694.4 2739.06   3
  -1   6 -17 32141.3 2512.37   5
   1  -6  18 102970. 5582.47   3
  -1   6 -18 106204. 4961.32   5
  -1   6 -19 43520.3 2997.89   5
   1  -6  19 42108.8 3500.83   3
   1  -6  20 4194.72 1155.63   3
  -1   6 -20 3326.41 809.886   5
   1  -6  21-349.183 514.838   3
  -1   6 -21 1833.09 698.164   5
   1  -6  22 13590.8 2069.76   3
   1  -6  23 9065.35 1773.87   3
   1  -6  24 12416.4 2173.59   3
   1  -6  25 13649.4 2354.63   3
   1  -6  26 37097.9 3859.84   3
   1  -6  27 33007.7 3725.83   3
   1  -6  28 9715.26 2110.97   3
   1  -6  29 485.796 438.397   3
   1  -6  30-151.569 379.964   3
   1  -6  31 3543.35 1262.98   3
   1  -6  32 708.564 787.225   3
   1  -6  33 1793.54 883.117   3
   1  -6  34 2682.28 1294.13   3
  -1   5  33 2256.30 1268.78   3
  -1   5  32 969.086 852.040   3
  -1   5  32 768.855 784.324   6
  -1   5  31 12880.7 2688.64   3
  -1   5  31 13307.5 2573.79   6
  -1   5  30 2197.59 1125.13   6
  -1   5  30-370.272 429.400   3
  -1   5  29 9661.22 2049.89   6
  -1   5  29 9764.74 2318.11   3
  -1   5  28 2210.91 1096.47   6
  -1   5  28 4004.45 1555.71   3
  -1   5  27 17721.6 2939.33   3
  -1   5  27 19045.0 2860.09   6
  -1   5  26 5212.79 1634.95   6
  -1   5  26 3605.77 1365.75   3
  -1   5  25 1979.28 1152.09   3
  -1   5  25 1055.77 570.213   6
  -1   5  24 14566.0 2336.37   6
  -1   5  24 12123.8 2298.03   3
  -1   5  23 1055.39 616.462   6
  -1   5  23 1252.46 586.162   3
  -1   5  22 28878.8 3426.23   3
  -1   5  22 24034.8 2907.23   6
  -1   5  21 4083.77 1121.93   6
  -1   5  21 5701.42 1510.04   3
  -1   5  20 17310.0 2392.95   6
  -1   5  20 21960.8 2778.93   3
  -1   5  19 502.657 435.642   6
  -1   5  19 2164.01 1121.22   3
  -1   5  18 73610.6 4855.75   6
  -1   5  18 75006.5 5064.84   3
  -1   5  17 55.7127 314.382   6
  -1   5  17 1442.42 781.140   3
  -1   5  16 5159.71 1125.60   6
  -1   5  16 4848.83 1312.29   3
  -1   5  15 67462.1 4421.34   6
  -1   5  15 77837.8 4763.27   3
  -1   5  14 1750.07 842.948   6
  -1   5  14 1518.10 759.629   3
  -1   5  13 141583. 6301.42   3
  -1   5  13 128437. 6203.20   6
  -1   5  12 4188.44 1047.14   6
  -1   5  12 4253.42 1146.07   3
  -1   5  11 54761.4 3400.14   3
  -1   5  11 47734.2 3380.98   6
  -1   5  10 38106.0 2946.22   6
  -1   5  10 38299.7 2674.17   3
  -1   5   9 76707.9 4160.35   6
   1  -5  -9 78979.1 4126.54   1
  -1   5   9 77389.7 3745.26   3
  -1   5   8 93457.5 3983.17   3
  -1   5   8 89748.9 4441.45   6
   1  -5  -8 92672.6 4342.27   1
   1  -5  -7 3275.97 782.185   1
  -1   5   7 3988.26 884.489   6
  -1   5   7 3733.49 659.234   3
  -1   5   6 86793.4 3448.71   3
   1  -5  -6 85962.9 3995.20   1
  -1   5   6 85348.3 4093.43   6
  -1   5   5 2283.42 474.807   3
  -1   5   5 3474.29 817.622   6
   1  -5  -5 2008.00 601.096   1
  -1   5   4 257117. 8078.48   6
  -1   5   4 258373. 6944.36   3
   1  -5  -4 259196. 7987.39   1
   1  -5  -3 3648.16 764.615   1
  -1   5   3 3426.45 686.875   6
  -1   5   3 3026.59 427.376   3
   1  -5  -2 483082. 12981.2   1
  -1   5   2 481085. 12993.8   6
  -1   5   2 511306. 11832.3   3
  -1   5   1 36624.5 1509.38   7
  -1   5   1 44970.4 2324.84   6
   1  -5  -1 44250.4 2349.43   1
  -1   5   0 12787.3 772.742   7
  -1   5   0 14074.2 1220.61   6
   1  -5   0 15604.3 1311.52   1
   1  -5   0 15451.0 873.496   7
   1  -5   1 102366. 2888.61   7
   1  -5   1 100084. 3781.07   1
  -1   5  -1 90011.4 2822.50   7
  -1   5  -1 96796.0 3537.62   6
   1  -5   2 310.809 124.254   7
   1  -5   2 127.662 191.164   1
  -1   5  -2 125.797 123.377   7
   1  -5   3 71104.5 2302.98   7
   1  -5   3 76936.4 3096.33   1
  -1   5  -3 73476.0 2728.68   6
   1  -5   4 2177.70 519.968   1
  -1   5  -4 2163.95 437.255   6
   1  -5   4 2252.95 376.054   7
  -1   5  -5 33203.9 1556.96   6
   1  -5   5 32798.6 1994.26   1
   1  -5   5 28610.9 1151.55   2
   1  -5   5 30626.7 1514.80   7
   1  -5   6 48809.9 1674.45   2
   1  -5   6 50454.1 2600.81   1
  -1   5  -6 52796.8 2018.04   6
   1  -5   6 51706.7 2170.96   7
   1  -5   7 1002.11 380.828   7
  -1   5  -7 645.559 235.594   6
   1  -5   7 269.979 266.867   3
   1  -5   7 865.945 404.536   1
   1  -5   8 109238. 4131.38   3
  -1   5  -8 107511. 3331.98   6
   1  -5   9 22790.2 1726.60   3
   1  -5  10 131359. 5044.90   3
   1  -5  11 1461.76 549.032   3
   1  -5  12 241366. 8172.99   3
  -1   5 -13 38657.2 2424.79   5
   1  -5  13 40872.7 2847.42   3
  -1   5 -14 65349.9 3305.04   5
   1  -5  14 60486.0 3690.79   3
   1  -5  15 44.4405 350.030   3
  -1   5 -15 278.423 380.060   5
  -1   5 -16 6187.19 947.768   5
   1  -5  16 6452.44 1271.23   3
  -1   5 -17 48325.2 2897.83   5
   1  -5  17 42911.8 3368.47   3
   1  -5  18 975.656 581.573   3
  -1   5 -18 1894.29 672.535   5
   1  -5  19 63948.0 4385.43   3
  -1   5 -19 61117.4 3386.72   5
   1  -5  20 750.047 855.078   3
   1  -5  21 34249.8 3277.98   3
   1  -5  22 11166.2 1965.89   3
   1  -5  23 1523.07 706.551   3
   1  -5  24 7130.64 1677.60   3
   1  -5  25 51088.3 4522.43   3
   1  -5  26 6963.06 1846.63   3
   1  -5  27 2730.97 1187.51   3
   1  -5  28 5802.42 1592.46   3
   1  -5  29-1999.39 960.493   3
   1  -5  30 542.587 697.228   3
   1  -5  31 848.950 677.930   3
   1  -5  32 5954.72 1712.22   3
   1  -5  33 8724.01 2159.47   3
   1  -5  34 3482.88 1443.80   3
  -1   4  33-932.519 731.009   3
  -1   4  33-63.5252 301.757   6
  -1   4  32 2474.05 1140.69   6
  -1   4  32 3324.54 1330.75   3
  -1   4  31 727.296 567.239   6
  -1   4  31 567.564 801.594   3
  -1   4  30 4432.79 1464.29   3
  -1   4  30 2501.72 1039.23   6
  -1   4  29 2460.07 1044.12   6
  -1   4  29 1168.66 821.721   3
  -1   4  28 10782.1 2129.02   6
  -1   4  28 12421.6 2491.86   3
  -1   4  27 8744.59 1918.72   6
  -1   4  27 7396.00 1880.44   3
  -1   4  26 667.373 611.340   6
  -1   4  26 29.6526 362.181   3
  -1   4  25 15927.6 2390.95   6
  -1   4  25 19657.8 2935.15   3
  -1   4  24 857.518 632.647   3
  -1   4  24 1707.84 981.333   6
  -1   4  23 24770.8 3209.65   3
  -1   4  23 18402.9 2516.58   6
  -1   4  22 4290.88 1221.09   6
  -1   4  22 4001.95 1449.15   3
  -1   4  21 33183.0 3262.40   6
  -1   4  21 32272.1 3479.53   3
  -1   4  20 36038.1 3362.86   6
  -1   4  20 41728.2 3802.39   3
  -1   4  19 1835.07 941.109   3
  -1   4  19 2468.71 922.722   6
  -1   4  18 18649.0 2281.70   6
  -1   4  18 19603.6 2539.11   3
  -1   4  17 5559.53 1138.23   6
  -1   4  17 5577.90 1306.55   3
  -1   4  16 13111.1 1908.99   3
  -1   4  16 10393.2 1698.04   6
  -1   4  15 16933.4 2025.94   6
  -1   4  15 20986.1 2403.61   3
  -1   4  14 34848.4 2873.15   6
  -1   4  14 36143.2 2996.67   3
  -1   4  13 29127.5 2573.59   3
  -1   4  13 24566.8 2350.15   6
  -1   4  12 132659. 5987.74   6
  -1   4  12 148131. 6124.20   3
  -1   4  11 286.563 353.407   6
  -1   4  11 331.703 334.268   3
  -1   4  10 16098.9 1733.93   6
  -1   4  10 19251.1 1819.23   3
  -1   4   9 86410.7 3965.64   3
  -1   4   9 87860.3 4229.85   6
  -1   4   8 59696.1 3375.38   6
  -1   4   8 63894.0 3089.59   3
   1  -4  -8 62028.5 3289.03   1
  -1   4   7 74589.4 3262.16   3
  -1   4   7 74997.6 3653.32   6
   1  -4  -7 76310.5 3607.96   1
  -1   4   6 18804.8 1629.37   6
  -1   4   6 20086.5 1399.27   3
   1  -4  -6 17360.2 1552.12   1
   1  -4  -5 156136. 5339.96   1
  -1   4   5 151352. 4664.86   3
  -1   4   5 149724. 5402.51   6
  -1   4   4 20589.2 1587.73   6
  -1   4   4 20974.1 1198.02   3
   1  -4  -4 19569.8 1539.29   1
  -1   4   3 18290.3 1034.51   7
   1  -4  -3 22647.8 1569.14   1
  -1   4   3 20976.8 1542.11   6
  -1   4   3 21579.1 1087.63   3
  -1   4   2 2754.05 362.261   7
   1  -4  -2 3557.54 676.960   1
  -1   4   2 3264.73 368.881   3
  -1   4   2 4056.03 670.043   6
  -1   4   1 10822.8 623.461   7
  -1   4   1 11155.9 1027.21   6
   1  -4  -1 10929.5 1015.57   1
   1  -4   0 5902.35 724.419   1
   1  -4   0 6456.06 457.857   7
  -1   4   0 6492.52 729.239   6
  -1   4   0 5254.35 396.526   7
  -1   4  -1 145.208 140.470   2
  -1   4  -1 79.5473 76.0582   7
   1  -4   1-34.2074 157.934   1
  -1   4  -1-49.6741 179.773   6
   1  -4   1 178.102 107.290   7
  -1   4  -2 24063.2 1293.20   6
   1  -4   2 23278.3 1443.76   1
  -1   4  -2 24683.7 1019.22   7
  -1   4  -2 22489.8 1061.28   3
   1  -4   2 23625.6 985.946   7
  -1   4  -2 20046.7 1031.08   2
  -1   4  -3 30665.6 1418.29   3
   1  -4   3 32016.7 1204.36   2
  -1   4  -3 32028.9 1488.51   6
   1  -4   3 33098.6 1315.15   7
   1  -4   3 33083.5 1761.04   1
  -1   4  -4 188755. 5030.53   6
   1  -4   4 182073. 4670.52   2
   1  -4   4 199872. 5719.27   1
   1  -4   4 190375. 4985.42   7
   1  -4   5 302032. 8011.51   1
   1  -4   5 298385. 7581.82   3
  -1   4  -5 293241. 7154.59   6
   1  -4   6 108502. 3316.10   6
   1  -4   6 122112. 3963.53   3
  -1   4  -6 116044. 3341.68   6
   1  -4   7 276279. 7451.76   3
  -1   4  -7 265401. 6488.77   6
   1  -4   8 770.504 371.833   3
   1  -4   9 75809.0 3454.49   3
   1  -4  10 546.422 436.767   3
  -1   4 -11 33247.8 1982.19   5
   1  -4  11 34825.6 2405.79   3
   1  -4  12 6568.70 1100.37   3
  -1   4 -12 5285.93 773.058   5
  -1   4 -13 98473.4 3932.47   5
   1  -4  13 92468.9 4612.59   3
   1  -4  14 3835.73 953.543   3
  -1   4 -14 4761.95 755.153   5
   1  -4  15 929.194 535.060   3
  -1   4 -15 1190.86 405.858   5
  -1   4 -16 751.527 375.047   5
   1  -4  16 705.816 576.284   3
   1  -4  17 12801.4 1793.10   3
   1  -4  18 77561.9 4702.31   3
   1  -4  19 11961.1 1875.75   3
   1  -4  20 69614.9 4668.97   3
   1  -4  21 6498.05 1576.93   3
   1  -4  22 48784.0 4057.09   3
   1  -4  23 2407.92 1103.59   3
   1  -4  24 12215.9 2049.35   3
   1  -4  25 887.119 849.116   3
   1  -4  26-84.9907 496.242   3
   1  -4  27 2363.69 1098.78   3
   1  -4  28 658.091 413.606   3
   1  -4  29 6571.79 1900.70   3
   1  -4  30 210.146 397.245   3
   1  -4  31 15137.6 2743.33   3
   1  -4  32 718.804 683.313   3
   1  -4  33 5886.56 1809.45   3
   1  -4  34 3806.86 1482.73   3
  -1   3  34 1394.34 1233.01   3
  -1   3  33 12866.2 2763.48   3
  -1   3  32-613.788 590.585   6
  -1   3  32 207.307 652.064   3
  -1   3  31 3976.72 1438.16   3
  -1   3  31 2993.60 1195.63   6
  -1   3  30-660.147 790.259   3
  -1   3  30 1714.90 1000.92   6
  -1   3  29 2951.56 1472.32   3
  -1   3  29 1279.71 744.389   6
  -1   3  28 1877.02 968.096   6
  -1   3  28 3439.46 1437.67   3
  -1   3  27 3058.17 1142.43   3
  -1   3  27 668.272 381.158   6
  -1   3  26 7215.72 1610.04   6
  -1   3  26 10486.4 2183.16   3
  -1   3  25 484.693 393.265   6
  -1   3  25 946.734 819.694   3
  -1   3  24 13760.2 2183.63   6
  -1   3  24 18399.5 2721.55   3
  -1   3  23 1964.88 774.898   6
  -1   3  23 1195.54 966.984   3
  -1   3  22 103209. 6448.32   3
  -1   3  22 104300. 5996.09   6
  -1   3  21 1978.54 1079.90   3
  -1   3  21 1279.34 677.738   6
  -1   3  20 498.494 587.263   6
  -1   3  20 1068.49 850.723   3
  -1   3  19 108351. 5832.37   6
  -1   3  19 123287. 6647.59   3
  -1   3  18 35609.7 3057.47   6
  -1   3  18 36165.4 3342.92   3
  -1   3  17 7103.35 1289.14   6
  -1   3  17 8068.58 1511.45   3
  -1   3  16-34.9349 390.989   3
  -1   3  16 565.869 249.196   6
  -1   3  15 5308.67 1096.95   6
  -1   3  15 4986.77 1065.38   3
  -1   3  14 4916.62 965.614   6
  -1   3  14 6740.82 1262.04   3
  -1   3  13 5577.16 1114.12   3
  -1   3  13 5348.04 991.763   6
  -1   3  12 16281.7 1810.07   3
  -1   3  12 15680.0 1696.34   6
  -1   3  11 19019.6 1852.91   3
  -1   3  11 18215.7 1767.05   6
  -1   3  10 17508.4 1730.56   3
  -1   3  10 18271.1 1726.64   6
  -1   3   9 110110. 4517.57   3
  -1   3   9 109443. 4622.13   6
  -1   3   8 82770.8 3612.74   3
  -1   3   8 85583.6 3821.38   6
  -1   3   7 90453.6 3817.65   6
  -1   3   7 84544.7 3481.86   3
  -1   3   6 77358.0 3069.69   3
   1  -3  -6 79395.0 3305.67   1
  -1   3   6 76267.5 3346.68   6
  -1   3   5 647.905 271.436   3
   1  -3  -5 925.531 376.995   1
  -1   3   5 1008.13 344.181   6
   1  -3  -4 2180.51 467.388   1
   1  -3  -4 1711.37 291.940   3
  -1   3   4 2406.48 490.667   6
  -1   3   4 1829.64 360.590   3
   1  -3  -3 131259. 4176.37   1
   1  -3  -3 122430. 3422.09   3
  -1   3   3 128182. 3527.29   3
  -1   3   3 131399. 4223.59   6
  -1   3   2 65107.6 2545.50   6
   1  -3  -2 60903.6 2454.53   1
  -1   3   2 64446.1 1884.91   3
  -1   3   1 200157. 5520.16   6
  -1   3   1 196323. 4700.36   7
   1  -3  -1 206401. 5566.50   1
   1  -3   0 297726. 7500.54   1
  -1   3   0 284698. 7333.78   6
   1  -3   1 365609. 8770.31   1
   1  -3   1 348160. 8530.79   6
  -1   3  -1 369144. 8577.90   6
  -1   3  -1 360614. 7996.50   3
   1  -3   2 189.520 114.463   2
   1  -3   2 644.417 202.613   6
   1  -3   2 219.219 206.062   1
  -1   3  -2 440.733 135.547   6
  -1   3  -2 150.193 65.1775   2
   1  -3   2 304.970 128.317   7
  -1   3  -2 559.390 189.337   3
   1  -3   3 133828. 3433.26   2
   1  -3   3 125500. 3595.33   6
  -1   3  -3 130953. 3772.04   3
   1  -3   3 133732. 4033.70   1
  -1   3  -3 131752. 3598.28   6
   1  -3   3 137263. 3696.01   3
  -1   3  -4 128914. 3509.05   6
   1  -3   4 122815. 3493.56   6
   1  -3   4 135616. 3869.48   3
  -1   3  -5 199688. 5004.91   6
   1  -3   5 207428. 5611.11   3
   1  -3   6 24076.3 1555.82   3
   1  -3   6 23608.0 1118.38   6
   1  -3   7 105304. 3827.14   3
   1  -3   7 93123.5 2930.38   6
   1  -3   8 55690.3 2783.11   3
   1  -3   9 13863.1 1367.47   3
  -1   3  -9 13346.9 1022.64   5
  -1   3 -10 802.006 272.499   5
   1  -3  10 299.133 369.394   3
   1  -3  11 1993.75 576.423   3
  -1   3 -11 1828.39 435.583   5
  -1   3 -12 5188.74 693.972   5
   1  -3  12 3647.11 785.367   3
   1  -3  13 32708.3 2587.94   3
  -1   3 -13 33903.7 1929.44   5
   1  -3  14 29028.8 2493.44   3
   1  -3  15 52147.8 3559.57   3
   1  -3  16 20985.8 2233.98   3
   1  -3  17 663.775 566.915   3
   1  -3  18 18434.3 2288.85   3
   1  -3  19 95485.9 5537.01   3
   1  -3  20 4603.73 1335.22   3
   1  -3  21 36723.5 3386.43   3
   1  -3  22 10353.2 1781.99   3
   1  -3  23 4409.55 1089.87   3
   1  -3  24 8108.18 1651.11   3
   1  -3  25 1402.99 936.103   3
   1  -3  26 4887.27 1348.59   3
   1  -3  27 6925.06 1793.92   3
   1  -3  28 26474.1 3384.72   3
   1  -3  29 519.163 758.121   3
   1  -3  30 25835.7 3505.42   3
   1  -3  31 340.942 438.247   3
   1  -3  32 2996.51 1216.75   3
   1  -3  33 1724.80 818.141   3
   1  -3  34 8397.00 2218.45   3
  -1   2  34 3494.61 1495.95   3
  -1   2  33 321.875 399.765   3
  -1   2  32 7250.26 2029.23   3
  -1   2  31-87.5361 834.944   3
  -1   2  31-96.2048 331.916   6
  -1   2  30 319.782 558.467   6
  -1   2  30 806.076 697.532   3
  -1   2  29 10124.5 1923.33   6
  -1   2  29 10931.5 2310.24   3
  -1   2  28 3317.06 1389.40   3
  -1   2  28 503.970 445.225   6
  -1   2  27 26127.9 3080.22   6
  -1   2  27 23123.2 3232.59   3
  -1   2  26 2966.29 1015.54   6
  -1   2  26 3405.98 1339.89   3
  -1   2  25 42311.5 3801.42   6
  -1   2  25 39299.8 4076.62   3
  -1   2  24 5761.09 1372.46   6
  -1   2  24 7854.00 1797.87   3
  -1   2  23 11229.6 1860.90   6
  -1   2  23 9900.96 1937.80   3
  -1   2  22 4074.20 1260.87   3
   1  -2 -22 2611.38 708.400   4
  -1   2  22 3255.72 1006.54   6
  -1   2  21 33044.8 3396.87   3
  -1   2  21 31522.6 2951.99   6
   1  -2 -21 30915.5 2533.20   4
  -1   2  20 3610.71 1099.45   3
  -1   2  20 4810.66 1103.08   6
   1  -2 -20 4352.66 907.816   4
  -1   2  19 777.779 614.103   3
   1  -2 -19 511.294 374.903   4
  -1   2  19 481.572 500.982   6
   1  -2 -18 49320.3 3124.06   4
  -1   2  18 53466.7 3971.34   3
  -1   2  18 51563.5 3561.23   6
  -1   2  17 12287.6 1844.48   3
   1  -2 -17 10905.9 1392.98   4
  -1   2  17 9060.20 1499.97   6
  -1   2  16 66865.8 3925.76   6
  -1   2  16 71972.9 4360.62   3
   1  -2 -16 63496.5 3511.28   4
   1  -2 -15 47766.8 2899.59   4
  -1   2  15 51864.6 3548.13   3
  -1   2  14 33603.0 2733.15   3
   1  -2 -14 29849.0 2220.12   4
  -1   2  13 85955.4 4401.02   3
   1  -2 -13 79415.3 3726.24   4
  -1   2  12 61693.6 3484.47   3
   1  -2 -12 51949.7 2854.20   4
  -1   2  11 28212.0 2208.53   3
   1  -2 -11 24987.0 1837.96   4
   1  -2 -10 33218.6 2074.13   4
  -1   2  10 34027.8 2369.17   3
  -1   2   9 112605. 4531.32   3
   1  -2  -9 112769. 4180.91   4
   1  -2  -8 57917.6 2661.18   4
  -1   2   8 59968.6 2957.40   3
   1  -2  -7 48033.7 2264.50   4
  -1   2   7 42679.4 2341.53   6
  -1   2   7 43400.6 2327.89   3
  -1   2   6 496.046 303.840   6
   1  -2  -6 485.737 246.146   4
  -1   2   6 395.891 427.534   3
   1  -2  -5 97668.4 3329.08   4
  -1   2   5 98266.0 3454.35   6
  -1   2   5 92921.8 3270.26   3
   1  -2  -5 91372.3 3340.45   1
   1  -2  -4 1302.73 354.202   4
  -1   2   4 1238.38 336.722   6
   1  -2  -4 1792.89 346.875   3
  -1   2   4 2392.75 426.270   3
   1  -2  -4 2553.29 447.742   1
  -1   2   3 104780. 3019.06   3
  -1   2   3 109879. 3386.02   6
   1  -2  -3 98192.1 2913.68   3
   1  -2  -3 110658. 3342.50   1
   1  -2  -2 35901.2 1470.34   1
  -1   2   2 27538.8 1354.85   1
  -1   2   2 35625.9 1490.51   6
  -1   2   2 31301.1 1434.83   4
  -1   2   1 27653.0 1243.20   6
   1  -2  -1 33594.4 1341.76   1
  -1   2  -2 70329.4 2168.00   3
  -1   2  -2 69925.5 2068.73   6
  -1   2  -3 34396.1 1537.61   3
   1  -2   3 35373.0 1535.13   3
  -1   2  -3 38420.0 1342.35   6
   1  -2   4 53209.3 2165.34   3
  -1   2  -4 50598.7 2134.52   3
   1  -2   4 51550.5 1736.33   6
   1  -2   5 301362. 8019.44   3
   1  -2   6 2157.92 541.626   3
  -1   2  -7 1700.37 316.381   5
   1  -2   7 2016.73 625.313   3
   1  -2   8 155163. 5317.83   3
  -1   2  -8 146548. 4264.97   5
  -1   2  -9 206710. 5620.96   5
   1  -2   9 203765. 6871.57   3
   1  -2  10 4276.96 867.086   3
  -1   2 -10 4865.76 578.616   5
   1  -2  11 7404.77 1168.51   3
   1  -2  12 64744.4 3724.31   3
   1  -2  13 59443.8 3562.48   3
   1  -2  14 29261.4 2502.57   3
   1  -2  15 20835.8 2149.60   3
   1  -2  16 6463.91 1347.76   3
   1  -2  17 114690. 5836.74   3
   1  -2  18 45414.7 3562.85   3
   1  -2  19 1538.30 835.112   3
   1  -2  20 47832.8 3832.67   3
   1  -2  21 16219.1 2301.57   3
   1  -2  22 10534.6 1866.52   3
   1  -2  23 20428.4 2668.09   3
   1  -2  24 5478.29 1415.49   3
   1  -2  25 743.928 363.156   3
   1  -2  26 4740.31 1371.69   3
   1  -2  27 12532.2 2275.14   3
   1  -2  28 464.506 586.139   3
   1  -2  29 14395.3 2607.62   3
   1  -2  30 7204.30 1922.84   3
   1  -2  31 5145.87 1549.42   3
   1  -2  32 1415.01 968.223   3
   1  -2  33 6964.78 2029.16   3
   1  -2  34 296.485 390.576   3
  -1   1  34-46.1575 583.299   3
  -1   1  33 5753.00 1884.69   3
  -1   1  32 1241.06 853.994   3
  -1   1  31 8775.98 2225.65   3
  -1   1  30 4174.69 1452.33   3
  -1   1  30 2793.14 1162.33   6
  -1   1  29 4071.12 1504.47   3
  -1   1  29 4905.14 1401.19   6
  -1   1  28 31359.5 3369.35   6
  -1   1  28 36255.5 4102.93   3
  -1   1  27 9429.76 1803.43   6
  -1   1  27 10674.5 2256.66   3
  -1   1  26 21268.6 2998.02   3
  -1   1  26 21363.5 2618.25   6
  -1   1  25-105.510 339.230   6
  -1   1  25 1229.66 894.745   3
  -1   1  24 8863.96 1650.09   6
  -1   1  24 10076.4 1940.74   3
  -1   1  23 13585.0 2155.38   3
  -1   1  23 12706.6 1873.30   6
   1  -1 -23 12930.0 1644.62   4
   1  -1 -22 6606.87 1178.51   4
  -1   1  22 6831.26 1436.80   3
  -1   1  22 8148.32 1505.15   6
  -1   1  21 29162.4 2766.88   6
  -1   1  21 29794.5 3079.15   3
   1  -1 -21 29803.7 2492.18   4
  -1   1  20 707.034 612.178   6
   1  -1 -20 791.883 520.087   4
  -1   1  20 1254.37 704.077   3
  -1   1  19 37608.9 3321.33   3
   1  -1 -19 43518.2 2912.63   4
  -1   1  19 39476.5 3074.67   6
   1  -1 -18 5790.10 1082.91   4
  -1   1  18 5635.25 1132.86   6
  -1   1  18 5767.13 1336.18   3
  -1   1  17 60887.0 4106.73   3
   1  -1 -17 65375.8 3544.30   4
  -1   1  16 38774.9 3126.48   3
   1  -1 -16 45586.8 2821.47   4
  -1   1  15 89182.5 4764.88   3
   1  -1 -15 85421.0 3970.19   4
  -1   1  14 48190.9 3284.86   3
  -1   1  13 80537.4 4199.80   3
  -1   1  12 179371. 6724.72   3
  -1   1  11 29449.8 2240.27   3
  -1   1  10 138764. 5277.74   3
  -1   1   9 2573.86 668.592   3
  -1   1   8 19828.3 1554.89   3
  -1   1   7 6050.51 728.008   6
  -1   1   7 6536.47 834.558   3
  -1   1   6 6109.39 735.810   3
  -1   1   6 5588.29 661.605   6
  -1   1   5 11706.8 878.868   6
  -1   1   5 11238.7 886.315   3
  -1   1   4 56817.5 2021.21   6
   1  -1  -4 52312.9 1996.61   6
  -1   1   4 56557.0 1988.91   3
   1  -1  -4 52475.1 2023.96   3
  -1   1   4 46248.1 1889.64   1
  -1   1  -3 8138.50 637.056   3
   1  -1   4 34614.9 1600.66   3
  -1   1  -5 56977.1 1682.35   5
   1  -1   5 60013.1 2421.84   3
   1  -1   6 11092.4 1062.40   3
   1  -1   7 90372.3 3581.64   3
   1  -1   8 114062. 4408.37   3
   1  -1   9 146202. 5375.25   3
   1  -1   9 146127. 4184.23   5
   1  -1  10 38916.4 1779.36   5
   1  -1  10 50118.7 2871.91   3
   1  -1  11 3503.69 858.638   3
   1  -1  12 6747.74 1158.01   3
   1  -1  13 1158.85 699.186   3
   1  -1  14 239.442 395.944   3
   1  -1  15 63716.2 4022.46   3
   1  -1  16 34367.8 2973.33   3
   1  -1  17 30264.3 2805.75   3
   1  -1  18 1287.08 942.756   3
  -1   1 -19 1021.89 475.653   4
   1  -1  19 667.966 729.490   3
  -1   1 -20 649.871 419.598   4
   1  -1  20-255.899 376.054   3
   1  -1  21 116.548 359.786   3
   1  -1  22 19835.0 2579.56   3
   1  -1  23 33736.1 3485.55   3
   1  -1  24 13813.3 2257.60   3
   1  -1  25 8655.60 1880.39   3
   1  -1  26 6319.26 1640.44   3
   1  -1  27-601.311 834.667   3
   1  -1  28 5975.22 1634.01   3
   1  -1  29 946.979 882.923   3
   1  -1  29 76.9120 550.972   6
   1  -1  30 9670.12 2270.67   3
   1  -1  31 478.107 738.519   3
   1  -1  32 3343.21 1530.22   3
   1  -1  33 5712.34 1991.77   3
   1  -1  34 994.685 893.092   3
  -1   0  35-190.344 537.090   3
  -1   0  34 2298.30 1135.29   3
  -1   0  33 2953.61 1433.37   3
  -1   0  32 2398.44 1269.66   3
  -1   0  31 8717.47 2194.56   3
  -1   0  30 8859.31 2128.87   3
  -1   0  29 4273.76 1378.88   3
  -1   0  28 9255.92 2006.79   3
  -1   0  28 8476.18 1677.89   6
  -1   0  27 15196.8 2174.64   6
  -1   0  27 15212.6 2566.16   3
  -1   0  26 5650.70 1301.63   6
  -1   0  26 4441.13 1487.63   3
  -1   0  25 5391.41 1251.75   6
  -1   0  25 6778.63 1760.47   3
  -1   0  24 37655.5 3734.65   3
  -1   0  24 33135.7 3061.58   6
   1   0 -24 29675.8 2641.05   4
  -1   0  23 11163.4 2080.33   3
  -1   0  23 9574.70 1603.36   6
   1   0 -23 10217.3 1514.65   4
   1   0 -22 81265.2 4424.27   4
  -1   0  22 89446.7 4962.88   6
  -1   0  22 85421.1 5506.49   3
  -1   0  21 23874.4 2774.93   3
  -1   0  21 17512.1 2044.45   6
  -1   0  20 10784.7 1554.56   6
  -1   0  20 10721.8 1864.18   3
  -1   0  19 1330.27 780.961   3
  -1   0  19 403.208 342.810   6
  -1   0  18 43842.4 3522.18   3
  -1   0  17 1396.30 690.528   3
  -1   0  16 7001.38 1353.88   3
  -1   0  15 40780.0 3032.53   3
  -1   0  14 240034. 8457.56   3
  -1   0  13 9356.51 1363.05   3
  -1   0  12 26142.6 2150.87   3
  -1   0  11 14156.7 1497.88   3
  -1   0  10 1310.12 505.712   3
  -1   0   9-82.8147 282.978   3
  -1   0   8 70483.3 3072.48   3
  -1   0   7 84851.0 3286.07   3
  -1   0   7 89474.9 2967.29   6
  -1   0   6 15432.4 919.421   6
  -1   0   6 14447.7 1101.63   3
  -1   0   5 7805.61 565.662   6
  -1   0   5 7680.20 713.961   3
  -1   0   4 3915.88 441.099   3
   1   0  -4 4018.38 362.688   6
   1   0   3 13568.1 843.319   3
   1   0   4 259587. 6762.81   3
   1   0   5 16202.7 1122.02   3
   1   0   6 14560.5 1152.57   3
  -1   0  -6 12498.0 642.329   4
  -1   0  -7 30571.6 1227.59   4
   1   0   7 33232.0 1934.46   3
   1   0   8 44029.9 2435.54   3
  -1   0  -8 41832.3 1615.48   4
  -1   0  -9 128385. 3758.20   4
   1   0   9 131664. 4956.23   3
  -1   0 -10 50223.5 2025.75   4
   1   0  10 51289.3 2934.42   3
  -1   0 -11 56377.7 2279.55   4
   1   0  11 55233.4 3232.36   3
   1   0  12 1285.23 689.758   3
  -1   0 -12 1382.09 368.307   4
   1   0  13 58905.9 3538.51   3
  -1   0 -13 49643.5 2290.45   4
   1   0  14 2242.77 839.360   3
  -1   0 -14 3710.93 579.172   4
   1   0  15 1089.54 661.446   3
  -1   0 -15 700.930 331.969   4
   1   0  16 19629.0 2255.49   3
  -1   0 -16 14770.5 1281.68   4
  -1   0 -17 485.417 280.818   4
   1   0  17 530.367 605.129   3
  -1   0 -18 19363.2 1531.31   4
   1   0  18 22340.5 2543.53   3
  -1   0 -19 1574.70 491.927   4
   1   0  19 2512.51 965.915   3
  -1   0 -20 24283.5 1777.21   4
   1   0  20 29916.1 3087.92   3
   1   0  21 10832.2 1959.92   3
   1   0  22 42765.0 3961.10   3
   1   0  23 34122.8 3643.55   3
   1   0  24 33918.5 3661.22   3
   1   0  25 20975.6 2932.86   3
   1   0  26 78.2305 777.559   3
   1   0  27 6174.21 1699.20   3
   1   0  28 561.074 484.516   6
   1   0  28 1617.90 1080.36   3
   1   0  29 2912.64 1153.66   3
   1   0  29 1925.04 933.239   6
   1   0  30 8463.65 2051.79   3
   1   0  30 10245.2 1993.24   6
   1   0  31 5987.24 1822.86   3
   1   0  32 9713.08 2305.83   3
   1   0  33 3181.15 1483.48   3
  -1  -1  35 648.018 872.742   3
  -1  -1  34 1707.11 991.407   3
  -1  -1  33 2087.96 1082.49   3
  -1  -1  32 17781.9 3088.86   3
  -1  -1  31 10069.1 2266.85   3
  -1  -1  30 5017.06 1531.44   3
  -1  -1  29 1828.49 989.897   3
  -1  -1  28 24669.7 3283.00   3
  -1  -1  27 17539.7 2252.32   6
  -1  -1  27 17572.3 2715.00   3
  -1  -1  26 583.239 514.212   6
  -1  -1  26-109.461 296.124   3
  -1  -1  25 15796.4 2036.05   6
  -1  -1  25 15869.1 2566.58   3
  -1  -1  24 32126.9 2859.96   6
  -1  -1  24 29325.2 3348.72   3
  -1  -1  23 19080.4 2543.84   3
  -1  -1  23 17357.0 2034.74   6
  -1  -1  22 1901.82 730.564   6
  -1  -1  22 1607.43 698.833   3
  -1  -1  21 38643.4 2913.23   6
  -1  -1  21 37757.1 3440.93   3
  -1  -1  20 16979.3 1853.58   6
  -1  -1  20 18557.4 2329.38   3
  -1  -1  19 23559.6 2124.35   6
  -1  -1  19 24284.6 2596.47   3
  -1  -1  18 4113.62 1156.04   3
  -1  -1  17 19747.5 2248.88   3
  -1  -1  16 13150.6 1744.81   3
  -1  -1  15 38335.5 2907.90   3
  -1  -1  14 392.114 552.972   3
  -1  -1  13 62946.0 3548.02   3
  -1  -1  12 3825.14 845.714   3
  -1  -1  11 102501. 4378.53   3
  -1  -1  10 741.467 395.979   3
  -1  -1   9 62785.0 2957.33   3
  -1  -1   8 49259.4 2433.41   3
  -1  -1   7 26800.5 1125.29   6
   1   1  -7 26254.2 1489.75   5
  -1  -1   7 23699.2 1530.83   3
  -1  -1   6 454308. 10163.0   6
   1   1  -6 449054. 11053.7   5
  -1  -1   6 445999. 11110.8   3
   1   1  -5 430105. 10174.0   5
  -1  -1   5 404532. 10077.8   3
  -1  -1   5 401247. 9972.88   7
   1   1  -4 17744.7 1064.85   5
  -1  -1   4 17707.8 991.235   7
  -1  -1   3 41272.7 1735.69   5
   1   1  -3 43682.2 1673.87   7
   1   1  -2 286.555 95.0850   1
   1   1   1 10645.8 691.874   7
   1   1   1 7972.27 590.722   1
   1   1   2 631.859 216.373   1
   1   1   2 591.842 195.305   7
   1   1   2 935.913 255.775   3
   1   1   3 806808. 18532.2   3
   1   1   4 15622.1 1063.57   3
   1   1   5 1473.91 225.641   4
   1   1   5 1211.33 248.565   3
   1   1   6 55928.7 1948.70   4
   1   1   6 53896.8 2493.76   3
   1   1   7 20729.1 1541.67   3
   1   1   7 20555.2 1114.17   4
   1   1   8 42807.1 2416.76   3
   1   1   9 41943.8 2528.72   3
   1   1  10 128910. 5145.62   3
   1   1  11 969.074 594.382   3
   1   1  12 10897.2 1499.36   3
   1   1  13 33512.8 2691.35   3
   1   1  14 1447.52 625.605   3
   1   1  15 23522.9 2440.00   3
   1   1  16 19570.9 2246.39   3
   1   1  17 13074.3 1882.74   3
   1   1  18 10065.2 1800.83   3
   1   1  19 8957.15 1707.77   3
   1   1  20 3139.03 1124.57   3
   1   1  21 35644.9 3550.66   3
   1   1  22 2650.15 1468.49   3
   1   1  23 10278.9 2039.21   3
   1   1  24 21106.3 2930.11   3
   1   1  25 11759.2 2294.69   3
   1   1  26 5190.67 1542.34   3
   1   1  27 1257.77 1003.26   3
   1   1  28 39188.4 4395.12   3
   1   1  28 32883.8 3590.79   6
   1   1  29 2184.49 1134.24   3
   1   1  29 23.3006 461.877   6
   1   1  30 108.190 316.244   6
   1   1  30 749.589 789.490   3
   1   1  31 19534.5 3300.43   3
   1   1  31 16966.7 2715.59   6
   1   1  32 1845.70 1293.55   3
   1   1  33 4015.68 1640.56   3
  -1  -2  35 3481.86 1412.47   3
  -1  -2  34 10571.7 2481.70   3
  -1  -2  33 4995.06 1678.69   3
  -1  -2  32 4495.72 1459.65   3
  -1  -2  31 19796.9 3121.95   3
  -1  -2  30 3969.00 1226.73   3
  -1  -2  29-615.908 681.021   3
  -1  -2  28 285.322 611.557   3
  -1  -2  27 7852.42 1755.44   3
  -1  -2  26 2839.91 1060.84   3
  -1  -2  25 15960.5 1929.00   6
  -1  -2  25 15077.7 2300.91   3
  -1  -2  24 21540.4 2851.29   3
  -1  -2  24 19371.3 2087.24   6
  -1  -2  23 10377.1 1926.60   3
  -1  -2  23 9471.15 1412.84   6
  -1  -2  22 55746.6 3452.50   6
  -1  -2  22 48786.4 4077.57   3
  -1  -2  21 36510.3 3367.61   3
  -1  -2  21 40692.8 2839.59   6
  -1  -2  20 14140.3 1994.65   3
  -1  -2  20 14807.4 1614.21   6
  -1  -2  19 788.516 523.207   6
  -1  -2  19 499.986 717.813   3
  -1  -2  18 102574. 5459.71   3
  -1  -2  17 446.111 580.313   3
  -1  -2  16 1879.81 703.348   3
  -1  -2  15 32998.5 2636.65   3
  -1  -2  14 29724.5 2408.67   3
  -1  -2  13 22915.0 2013.86   3
  -1  -2  12 157120. 5914.46   3
   1   2 -11 124006. 4555.90   5
  -1  -2  11 132566. 5042.10   3
  -1  -2  10 38687.3 2370.71   3
   1   2 -10 38693.6 2146.36   5
   1   2  -9 352840. 9424.20   5
  -1  -2   9 353332. 8246.18   6
  -1  -2   9 329436. 9616.03   3
  -1  -2   8 41337.0 2166.71   3
   1   2  -8 40759.8 2112.27   5
  -1  -2   7 5203.77 679.019   7
   1   2  -7 3605.83 613.878   5
  -1  -2   7 4257.48 624.847   3
   1   2  -6 289660. 7834.97   5
  -1  -2   6 292088. 7701.30   7
   1   2  -5 5360.29 661.166   5
  -1  -2   5 5458.77 623.993   7
  -1  -2   4 71038.5 2402.92   1
  -1  -2   4 74293.2 2582.61   7
  -1  -2   3 208803. 5178.23   7
  -1  -2   3 197422. 4985.57   1
  -1  -2   2 5854.69 608.103   7
  -1  -2   2 3793.60 533.961   1
   1   2  -2 4073.38 520.592   1
   1   2  -1 11324.4 791.460   1
  -1  -2   1 14506.1 884.149   1
  -1  -2   1 14412.4 851.202   7
  -1  -2   0 99209.4 3077.00   7
  -1  -2   0 102094. 3182.98   1
  -1  -2  -1 414.527 242.855   1
  -1  -2  -1 33.6421 192.943   7
  -1  -2  -2 95194.8 3327.24   1
  -1  -2  -2 100164. 3223.32   7
  -1  -2  -3 234627. 6711.93   1
   1   2   3 246662. 6605.09   3
   1   2   4 225027. 6347.57   3
   1   2   5 13192.4 1098.31   3
   1   2   6 1165.05 378.178   3
   1   2   7 2801.58 568.969   3
   1   2   8 9548.19 1113.92   3
   1   2   9 16498.7 1551.25   3
   1   2  10 71527.8 3635.38   3
   1   2  11 5354.58 996.178   3
   1   2  12 78118.6 4186.09   3
   1   2  13 14938.3 1827.34   3
   1   2  14 28870.0 2641.05   3
   1   2  15 15999.6 2015.49   3
   1   2  16 6962.82 1527.00   3
   1   2  17 18749.1 2438.29   3
   1   2  18 172005. 8057.95   3
   1   2  19 2386.32 1242.68   3
   1   2  20 32272.8 3406.66   3
   1   2  21 19689.1 2774.50   3
   1   2  22 3641.10 1353.55   3
   1   2  23 1367.94 912.134   3
   1   2  24 490.821 437.669   3
   1   2  25 10554.2 2225.05   3
   1   2  26-738.874 636.906   6
   1   2  26 457.711 481.770   3
   1   2  27 26777.8 3270.06   6
   1   2  27 30352.0 3978.71   3
   1   2  28 1204.55 848.044   6
   1   2  28 236.597 770.494   3
   1   2  29 3664.12 1348.55   3
   1   2  29 3655.58 1256.51   6
   1   2  30 2434.50 1022.81   6
   1   2  30 1508.95 918.684   3
   1   2  31 186.704 757.612   3
   1   2  31 585.052 588.065   6
   1   2  32 1516.06 923.142   6
   1   2  32 6215.03 2107.99   3
   1   2  33 689.605 260.645   6
   1   2  33 2165.67 1267.53   3
  -1  -3  35 4728.98 1695.04   3
  -1  -3  34 2242.75 1243.89   3
  -1  -3  33 7783.23 2060.01   3
  -1  -3  32 4870.73 1583.70   3
  -1  -3  31 175.463 501.818   3
  -1  -3  30 327.323 349.925   3
  -1  -3  29 22903.3 3155.63   3
  -1  -3  28 8575.34 1961.08   3
  -1  -3  27 4689.53 1437.64   3
  -1  -3  26 9617.73 1906.47   3
  -1  -3  25 17357.4 2595.91   3
  -1  -3  24 47588.3 4109.61   3
  -1  -3  23 8273.96 1746.81   3
  -1  -3  23 8541.53 1234.25   6
  -1  -3  22 1112.81 690.768   3
  -1  -3  22 142.405 134.880   6
  -1  -3  21 14992.2 1536.82   6
  -1  -3  21 12974.4 1953.91   3
  -1  -3  20 9486.26 1614.82   3
  -1  -3  20 10735.9 1232.30   6
  -1  -3  19 34875.9 2223.68   6
  -1  -3  19 29818.6 2874.77   3
  -1  -3  18 5824.18 821.712   6
  -1  -3  18 6426.59 1281.17   3
  -1  -3  17 5739.81 784.833   6
  -1  -3  17 6113.31 1336.30   3
  -1  -3  16 115487. 4033.93   6
  -1  -3  16 102924. 5185.83   3
  -1  -3  15 2820.08 771.459   3
  -1  -3  14 28478.9 2380.97   3
   1   3 -14 32647.1 2195.06   5
   1   3 -13 53506.8 2861.54   5
  -1  -3  13 50332.9 3110.88   3
  -1  -3  13 51176.3 2013.12   6
  -1  -3  12 197589. 5160.27   6
   1   3 -12 201550. 6576.18   5
  -1  -3  12 203424. 6956.52   3
  -1  -3  11 5187.22 409.660   6
   1   3 -11 4513.48 744.171   5
  -1  -3  11 5746.12 904.219   3
  -1  -3  10 327875. 9376.57   3
  -1  -3  10 319629. 9114.74   7
   1   3 -10 316994. 9156.95   5
   1   3  -9 1001.31 359.832   5
  -1  -3   9 867.160 460.916   7
  -1  -3   8 11128.9 1055.71   7
   1   3  -8 9920.31 1029.01   5
   1   3  -7 54858.8 2551.85   5
  -1  -3   7 55151.3 2466.36   7
  -1  -3   6 76460.1 2835.31   1
  -1  -3   6 73775.1 2907.38   7
  -1  -3   5 40030.2 1884.15   7
   1   3  -5 37583.1 1238.60   6
  -1  -3   5 39816.2 1851.38   1
  -1  -3   4 50464.0 2100.08   1
  -1  -3   4 50452.2 2130.74   7
  -1  -3   3 7897.36 766.557   1
  -1  -3   3 8447.00 777.845   7
  -1  -3   2 30205.9 1552.33   1
  -1  -3   2 29377.5 1450.55   7
  -1  -3   1 44483.8 1869.66   7
  -1  -3   1 42466.7 1978.78   1
  -1  -3   0 10287.6 844.872   7
  -1  -3   0 11458.9 962.112   1
  -1  -3  -1 1205.07 351.880   1
  -1  -3  -1 1446.24 373.035   7
  -1  -3  -2 2897.60 650.833   1
  -1  -3  -2 2792.94 548.453   7
   1   3   3 5359.35 713.933   3
  -1  -3  -3 6872.09 890.080   1
   1   3   4 206746. 6184.79   3
  -1  -3  -4 204494. 6472.42   1
  -1  -3  -5 22041.7 1712.91   1
   1   3   5 22680.9 1589.34   3
   1   3   6 21368.7 1600.32   3
   1   3   7 6295.24 901.113   3
   1   3   8 53249.5 2893.39   3
   1   3   9 135016. 5310.41   3
   1   3  10 20008.3 1864.51   3
   1   3  11 63693.7 3644.72   3
   1   3  12 25026.5 2299.53   3
   1   3  13 2308.09 722.054   3
   1   3  14 32851.0 2860.31   3
   1   3  15 2139.86 897.953   3
   1   3  16 31503.7 3075.61   3
   1   3  17 100827. 5989.48   3
   1   3  18 5225.57 1515.01   3
   1   3  19 91006.8 5876.42   3
   1   3  20 13841.4 2355.33   3
   1   3  21 16873.8 2561.88   3
   1   3  22 3228.24 1278.47   3
   1   3  23 837.219 591.311   3
   1   3  24 8576.64 2071.71   3
   1   3  25-618.713 608.888   6
   1   3  25 2514.96 1191.10   3
   1   3  26 9279.64 2139.37   3
   1   3  26 8728.50 1836.12   6
   1   3  27 10852.5 2398.72   3
   1   3  27 9108.02 1936.13   6
   1   3  28 10590.6 2438.08   3
   1   3  28 9625.38 2018.93   6
   1   3  29 546.852 459.213   6
   1   3  29 978.927 974.387   3
   1   3  30 117.531 493.186   6
   1   3  30 579.049 429.150   3
   1   3  31 4228.82 1621.91   3
   1   3  31 2072.24 1002.26   6
   1   3  32 579.334 689.925   6
   1   3  32 1540.82 1229.99   3
   1   3  33 5288.93 1613.73   6
  -1  -4  35 4887.17 1605.85   7
  -1  -4  35 6082.53 1854.78   3
  -1  -4  34 1021.74 981.251   3
  -1  -4  34-365.300 552.092   7
  -1  -4  33 3832.90 1464.85   3
  -1  -4  32 2630.58 1214.46   3
  -1  -4  31 13200.1 2495.97   3
  -1  -4  30 6643.79 1806.62   3
  -1  -4  29 23178.2 3150.62   3
  -1  -4  28 9457.81 2036.33   3
  -1  -4  27 5653.30 1538.09   3
  -1  -4  26 627.017 887.616   3
  -1  -4  25 3583.66 1238.14   3
  -1  -4  24 8848.07 1741.15   3
  -1  -4  23 540.227 682.204   3
  -1  -4  22 17060.7 2309.13   3
  -1  -4  21 19280.8 2388.89   3
  -1  -4  20 43928.4 2309.80   6
  -1  -4  20 46390.2 3642.68   3
  -1  -4  19 11555.1 1791.11   3
  -1  -4  19 9203.14 943.243   6
  -1  -4  18 49516.2 2248.52   6
  -1  -4  18 52045.6 3687.27   3
   1   4 -17 4552.57 884.850   5
  -1  -4  17 5696.36 1150.98   3
  -1  -4  17 5128.50 603.901   6
  -1  -4  16 3470.87 879.618   3
  -1  -4  16 3024.82 436.957   6
   1   4 -16 2860.79 688.756   5
  -1  -4  15 337.433 133.428   6
  -1  -4  15 421.450 141.091   6
   1   4 -15 467.828 380.454   5
  -1  -4  15 47.4274 345.441   3
   1   4 -14 11473.7 1362.68   5
  -1  -4  14 10346.8 1385.21   7
  -1  -4  14 9688.79 581.466   6
  -1  -4  14 7709.98 491.630   6
  -1  -4  14 12338.6 1485.46   3
   1   4 -13 13335.4 1463.54   5
  -1  -4  13 14375.8 1559.51   3
  -1  -4  13 13683.6 1483.84   7
  -1  -4  12 28854.6 2136.47   7
   1   4 -12 31542.6 2223.60   5
  -1  -4  11 32125.9 2139.85   7
   1   4 -11 30101.1 2143.76   5
   1   4 -10 15718.1 1464.24   5
  -1  -4  10 14172.0 1356.14   7
  -1  -4   9 167236. 5585.84   7
   1   4  -9 162792. 5673.02   5
  -1  -4   8 46755.2 2334.23   1
  -1  -4   8 43807.3 2321.01   7
  -1  -4   7 14170.7 1200.72   7
  -1  -4   7 15704.6 1271.89   1
   1   4  -6 19669.9 901.571   6
  -1  -4   6 20902.9 1425.61   7
  -1  -4   6 20274.3 1410.08   1
  -1  -4   5 29141.3 1698.85   1
   1   4  -5 30962.1 1334.15   6
  -1  -4   5 29926.5 1682.73   7
  -1  -4   4 1368.62 361.959   1
   1   4  -4 1493.76 311.239   6
  -1  -4   4 2178.49 466.160   7
  -1  -4   3 2416.07 483.499   1
  -1  -4   3 3389.11 540.072   7
  -1  -4   2 1217.30 472.583   1
  -1  -4   2 1031.37 410.823   7
  -1  -4   1 116669. 4161.61   1
  -1  -4   1 118307. 3882.26   7
  -1  -4   0 29871.5 1880.58   1
  -1  -4   0 29394.1 1657.76   7
  -1  -4  -1 49704.7 2300.07   7
  -1  -4  -1 50828.5 2585.35   1
  -1  -4  -2 829.819 460.099   7
  -1  -4  -2 1032.99 428.642   1
   1   4   3 98154.4 3782.41   3
  -1  -4  -3 97274.5 4058.08   1
   1   4   4 129308. 4595.60   3
  -1  -4  -4 125336. 4870.80   1
   1   4   5 40125.8 2292.68   3
  -1  -4  -5 39015.5 2477.91   1
  -1  -4  -6 38333.8 2577.32   1
   1   4   6 40608.8 2377.63   3
   1   4   7 103926. 4325.15   3
   1   4   8 4434.43 792.176   3
   1   4   9 9002.89 1233.34   3
   1   4  10 36264.2 2636.21   3
   1   4  11 24382.7 2262.48   3
   1   4  12 26651.7 2492.51   3
   1   4  13 18693.4 2086.80   3
   1   4  14 35539.4 3072.27   3
   1   4  15 39779.3 3419.07   3
   1   4  16 23694.0 2688.99   3
   1   4  17 390.815 738.111   3
   1   4  18 37190.6 3614.23   3
   1   4  19 583.618 635.111   3
   1   4  20 1076.66 683.275   3
   1   4  21 2467.93 1076.21   3
   1   4  22 5616.45 1654.75   3
   1   4  23 17134.8 2769.46   3
   1   4  23 16538.8 2411.75   6
   1   4  24 859.573 854.544   3
   1   4  24 1809.10 1059.27   6
   1   4  25 37391.1 3923.08   6
   1   4  25 42810.1 4692.91   3
   1   4  26 7394.10 1773.97   6
   1   4  26 12224.1 2511.27   3
   1   4  27 7077.16 2026.89   3
   1   4  27 2557.42 1035.44   6
   1   4  28 1112.76 1018.46   3
   1   4  28-811.174 716.573   6
   1   4  29 1522.31 1010.60   3
   1   4  29 3311.95 1264.76   6
   1   4  30 431.861 476.059   6
   1   4  30 892.880 972.404   3
   1   4  31 1559.59 1194.10   3
   1   4  31 2237.21 1079.94   6
   1   4  32 6435.30 2148.05   3
  -1  -5  35 1342.82 1107.89   7
  -1  -5  34 9635.93 2238.69   3
  -1  -5  34 7221.53 1986.08   7
  -1  -5  33 1466.43 980.216   7
  -1  -5  33 492.513 610.575   3
  -1  -5  32 1777.85 1114.01   7
  -1  -5  32 1059.93 723.611   3
  -1  -5  31 1214.69 849.379   7
  -1  -5  31-648.042 760.513   3
  -1  -5  30 20707.6 3106.42   3
  -1  -5  30 20757.3 3070.77   7
  -1  -5  29 4195.68 1537.55   3
  -1  -5  29 3602.57 1372.85   7
  -1  -5  28 7154.45 1778.73   7
  -1  -5  28 7377.54 1733.05   3
  -1  -5  27 10398.4 2120.66   3
  -1  -5  27 9467.47 1912.16   7
  -1  -5  26 101.338 467.365   3
  -1  -5  25 2654.80 966.358   3
  -1  -5  24-168.643 352.455   3
  -1  -5  23 7496.57 1549.32   3
  -1  -5  22-385.571 686.320   7
  -1  -5  22-425.007 505.304   3
  -1  -5  21 4870.99 1185.04   7
  -1  -5  21 3862.44 980.787   3
  -1  -5  20 3321.78 1000.59   3
  -1  -5  20 3777.30 1140.89   7
  -1  -5  19 56367.8 3971.16   3
   1   5 -19 54190.0 3465.62   5
  -1  -5  19 51834.8 3679.59   7
   1   5 -18 11553.8 1544.29   5
  -1  -5  18 8051.00 1353.69   3
  -1  -5  18 10076.7 1596.25   7
  -1  -5  17 5889.82 1180.20   3
  -1  -5  17 3990.30 1045.28   7
   1   5 -17 4806.25 961.010   5
   1   5 -16 22253.4 2070.06   5
  -1  -5  16 23747.1 2269.16   7
  -1  -5  15 113273. 5126.06   7
   1   5 -15 111424. 5060.16   5
  -1  -5  14 34517.4 2515.74   7
   1   5 -14 33753.6 2513.47   5
  -1  -5  13 1992.27 665.868   7
   1   5 -13 482.225 305.713   5
  -1  -5  12 21195.1 1805.06   7
   1   5 -12 23018.6 1964.28   5
  -1  -5  11 1074.72 495.991   1
   1   5 -11 214.045 166.896   5
  -1  -5  11 871.464 450.479   7
  -1  -5  11 331.451 93.0824   2
  -1  -5  10 686.194 355.754   1
  -1  -5  10 156.127 234.388   7
  -1  -5   9 32902.4 2071.48   7
  -1  -5   9 28814.7 1958.07   1
   1   5  -8 22527.5 946.672   6
  -1  -5   8 25082.8 1716.89   7
  -1  -5   8 26430.8 1832.14   1
  -1  -5   7 19256.8 1525.13   1
  -1  -5   7 19392.0 1463.77   7
   1   5  -7 18017.2 955.531   6
   1   5  -6 90727.1 2902.37   6
  -1  -5   6 86221.8 3585.10   1
  -1  -5   6 87506.3 3444.00   7
   1   5  -5 21601.3 1278.22   6
  -1  -5   5 18976.9 1390.41   7
  -1  -5   5 20897.6 1555.91   1
  -1  -5   4 1879.18 446.099   7
  -1  -5   4 2078.71 542.854   1
   1   5  -4 1792.57 429.343   6
  -1  -5   3 229552. 6719.79   7
  -1  -5   3 235526. 7160.26   1
   1   5  -3 247384. 6965.03   6
  -1  -5   2 4105.92 700.931   1
  -1  -5   2 4539.11 641.824   7
   1   5  -2 5642.75 788.857   6
  -1  -5   1 71416.7 3243.35   1
  -1  -5   1 68234.9 2873.83   7
  -1  -5   0 56372.9 2601.00   7
  -1  -5   0 55519.6 2885.60   1
  -1  -5  -1 75295.4 3181.12   7
  -1  -5  -1 76002.3 3528.84   1
  -1  -5  -2 10493.1 1114.96   7
  -1  -5  -2 10587.6 1274.42   1
  -1  -5  -3 60321.6 3212.77   1
   1   5   3 60906.0 2956.94   3
   1   5   4 68470.0 3238.44   3
  -1  -5  -4 66988.0 3525.94   1
  -1  -5  -5 3211.40 809.233   1
   1   5   5 3582.91 724.921   3
   1   5   6 91785.0 4093.03   3
  -1  -5  -6 93719.4 4453.50   1
  -1  -5  -7 9025.63 1333.52   1
   1   5   7 10956.4 1284.07   3
   1   5   8 14886.7 1607.43   3
   1   5   9 4621.26 880.822   3
   1   5  10 32946.7 2616.81   3
   1   5  11 44480.2 3201.04   3
   1   5  12 29687.5 2694.50   3
   1   5  13 164306. 7335.01   3
   1   5  14 501.846 632.157   3
   1   5  15 34070.7 3229.35   3
   1   5  16 4491.59 1291.83   3
   1   5  17 1642.23 982.742   3
   1   5  18 6310.81 1520.88   3
   1   5  19 1352.51 908.136   3
   1   5  20 21809.1 3091.52   3
   1   5  21 2549.28 1178.28   6
   1   5  21 1940.55 1241.37   3
   1   5  22 47818.6 4722.88   3
   1   5  22 46227.3 4241.53   6
   1   5  23 3819.76 1333.09   6
   1   5  23 3138.96 1461.40   3
   1   5  24 26406.5 3315.78   6
   1   5  24 28222.1 3739.50   3
   1   5  25-443.052 643.373   3
   1   5  25-770.797 646.138   6
   1   5  26 4884.81 1639.77   3
   1   5  26 5688.79 1593.49   6
   1   5  27 300.201 620.026   6
   1   5  27 514.387 708.966   3
   1   5  28 1091.44 857.140   3
   1   5  28 0.85525 487.227   6
   1   5  29 6859.26 1749.40   6
   1   5  29 9170.05 2302.35   3
   1   5  30 719.415 677.160   3
   1   5  30-361.296 686.305   6
   1   5  31 7779.66 2299.70   3
  -1  -6  34 315.546 744.915   7
  -1  -6  33 5948.02 1747.61   7
  -1  -6  32-168.133 373.187   7
  -1  -6  31 9362.13 2083.07   7
  -1  -6  30-319.523 425.986   7
  -1  -6  29 12671.4 2337.69   7
  -1  -6  28 2108.23 1126.07   7
  -1  -6  27 2638.03 1139.71   7
  -1  -6  26 22525.2 2902.90   7
  -1  -6  25 3032.84 1280.06   7
  -1  -6  24 25569.9 3008.23   7
  -1  -6  23 3089.73 1035.72   7
  -1  -6  22 9836.40 1743.68   7
   1   6 -21 1189.59 512.778   5
  -1  -6  21 1996.11 723.823   7
   1   6 -20-191.287 206.383   5
  -1  -6  20 299.048 305.892   7
   1   6 -19 9791.59 1491.65   5
  -1  -6  19 8970.51 1472.43   7
   1   6 -18 10606.4 1557.58   5
  -1  -6  18 10368.2 1551.67   7
  -1  -6  17 6905.18 1337.91   7
   1   6 -17 5561.26 1098.90   5
   1   6 -16 51333.8 3438.96   5
  -1  -6  16 49140.5 3311.72   7
   1   6 -15 37498.7 2845.82   5
  -1  -6  15 34741.6 2650.86   7
  -1  -6  14 569.857 305.192   7
  -1  -6  14 917.261 500.978   1
   1   6 -14-66.4950 363.794   5
  -1  -6  13 41579.7 2753.55   7
   1   6 -13 41872.2 2926.13   5
  -1  -6  13 40720.4 2743.04   1
  -1  -6  12 1156.02 503.601   7
   1   6 -12 1362.41 530.191   5
  -1  -6  12 782.490 291.098   1
  -1  -6  11 256.836 221.791   1
  -1  -6  11 235.705 202.492   7
  -1  -6  10 92292.4 3903.82   1
  -1  -6  10 87308.2 3732.31   7
   1   6  -9 22787.2 1037.87   6
  -1  -6   9 23246.5 1791.55   7
  -1  -6   9 26739.7 1955.81   1
   1   6  -8 140207. 4036.43   6
  -1  -6   8 145001. 5273.63   1
  -1  -6   8 138075. 5016.81   7
  -1  -6   7 43602.7 2373.83   7
   1   6  -7 42806.2 1878.64   6
  -1  -6   7 42390.8 2528.38   1
   1   6  -6 56650.3 2388.30   6
  -1  -6   6 57206.6 2727.80   7
  -1  -6   6 53680.8 2880.91   1
  -1  -6   5 72388.0 3476.03   1
   1   6  -5 77628.2 3056.33   6
  -1  -6   5 71784.1 3127.25   7
  -1  -6   4 30788.3 2113.04   1
  -1  -6   4 30001.1 1845.42   7
   1   6  -4 29613.3 1854.34   6
  -1  -6   3-8.71531 191.369   7
  -1  -6   3 647.687 371.270   1
   1   6  -3 339.578 194.322   6
  -1  -6   2 114052. 4146.30   7
   1   6  -2 109652. 4446.94   6
  -1  -6   2 108073. 4560.95   1
  -1  -6   1 8574.54 958.348   7
  -1  -6   1 8625.57 1149.81   1
   1   6  -1 8338.02 1110.92   6
   1   6   0 69045.3 3566.18   6
  -1  -6   0 65074.7 3430.73   1
  -1  -6   0 70336.1 3153.98   7
  -1  -6  -1 25540.5 2115.14   1
  -1  -6  -1 28514.2 1913.94   7
  -1  -6  -2 2614.59 730.890   1
   1   6   3 94724.9 4129.28   3
  -1  -6  -3 97153.4 4519.34   1
  -1  -6  -4 23697.2 2125.57   1
   1   6   4 23480.6 1874.35   3
   1   6   5 55092.4 3098.04   3
  -1  -6  -5 52311.6 3316.03   1
   1   6   6 28720.0 2218.39   3
  -1  -6  -6 28369.6 2440.09   1
   1   6   7 93628.2 4418.88   3
  -1  -6  -7 93100.8 4781.38   1
   1   6   8 2861.87 702.888   3
  -1  -6  -8 3139.53 917.947   1
   1   6   9 85437.2 4461.53   3
   1   6  10 4115.69 950.138   3
   1   6  11 917.403 523.012   3
   1   6  12 80371.3 4758.69   3
   1   6  13 18574.5 2285.53   3
   1   6  14 42712.1 3608.92   3
   1   6  15 104511. 6101.39   3
   1   6  16 13450.2 2191.91   3
   1   6  17 7398.72 1687.91   3
   1   6  18 8135.31 1807.03   3
   1   6  18 5143.78 1422.71   6
   1   6  19 32351.5 3503.20   6
   1   6  19 32716.8 3680.88   3
   1   6  20 2473.45 1087.34   6
   1   6  20 2808.19 1136.87   3
   1   6  21 38341.6 4207.49   3
   1   6  21 34772.7 3715.97   6
   1   6  22 2244.91 1058.89   6
   1   6  22 3765.51 1371.95   3
   1   6  23 6492.16 1794.39   3
   1   6  23 4850.95 1410.42   6
   1   6  24 1258.70 927.289   3
   1   6  24-74.2515 294.424   6
   1   6  25 2003.14 1050.06   3
   1   6  25 1765.63 844.447   6
   1   6  26 320.100 583.928   6
   1   6  26 1277.20 1134.35   3
   1   6  27 2098.00 1117.17   3
   1   6  27 2135.81 1041.48   6
   1   6  28 12577.2 2794.62   3
   1   6  28 15332.9 2697.26   6
   1   6  29 701.476 870.187   3
   1   6  30 5322.98 1813.19   3
  -1  -7  34 6181.82 1677.33   7
  -1  -7  33-980.992 905.550   7
  -1  -7  32 7764.30 1970.05   7
  -1  -7  31-16.8487 394.954   7
  -1  -7  30 2185.29 1166.67   7
  -1  -7  29 811.350 608.413   7
  -1  -7  28-711.334 786.561   7
  -1  -7  27 5503.48 1436.57   7
  -1  -7  26 468.805 608.078   7
  -1  -7  25 32471.7 3482.73   7
  -1  -7  24 2968.09 1004.68   7
   1   7 -23 15352.2 2091.87   5
  -1  -7  23 15899.4 2297.76   7
   1   7 -22 4480.72 1161.80   5
  -1  -7  22 3818.38 1248.56   7
  -1  -7  21 14267.5 2046.09   7
   1   7 -21 11893.1 1800.25   5
   1   7 -20 13335.9 1887.45   5
  -1  -7  20 14328.1 2013.90   7
   1   7 -19 2835.59 876.661   5
  -1  -7  19 2597.50 910.560   7
  -1  -7  18 18285.1 2056.48   1
   1   7 -18 17623.3 2131.69   5
  -1  -7  18 17937.8 2126.03   7
  -1  -7  17 1258.97 466.249   7
  -1  -7  17 2017.40 652.508   1
   1   7 -17 1493.83 734.939   5
  -1  -7  16 27612.2 2466.46   7
   1   7 -16 25374.0 2495.76   5
  -1  -7  16 27074.5 2436.76   1
  -1  -7  15 584.772 394.616   1
   1   7 -15 512.552 493.719   5
  -1  -7  15-423.950 256.767   7
   1   7 -14 36818.6 2986.86   5
  -1  -7  14 35558.4 2662.94   7
  -1  -7  14 41851.6 2895.93   1
   1   7 -13 3806.68 956.370   5
  -1  -7  13 3820.48 844.338   1
  -1  -7  13 3245.97 800.978   7
  -1  -7  12 35137.6 2467.79   7
  -1  -7  12 35839.5 2594.97   1
  -1  -7  11 1254.04 477.429   7
   1   7 -11 1049.80 175.329   6
  -1  -7  11 1176.15 464.957   1
  -1  -7  10 35274.9 2330.57   7
   1   7 -10 31825.5 1379.01   6
  -1  -7  10 39908.7 2583.83   1
  -1  -7   9 43975.5 2743.35   1
  -1  -7   9 44503.7 2591.59   7
   1   7  -9 40243.4 1789.63   6
  -1  -7   8 77449.3 3530.71   7
   1   7  -8 75869.5 2889.46   6
  -1  -7   8 82281.8 3881.57   1
  -1  -7   7 85984.1 4000.07   1
   1   7  -7 82872.3 3193.28   6
  -1  -7   7 80520.1 3577.19   7
  -1  -7   6 5625.92 818.526   7
   1   7  -6 5909.60 811.633   6
  -1  -7   6 5916.28 993.121   1
  -1  -7   5 22066.6 1876.89   1
   1   7  -5 20664.6 1594.95   6
  -1  -7   5 19699.0 1575.69   7
   1   7  -4 6644.90 961.528   6
  -1  -7   4 7597.78 1113.01   1
  -1  -7   4 6478.74 894.936   7
  -1  -7   3 3553.14 751.957   1
  -1  -7   3 3949.26 688.139   7
   1   7  -3 4092.64 793.247   6
   1   7  -2 4966.16 912.650   6
  -1  -7   2 4199.96 862.818   1
  -1  -7   2 5541.36 833.610   7
  -1  -7   1 29793.7 2324.11   1
   1   7  -1 29956.4 2343.62   6
  -1  -7   1 32233.8 2094.06   7
  -1  -7   0 23989.7 2136.91   1
  -1  -7   0 28735.4 1988.02   7
   1   7   0 24639.6 2187.95   6
  -1  -7  -1 1229.01 550.587   1
   1   7   1 197.063 248.748   6
  -1  -7  -1 1555.74 532.379   7
   1   7   2 151893. 6473.10   6
  -1  -7  -2 151480. 6267.38   1
  -1  -7  -3 3835.15 900.026   1
   1   7   3 4142.73 847.442   3
   1   7   3 5721.56 1214.87   6
  -1  -7  -4 27566.9 2436.41   1
   1   7   4 27378.3 2168.70   3
  -1  -7  -5 1122.32 744.313   1
   1   7   5 571.947 364.240   3
   1   7   6 46648.6 3016.09   3
  -1  -7  -6 45862.1 3313.00   1
   1   7   7 1448.91 564.412   3
  -1  -7  -7 1582.86 818.436   1
  -1  -7  -8 19926.4 2233.31   1
   1   7   8 20025.4 2055.28   3
   1   7   9 53744.2 3559.60   3
   1   7  10 10898.8 1644.88   3
   1   7  11 17796.7 2132.18   3
   1   7  12 23514.2 2562.06   3
   1   7  13 72230.3 5108.64   6
   1   7  13 78848.3 5030.50   3
   1   7  14 10189.9 1773.29   3
   1   7  14 10917.7 2061.91   6
   1   7  15 46092.1 4001.07   3
   1   7  15 39620.3 3803.76   6
   1   7  16 695.189 446.129   6
   1   7  16-81.0532 351.380   3
   1   7  17 13172.4 2254.27   6
   1   7  17 16563.1 2522.54   3
   1   7  18 10082.3 2051.42   3
   1   7  18 13232.1 2243.72   6
   1   7  19 2596.54 1107.21   6
   1   7  19 3653.19 1400.51   3
   1   7  20 11082.0 2140.48   6
   1   7  20 11598.1 2313.30   3
   1   7  21 7208.32 1695.12   6
   1   7  21 9437.89 2093.34   3
   1   7  22 6180.52 1643.91   6
   1   7  22 7765.75 1957.73   3
   1   7  23-336.912 740.512   3
   1   7  23-17.8317 473.598   6
   1   7  24 807.268 678.623   6
   1   7  24 1186.77 831.866   3
   1   7  25 2188.30 1202.56   6
   1   7  25 4867.54 1859.64   3
   1   7  26 8940.68 2291.27   3
   1   7  26 6718.95 1904.64   6
   1   7  27 9004.98 2188.23   6
   1   7  27 4733.70 1717.99   3
  -1  -8  34 492.244 793.817   7
  -1  -8  33 2683.63 1375.79   7
  -1  -8  32 6373.75 1877.53   7
  -1  -8  31 4299.32 1589.17   7
  -1  -8  30 481.583 616.700   7
  -1  -8  29-243.357 505.839   7
  -1  -8  28 10355.3 2126.51   7
  -1  -8  27 2572.83 1084.47   7
  -1  -8  26 3432.58 1026.14   7
  -1  -8  25 3673.83 1138.80   7
   1   8 -24 4384.45 1199.71   5
  -1  -8  24 7698.29 1540.16   7
   1   8 -23 407.317 469.630   5
  -1  -8  23 65.5389 332.623   1
  -1  -8  23 306.530 406.758   7
  -1  -8  22 37575.7 3565.31   7
  -1  -8  22 40448.3 3464.92   1
   1   8 -22 41110.9 3631.60   5
   1   8 -21 597.354 547.854   5
  -1  -8  21 967.914 515.732   1
  -1  -8  21 794.922 413.276   7
   1   8 -20 799.331 672.166   5
  -1  -8  20 25.6875 375.736   7
  -1  -8  20 114.811 539.599   1
  -1  -8  19 28458.6 2708.49   1
   1   8 -19 28355.9 2906.45   5
  -1  -8  19 24215.6 2598.65   7
  -1  -8  18 7606.05 1381.31   7
   1   8 -18 7122.91 1424.16   5
  -1  -8  18 6834.60 1355.20   1
  -1  -8  17 24422.8 2421.98   7
   1   8 -17 27866.6 2834.00   5
  -1  -8  17 30159.5 2704.14   1
  -1  -8  16 2558.69 817.564   7
   1   8 -16 2977.09 905.633   5
  -1  -8  16 2956.18 936.149   1
  -1  -8  15 29860.6 2622.04   1
  -1  -8  15 25131.6 2325.02   7
   1   8 -15 27522.9 2750.88   5
  -1  -8  14 682.490 446.600   1
   1   8 -14-440.139 600.454   5
  -1  -8  14 402.438 378.761   7
  -1  -8  13 3549.09 874.317   1
  -1  -8  13 3349.38 818.682   7
  -1  -8  12 1944.04 536.392   7
  -1  -8  12 1732.81 577.071   1
   1   8 -12 1684.49 233.766   6
  -1  -8  11 88340.5 4239.81   1
  -1  -8  11 85363.3 3965.83   7
  -1  -8  10 7198.90 1076.13   7
  -1  -8  10 8696.85 1282.43   1
   1   8 -10 5855.28 650.192   6
  -1  -8   9 3190.80 841.529   1
  -1  -8   9 2810.72 677.824   7
   1   8  -9 2629.37 503.332   6
  -1  -8   8 111799. 5032.41   1
   1   8  -8 108797. 3981.89   6
  -1  -8   8 109147. 4508.16   7
  -1  -8   7-118.536 319.060   7
  -1  -8   7 17.3902 382.739   1
   1   8  -7 47.4662 240.016   6
   1   8  -6 41416.8 2285.92   6
  -1  -8   6 40014.1 2702.09   1
  -1  -8   6 41409.1 2376.95   7
  -1  -8   5 23622.9 2088.03   1
   1   8  -5 22852.7 1779.68   6
  -1  -8   5 22189.3 1756.65   7
  -1  -8   4 50094.5 2765.01   7
  -1  -8   4 51524.5 3228.80   1
   1   8  -4 49533.4 2923.20   6
  -1  -8   3 6600.53 1133.79   1
  -1  -8   3 7244.59 982.897   7
   1   8  -3 6825.30 1104.92   6
  -1  -8   2 26371.1 2287.87   1
  -1  -8   2 25045.1 1910.51   7
   1   8  -2 25099.4 2209.47   6
   1   8  -1 88361.8 4577.12   6
  -1  -8   1 91007.4 4684.21   1
  -1  -8   1 96550.7 4171.54   7
  -1  -8   0 41154.9 2600.26   7
  -1  -8   0 40522.8 2965.21   1
   1   8   0 39733.4 3046.71   6
  -1  -8  -1 28628.7 2529.31   1
   1   8   1 31067.5 2740.05   6
  -1  -8  -1 27954.7 2132.19   7
   1   8   2 10747.1 1630.52   6
   1   8   2 8447.97 1207.99   3
  -1  -8  -2 7372.28 1283.70   1
   1   8   3 18465.1 2192.14   6
   1   8   3 18167.7 1801.62   3
  -1  -8  -3 19299.7 2149.20   1
   1   8   4 28681.2 2324.27   3
   1   8   4 23569.4 2564.66   6
  -1  -8  -4 26441.9 2551.98   1
   1   8   5 17973.9 1866.78   3
  -1  -8  -5 19298.2 2211.33   1
   1   8   5 20023.4 2406.87   6
   1   8   6 5496.47 1088.23   3
  -1  -8  -6 6675.14 1429.57   1
   1   8   6 5727.20 1330.93   6
  -1  -8  -7 34219.3 3087.17   1
   1   8   7 31706.4 2645.88   3
   1   8   7 30061.8 3057.90   6
  -1  -8  -8 145035. 6905.78   1
   1   8   8 133576. 7068.81   6
   1   8   8 133862. 6112.95   3
   1   8   9 5013.19 1103.78   3
   1   8   9 4978.83 1430.61   6
   1   8  10 42386.9 3834.98   6
   1   8  10 38461.8 3187.88   3
   1   8  11 1581.22 747.557   3
   1   8  11 1179.96 698.148   6
   1   8  12 11279.9 1838.01   3
   1   8  12 11251.1 1967.35   6
   1   8  13 1372.45 829.555   3
   1   8  13 331.817 431.672   6
   1   8  14 5733.00 1415.41   3
   1   8  14 7147.81 1643.10   6
   1   8  15 17451.1 2511.77   3
   1   8  15 18528.1 2672.09   6
   1   8  16 29076.6 3449.29   6
   1   8  16 28210.2 3337.45   3
   1   8  17 14913.7 2468.80   6
   1   8  17 13689.3 2396.71   3
   1   8  18 2275.68 1131.00   3
   1   8  18 497.290 488.355   6
   1   8  19 15680.0 2599.13   6
   1   8  19 16265.6 2636.85   3
   1   8  20-58.8712 364.448   3
   1   8  20 322.994 580.374   6
   1   8  21 7560.71 1914.60   6
   1   8  21 4923.76 1537.23   3
   1   8  22-1469.36 864.123   6
   1   8  22-108.586 575.696   3
   1   8  23 3064.76 1193.78   6
   1   8  23 3518.89 1294.94   3
   1   8  24 7446.75 1851.41   6
   1   8  25 2476.39 1102.94   6
  -1  -9  35 688.756 657.655   1
  -1  -9  34 1446.50 1022.75   1
  -1  -9  33 2697.82 1202.10   1
  -1  -9  33 1160.29 854.168   7
  -1  -9  32 7527.13 1917.37   7
  -1  -9  32 7465.22 1880.16   1
  -1  -9  31 5790.63 1583.43   1
  -1  -9  31 4027.72 1366.06   7
  -1  -9  30 5900.81 1664.21   1
  -1  -9  30 2990.87 1030.52   7
  -1  -9  29 10049.7 2139.48   7
  -1  -9  29 10379.7 2069.56   1
  -1  -9  28 9315.39 2062.97   7
  -1  -9  28 9012.57 1933.95   1
  -1  -9  27 3319.97 1107.70   1
  -1  -9  27 2968.46 1180.19   7
  -1  -9  26-181.404 273.332   1
   1   9 -26-298.287 242.295   5
   1   9 -25 1086.62 716.941   5
  -1  -9  25 3914.47 1222.30   7
  -1  -9  25 2145.35 1098.62   1
   1   9 -24 3241.29 1157.55   5
  -1  -9  24 3193.31 1053.80   1
  -1  -9  24 2544.62 1051.85   7
   1   9 -23 5338.91 1435.73   5
  -1  -9  23 4479.29 1218.83   1
  -1  -9  23 3792.29 1179.74   7
   1   9 -22 3118.83 958.931   5
  -1  -9  22 5267.92 1401.27   1
  -1  -9  22 2872.45 1142.86   7
  -1  -9  21 67541.4 4633.87   1
  -1  -9  21 58727.9 4413.41   7
   1   9 -21 63871.5 4826.46   5
  -1  -9  20 8852.25 1693.52   1
   1   9 -20 7529.55 1640.52   5
  -1  -9  20 7138.98 1448.75   7
  -1  -9  19 236.581 310.082   1
   1   9 -19-60.6505 405.261   5
  -1  -9  19 368.439 288.816   7
  -1  -9  18 74281.6 4637.65   7
  -1  -9  18 79937.4 4858.77   1
   1   9 -18 83306.2 5405.95   5
  -1  -9  17 5105.32 1182.02   7
  -1  -9  17 6244.55 1330.20   1
   1   9 -17 5454.77 1282.87   5
  -1  -9  16 45231.4 3395.82   1
  -1  -9  16 40803.3 3171.31   7
   1   9 -16 43759.6 3783.02   5
  -1  -9  15 247.969 396.006   1
  -1  -9  15 419.120 327.259   7
   1   9 -15 435.051 662.681   5
  -1  -9  14 10159.2 1416.61   7
  -1  -9  14 10843.7 1612.62   1
  -1  -9  13 956.060 478.423   7
  -1  -9  13 246.268 370.992   1
  -1  -9  12 16640.4 1879.48   1
  -1  -9  12 17399.1 1765.18   7
  -1  -9  11 7390.32 1110.68   7
  -1  -9  11 6877.12 1270.01   1
   1   9 -11 5620.63 639.942   6
  -1  -9  10 1936.56 599.621   7
   1   9 -10 1968.51 447.500   6
  -1  -9  10 2814.16 785.392   1
  -1  -9   9 41182.9 2962.62   1
  -1  -9   9 33636.4 2376.58   7
   1   9  -9 32312.7 1974.06   6
  -1  -9   8-425.480 228.037   1
  -1  -9   8-194.014 257.780   7
  -1  -9   7 85012.0 3966.91   7
  -1  -9   7 89585.7 4579.90   1
   1   9  -7 82968.5 3759.38   6
   1   9  -6 8253.60 1138.23   6
  -1  -9   6 10367.1 1471.13   1
  -1  -9   6 8937.69 1184.09   7
   1   9  -5 211877. 7399.51   6
  -1  -9   5 213858. 7223.79   7
  -1  -9   5 222089. 8130.13   1
  -1  -9   4 27916.8 2090.42   7
  -1  -9   4 29454.1 2547.08   1
   1   9  -4 26941.4 2269.73   6
   1   9  -3 54300.4 3421.19   6
  -1  -9   3 54890.9 3612.52   1
  -1  -9   3 55374.7 3103.17   7
  -1  -9   2 79616.0 3865.72   7
  -1  -9   2 73806.4 4414.36   1
   1   9  -2 77438.1 4320.04   6
  -1  -9   1 169.456 312.389   7
   1   9  -1 1026.31 679.437   6
  -1  -9   1 358.707 630.855   1
   1   9   0 50149.2 3625.04   6
  -1  -9   0 52625.0 3697.12   1
  -1  -9   0 50563.6 3063.45   7
  -1  -9  -1 1993.56 766.008   1
   1   9   1 1989.04 774.066   6
   1   9   2 39352.3 2846.90   3
   1   9   2 42669.3 3503.04   6
  -1  -9  -2 40261.8 3232.96   1
  -1  -9  -3 8664.89 1547.48   1
   1   9   3 8622.25 1270.27   3
   1   9   3 9349.47 1641.31   6
   1   9   4 66905.9 3909.28   3
   1   9   4 72706.2 4852.50   6
  -1  -9  -4 72091.2 4600.26   1
  -1  -9  -5 12603.2 1948.53   1
   1   9   5 12999.7 1688.35   3
   1   9   5 13372.5 2126.96   6
  -1  -9  -6 82366.3 5086.96   1
   1   9   6 75990.3 4327.17   3
   1   9   6 77599.8 5302.24   6
  -1  -9  -7 25629.3 2812.23   1
   1   9   7 26481.4 3062.80   6
   1   9   7 21144.3 2237.09   3
   1   9   8 5429.82 1164.83   3
  -1  -9  -8 7150.09 1519.37   1
   1   9   8 5860.92 1492.88   6
   1   9   9 33588.5 2980.40   3
  -1  -9  -9 36946.0 3474.12   1
   1   9   9 27884.4 3254.23   6
   1   9  10 245.612 654.047   6
   1   9  10 2028.77 781.266   3
   1   9  11 4953.93 1339.81   6
   1   9  11 6472.24 1343.89   3
   1   9  12 154.665 291.340   3
   1   9  12 655.932 557.482   6
   1   9  13 6857.66 1537.97   3
   1   9  13 6678.65 1740.09   6
   1   9  14 9441.04 1994.25   6
   1   9  14 8266.18 1705.68   3
   1   9  15 6604.42 1588.08   6
   1   9  15 5131.96 1480.24   3
   1   9  16 19011.8 2772.85   3
   1   9  16 18174.5 2824.91   6
   1   9  17 1936.49 1079.15   6
   1   9  17 2983.64 1165.22   3
   1   9  18 9533.07 2109.23   6
   1   9  18 6908.75 1709.07   3
   1   9  19 59.2780 468.336   6
   1   9  20 4889.47 1568.39   6
   1   9  21 5151.90 1614.37   6
   1   9  22 2617.16 1181.22   6
   1   9  23 13336.9 2630.10   6
  -1 -10  34 499.220 807.591   1
  -1 -10  33 5490.52 1633.87   1
  -1 -10  33 2847.80 1277.50   7
  -1 -10  32 3281.54 1282.56   1
  -1 -10  32 1918.22 1049.76   7
  -1 -10  31 10797.8 2353.08   7
  -1 -10  31 12975.7 2410.63   1
  -1 -10  30 2884.17 1238.03   7
  -1 -10  30 4415.59 1360.01   1
  -1 -10  29 1238.60 860.489   1
  -1 -10  29 407.910 343.322   7
  -1 -10  28 18593.0 2859.26   7
  -1 -10  28 20546.4 2920.20   1
  -1 -10  27 649.297 759.383   1
  -1 -10  27-1016.03 987.052   7
   1  10 -27 648.151 830.431   5
  -1 -10  26 766.553 395.559   7
  -1 -10  26 538.045 556.663   1
   1  10 -26 885.120 332.112   5
  -1 -10  25-181.962 388.690   7
  -1 -10  25 732.944 718.351   1
   1  10 -25 43.6527 409.514   5
  -1 -10  24 4463.36 1358.13   7
   1  10 -24 4166.64 1301.95   5
  -1 -10  24 5187.87 1354.03   1
  -1 -10  23 9187.68 1801.63   7
   1  10 -23 6184.43 1559.98   5
  -1 -10  23 6354.61 1469.22   1
   1  10 -22 22251.4 2986.96   5
  -1 -10  22 24130.9 2858.07   7
  -1 -10  22 24166.3 2854.30   1
  -1 -10  21 8730.07 1691.35   1
   1  10 -21 6616.55 1592.54   5
  -1 -10  21 6198.01 1431.23   7
  -1 -10  20 876.257 453.589   1
   1  10 -20 936.324 537.021   5
  -1 -10  20 2301.67 966.438   7
   1  10 -19 17673.2 2580.53   5
  -1 -10  19 15441.5 2199.33   1
  -1 -10  19 15007.0 2034.64   7
  -1 -10  18 4220.57 1178.24   1
  -1 -10  18 2138.56 757.131   7
   1  10 -18 2441.19 797.162   5
   1  10 -17 11902.7 2054.31   5
  -1 -10  17 8846.98 1439.83   7
  -1 -10  17 12024.4 1792.48   1
  -1 -10  16 4390.15 1133.96   1
   1  10 -16 4477.02 1338.40   5
  -1 -10  16 5769.74 1181.45   7
  -1 -10  15 64853.5 4166.17   1
  -1 -10  15 54120.2 3607.65   7
  -1 -10  14 13739.6 1695.10   7
  -1 -10  14 17621.2 2111.55   1
  -1 -10  13 288.331 270.173   1
  -1 -10  13 1132.02 593.441   7
  -1 -10  12 64104.5 4081.60   1
  -1 -10  12 58323.5 3518.39   7
  -1 -10  11 1782.36 606.538   7
  -1 -10  11 3768.38 1098.79   1
   1  10 -10 19630.1 1531.75   6
  -1 -10  10 22827.6 2028.82   7
  -1 -10  10 24704.9 2471.36   1
   1  10  -9 1235.38 403.103   6
  -1 -10   9 1683.21 595.646   1
  -1 -10   9 955.129 420.964   7
   1  10  -8 22964.4 1870.51   6
  -1 -10   8 24773.7 2076.27   7
  -1 -10   8 27771.8 2581.95   1
  -1 -10   7 167.157 488.259   1
  -1 -10   7 455.017 181.390   7
   1  10  -7 444.706 335.264   6
  -1 -10   6 91950.5 4969.59   1
  -1 -10   6 90282.6 4250.31   7
   1  10  -6 82915.9 4167.01   6
  -1 -10   5 78222.8 3903.55   7
   1  10  -5 71128.0 3936.65   6
  -1 -10   5 76201.3 4500.15   1
  -1 -10   4 65528.6 3572.80   7
   1  10  -4 59511.4 3707.09   6
  -1 -10   4 67276.0 4203.26   1
  -1 -10   3 17783.9 1751.41   7
   1  10  -3 13849.4 1806.58   6
  -1 -10   3 16470.0 2033.60   1
   1  10  -2 16757.7 2012.05   6
  -1 -10   2 19137.1 1854.58   7
  -1 -10   2 19422.3 2264.07   1
  -1 -10   1 5549.43 961.487   7
  -1 -10   1 6557.31 1323.84   1
   1  10  -1 6708.37 1321.12   6
   1  10   0 139.889 569.984   6
  -1 -10   0 290.422 335.683   1
   1  10   1 10194.3 1683.61   6
   1  10   1 11537.3 1503.08   3
  -1 -10  -1 13235.5 1881.30   1
   1  10   2 9318.22 1381.78   3
   1  10   2 10559.4 1776.02   6
  -1 -10  -2 12344.9 1914.26   1
   1  10   3 6934.61 1209.65   3
  -1 -10  -3 8660.42 1571.96   1
   1  10   3 7587.35 1619.39   6
   1  10   4 15167.6 2281.33   6
  -1 -10  -4 14826.1 2186.20   1
   1  10   4 12587.7 1672.82   3
   1  10   5 5861.06 1150.06   3
   1  10   5 7333.76 1724.63   6
  -1 -10  -5 6345.90 1465.84   1
   1  10   6 40729.7 3920.14   6
  -1 -10  -6 36015.9 3447.62   1
   1  10   6 37127.2 3017.48   3
   1  10   7-127.367 405.718   3
  -1 -10  -7 552.880 807.613   1
   1  10   7 765.126 780.784   6
  -1 -10  -8 16892.8 2468.81   1
   1  10   8 14507.0 1928.42   3
   1  10   8 17342.5 2647.30   6
   1  10   9 271.613 404.444   3
  -1 -10  -9 1913.70 887.547   1
   1  10   9 841.983 867.079   6
   1  10  10 42234.9 4246.89   6
   1  10  10 32879.4 3148.32   3
   1  10  11 233.799 695.805   6
   1  10  11-110.301 297.038   3
   1  10  12 18752.3 2923.21   6
   1  10  12 19344.7 2491.97   3
   1  10  13 2389.99 1062.08   6
   1  10  13 941.321 610.495   3
   1  10  14 2947.44 1117.34   6
   1  10  15 3095.89 1209.75   6
   1  10  16-186.186 739.550   6
   1  10  17 8548.84 2072.28   6
   1  10  18 277.047 330.615   6
   1  10  19 18156.8 2960.86   6
   1  10  20 764.760 813.020   6
   1  10  21 20768.9 3345.63   6
  -1 -11  33 111.027 727.861   1
  -1 -11  32 1101.83 889.405   1
  -1 -11  32 610.783 661.315   7
  -1 -11  31 454.413 298.947   7
  -1 -11  31 456.207 270.904   1
  -1 -11  30 914.286 736.316   7
  -1 -11  30 1500.50 808.051   1
  -1 -11  29 11867.7 2377.20   7
  -1 -11  29 11737.1 2233.51   1
   1  11 -28 1759.94 932.541   5
  -1 -11  28 1615.85 875.072   7
   1  11 -27 7853.97 1844.07   5
  -1 -11  27 8715.71 1955.97   7
  -1 -11  27 9286.13 1981.51   1
   1  11 -26 1254.32 898.469   5
  -1 -11  26 1093.42 725.701   1
  -1 -11  26 398.064 522.158   7
  -1 -11  25 7223.43 1699.52   7
  -1 -11  25 7144.27 1678.72   1
   1  11 -25 8822.07 2058.05   5
  -1 -11  24 5163.09 1369.15   1
  -1 -11  24 3690.18 1167.75   7
   1  11 -24 2958.94 1009.67   5
   1  11 -23 133.797 454.245   5
  -1 -11  23-400.285 620.626   7
  -1 -11  23 22.8672 478.867   1
  -1 -11  22 8914.26 1674.93   7
   1  11 -22 10604.7 2170.35   5
  -1 -11  22 9958.02 1845.98   1
  -1 -11  21 396.302 449.307   7
  -1 -11  21 116.272 519.638   1
   1  11 -21 883.951 305.813   5
  -1 -11  20 5378.76 1303.90   7
  -1 -11  20 6152.77 1388.55   1
   1  11 -20 6954.86 1704.29   5
  -1 -11  19 1666.15 774.248   7
  -1 -11  19 1314.11 517.605   1
   1  11 -19 1564.13 913.128   5
  -1 -11  18 11557.0 1708.20   7
   1  11 -18 16557.5 2612.66   5
  -1 -11  18 13456.4 2003.25   1
   1  11 -17 1827.75 782.646   5
  -1 -11  17 1891.64 695.697   7
  -1 -11  17 1918.08 899.938   1
   1  11 -16 18456.7 2734.76   5
  -1 -11  16 19780.6 2364.06   1
  -1 -11  16 17806.4 2066.12   7
  -1 -11  15 7143.71 1463.53   1
  -1 -11  15 7257.44 1287.77   7
  -1 -11  14 98.3960 260.789   7
  -1 -11  14 896.031 650.281   1
  -1 -11  13 32021.7 2979.95   1
  -1 -11  13 28738.7 2517.11   7
  -1 -11  12 20.6237 325.067   7
  -1 -11  12 675.906 549.773   1
  -1 -11  11 17003.3 1846.50   7
  -1 -11  11 21703.8 2414.80   1
  -1 -11  10 768.250 473.924   1
  -1 -11  10 311.631 337.999   7
  -1 -11   9 17461.1 1822.47   7
  -1 -11   9 18459.3 2165.68   1
  -1 -11   8 17095.5 1793.38   7
  -1 -11   8 19076.8 2256.97   1
   1  11  -8 15548.1 1645.39   6
   1  11  -7 13290.7 1568.41   6
  -1 -11   7 15278.0 1691.20   7
  -1 -11   7 16373.6 2062.89   1
  -1 -11   6 9909.96 1721.27   1
   1  11  -6 9825.29 1386.71   6
  -1 -11   6 9462.02 1315.36   7
   1  11  -5 13296.1 1686.64   6
  -1 -11   5 12176.8 1504.19   7
  -1 -11   5 15043.8 2036.50   1
  -1 -11   4 27734.7 2817.53   1
  -1 -11   4 29716.0 2396.17   7
   1  11  -4 29296.5 2632.43   6
  -1 -11   3 17480.9 2256.11   1
  -1 -11   3 16338.6 1772.16   7
   1  11  -3 18078.7 2113.32   6
   1  11  -2 1236.19 751.707   6
  -1 -11   2 161.500 257.812   7
  -1 -11   2 750.835 663.779   1
   1  11  -1 3250.19 973.555   6
  -1 -11   1 1029.88 617.384   1
   1  11   0 15156.7 2156.89   6
  -1 -11   0 16311.9 2175.95   1
  -1 -11  -1 16423.7 2279.54   1
   1  11   1 11834.8 1641.31   3
   1  11   1 16655.9 2283.35   6
  -1 -11  -2 3308.83 1268.89   1
   1  11   2 3297.56 845.972   3
   1  11   2 2621.81 1071.25   6
   1  11   3 81434.1 5655.15   6
  -1 -11  -3 87270.5 5522.98   1
   1  11   3 71802.0 4336.04   3
   1  11   4 4944.47 1128.28   3
   1  11   4 6100.00 1628.91   6
  -1 -11  -4 9365.28 1815.16   1
  -1 -11  -5 32338.2 3430.93   1
   1  11   5 29667.5 2705.98   3
   1  11   5 36913.2 3834.57   6
   1  11   6 8164.71 1882.90   6
  -1 -11  -6 8283.53 1740.11   1
   1  11   6 6767.77 1256.32   3
   1  11   7 6098.87 1707.70   6
  -1 -11  -7 4595.04 1430.38   1
   1  11   8 17433.4 2808.45   6
  -1 -11  -8 21896.1 2910.02   1
  -1 -11  -9 18186.7 2658.98   1
   1  11   9 12744.9 2420.88   6
   1  11  10 185.806 429.229   6
   1  11  11 23996.2 3456.43   6
   1  11  12 9476.25 2222.77   6
   1  11  13 4051.61 1455.36   6
   1  11  14 9863.83 2340.40   6
   1  11  15 307.475 689.039   6
   1  11  16 8887.12 2249.83   6
   1  11  17 682.719 774.665   6
   1  11  18 16708.3 3000.31   6
   1  11  19 850.943 802.190   6
  -1 -12  31 363.117 388.269   1
  -1 -12  31-742.071 922.909   7
  -1 -12  30 437.783 410.300   7
  -1 -12  30 1291.92 657.273   1
  -1 -12  29 34.0021 353.817   7
  -1 -12  29-363.096 736.344   1
   1  12 -29 1288.12 996.556   5
  -1 -12  28 15510.0 2700.96   7
   1  12 -28 18089.4 3028.06   5
  -1 -12  28 14711.3 2607.79   1
   1  12 -27 545.931 375.939   5
  -1 -12  27 1008.72 955.909   7
  -1 -12  27-73.5444 529.836   1
  -1 -12  26 14736.7 2491.30   7
   1  12 -26 15245.8 2795.82   5
  -1 -12  26 19627.6 2940.67   1
  -1 -12  25 7379.32 1783.56   7
   1  12 -25 7718.46 1963.23   5
  -1 -12  25 5354.16 1554.67   1
   1  12 -24 1959.15 935.895   5
  -1 -12  24 3001.58 1192.59   1
  -1 -12  24 2195.08 1055.28   7
   1  12 -23 7581.89 1907.77   5
  -1 -12  23 5479.70 1473.94   1
  -1 -12  23 6429.62 1524.73   7
  -1 -12  22 2404.40 906.434   1
   1  12 -22 2213.59 1013.90   5
  -1 -12  22 548.953 372.805   7
   1  12 -21 510.508 675.089   5
  -1 -12  21 832.338 604.376   1
  -1 -12  21 461.554 545.563   7
  -1 -12  20 1693.54 582.525   7
  -1 -12  20 2025.16 814.637   1
   1  12 -20 1506.68 815.118   5
  -1 -12  19 19255.2 2522.47   1
   1  12 -19 21760.9 3158.61   5
  -1 -12  19 16458.6 2191.06   7
   1  12 -18 7740.47 1918.92   5
  -1 -12  18 7469.42 1554.82   1
  -1 -12  18 3943.72 994.814   7
   1  12 -17 6488.38 1667.09   5
  -1 -12  17 7049.13 1493.91   1
  -1 -12  17 6085.96 1258.65   7
  -1 -12  16 3468.80 1006.14   1
   1  12 -16 3301.22 1143.40   5
  -1 -12  16 2399.26 713.861   7
  -1 -12  15 8649.19 1747.54   1
  -1 -12  15 5142.22 1090.49   7
  -1 -12  14 34939.0 3297.20   1
  -1 -12  14 30011.9 2667.99   7
  -1 -12  13 20017.3 2128.87   7
  -1 -12  13 20967.8 2531.98   1
  -1 -12  12 30066.0 3019.10   1
  -1 -12  12 24654.6 2342.49   7
  -1 -12  11 676.621 539.362   7
  -1 -12  11 1041.67 690.805   1
  -1 -12  10 25424.0 2737.51   1
  -1 -12  10 21757.6 2141.67   7
  -1 -12   9 5226.47 1292.77   1
  -1 -12   9 3898.47 916.199   7
  -1 -12   8 849.736 421.300   7
  -1 -12   8 2842.72 926.576   1
  -1 -12   7 8090.07 1292.79   7
  -1 -12   7 7804.00 1455.30   1
   1  12  -6 5457.87 1081.49   6
  -1 -12   6 7215.20 1494.82   1
  -1 -12   5 1162.49 645.142   1
   1  12  -5 1406.24 534.674   6
   1  12  -4 124.558 276.651   6
  -1 -12   4 1278.66 698.949   1
  -1 -12   3 16290.7 2268.98   1
   1  12  -3 14381.6 1977.51   6
   1  12  -2 557.710 471.918   6
  -1 -12   2 200.063 374.889   1
   1  12  -1 75122.0 5075.73   6
  -1 -12   1 81009.0 5395.75   1
   1  12   0 14332.4 2238.35   6
  -1 -12   0 13696.7 2296.24   1
   1  12   1 50524.4 4332.10   6
  -1 -12  -1 51061.8 4320.62   1
  -1 -12  -2 59151.6 4739.47   1
   1  12   2 60903.0 4923.95   6
   1  12   3 9196.70 2002.48   6
  -1 -12  -3 11371.0 2085.89   1
   1  12   4 20003.9 2971.92   6
  -1 -12  -4 19714.2 2786.06   1
  -1 -12  -5 3596.70 1315.62   1
   1  12   5 3306.60 1506.95   6
   1  12   6 638.850 456.568   6
  -1 -12  -6 1000.06 597.475   1
  -1 -12  -7 11968.7 2234.98   1
   1  12   7 9745.36 2047.37   6
  -1 -12  -8 1194.97 1037.81   1
   1  12   8 106.547 407.337   6
   1  12   9 889.575 677.357   6
   1  12  10 24346.4 3565.48   6
   1  12  11 15301.2 2965.44   6
   1  12  12 4493.95 1602.25   6
   1  12  13 15820.4 3046.03   6
   1  12  14 8595.68 2255.34   6
   1  12  15 7935.01 2188.65   6
   1  12  16-546.745 714.829   6
   1  12  17 11802.4 2624.46   6
   1  13 -30-749.693 754.895   5
  -1 -13  29 10891.7 2327.38   1
   1  13 -29 9429.33 2390.85   5
  -1 -13  28-662.641 783.988   1
   1  13 -28 985.341 718.388   5
  -1 -13  27 27440.7 3610.70   1
   1  13 -27 25136.3 3797.22   5
   1  13 -26 1835.70 1148.79   5
  -1 -13  26 1019.08 683.834   1
   1  13 -25 10265.7 2375.01   5
  -1 -13  25 8752.58 1964.45   1
   1  13 -24 4052.43 1586.82   5
  -1 -13  24 3416.90 1191.47   1
  -1 -13  23 1344.64 793.861   1
   1  13 -23 1219.59 950.701   5
   1  13 -22 13682.2 2706.37   5
  -1 -13  22 8029.72 1761.12   1
   1  13 -21 507.330 617.852   5
  -1 -13  21 644.568 751.971   1
   1  13 -20 22050.2 3362.07   5
  -1 -13  20 18690.8 2713.54   1
   1  13 -19 2201.29 1021.47   5
  -1 -13  19 2410.07 1084.98   1
   1  13 -18 11071.2 2355.37   5
  -1 -13  18 11776.7 2110.59   1
   1  13 -17 3580.27 1485.32   5
  -1 -13  17 5401.96 1449.20   1
  -1 -13  16 18551.3 2642.90   1
   1  13 -16 16374.9 2765.58   5
  -1 -13  15 9243.09 1789.91   1
  -1 -13  14 21021.4 2653.57   1
  -1 -13  13 10458.2 1854.10   1
  -1 -13  12 15037.0 2174.62   1
  -1 -13  11 13715.6 2083.97   1
  -1 -13  10 7902.49 1601.47   1
  -1 -13   9 11048.4 1923.10   1
  -1 -13   8 40829.2 3725.57   1
  -1 -13   7 924.088 474.287   1
  -1 -13   6 7826.15 1598.10   1
   1  13  -5 422.703 366.429   6
  -1 -13   5 505.751 769.112   1
   1  13  -4 23228.7 2574.39   6
  -1 -13   4 30783.1 3283.43   1
   1  13  -3 2564.85 940.744   6
  -1 -13   3 4035.28 1258.63   1
   1  13  -2 37968.2 3558.43   6
  -1 -13   2 46906.0 4192.07   1
   1  13  -1 10964.4 1983.57   6
  -1 -13   1 15597.7 2455.72   1
   1  13   0 52087.3 4481.03   6
  -1 -13   0 58437.3 4785.69   1
  -1 -13  -1 418.647 764.227   1
   1  13   1 696.371 567.086   6
  -1 -13  -2 3616.96 1160.78   1
   1  13   2 4358.05 1612.36   6
  -1 -13  -3 12137.2 2253.70   1
   1  13   3 10151.2 2077.42   6
  -1 -13  -4 1408.00 751.767   1
   1  13   4 662.842 829.835   6
  -1 -13  -5 24461.2 3273.41   1
   1  13   5 21378.2 3167.75   6
   1  13   6 2507.38 1190.01   6
  -1 -13  -6 3881.14 1681.71   1
   1  13   7 21370.2 3330.48   6
  -1 -13  -7 22876.3 3268.35   1
   1  13   8 5403.64 1775.61   6
  -1 -13  -8 7630.34 2006.11   1
   1  13   9 7033.24 2086.69   6
   1  13  10 1499.85 1049.84   6
   1  13  11 548.628 431.247   6
   1  13  12 3913.90 1603.05   6
   1  13  13 4491.90 1724.73   6
   1  13  14 10071.2 2528.61   6
   1  13  15 742.950 787.155   6
  -1 -14  27 1393.13 925.175   1
   1  14 -27 1944.88 1066.60   5
   1  14 -26 1124.48 876.875   5
  -1 -14  26 3029.21 1164.67   1
  -1 -14  25 1975.84 1010.87   1
   1  14 -25 5893.37 1949.38   5
   1  14 -24 3336.23 1476.91   5
  -1 -14  24 5438.03 1563.86   1
  -1 -14  23 11167.9 2250.68   1
   1  14 -23 12093.0 2576.65   5
  -1 -14  22 1799.08 968.303   1
   1  14 -22 1453.54 1041.10   5
   1  14 -21 12280.7 2661.83   5
  -1 -14  21 13354.0 2314.58   1
   1  14 -20 8657.61 2315.62   5
  -1 -14  20 9786.93 2062.67   1
  -1 -14  19 4588.60 1432.71   1
   1  14 -19 3151.55 1390.53   5
  -1 -14  18 20691.4 2901.23   1
   1  14 -18 25269.2 3712.06   5
   1  14 -17 203.795 742.524   5
  -1 -14  17 856.498 816.168   1
   1  14 -16 17705.4 3025.68   5
  -1 -14  16 13599.5 2310.93   1
  -1 -14  15 5674.76 1452.31   1
  -1 -14  14 7889.37 1706.84   1
  -1 -14  13 3660.52 1031.46   1
  -1 -14  12 6422.71 1602.03   1
  -1 -14  11 6354.03 1660.90   1
  -1 -14  10 15366.2 2321.57   1
  -1 -14   9 5821.21 1385.62   1
  -1 -14   8 7852.00 1658.17   1
  -1 -14   7 9082.78 1927.96   1
  -1 -14   6 7679.57 1712.10   1
  -1 -14   5 12327.0 2230.57   1
  -1 -14   4 224.095 313.537   1
  -1 -14   3 8949.50 1911.43   1
   1  14  -2 9491.65 1844.01   6
  -1 -14   2 12107.5 2176.46   1
  -1 -14   1 14009.1 2433.03   1
   1  14  -1 11828.4 2085.03   6
   1  14   0 756.101 641.709   6
  -1 -14   0 941.337 631.743   1
  -1 -14  -1 5708.00 1470.11   1
   1  14   1 3884.53 1414.90   6
  -1 -14  -2 693.661 341.332   1
   1  14   2 368.060 687.690   6
  -1 -14  -3 4515.62 1548.24   1
   1  14   3 3045.68 1320.13   6
  -1 -14  -4 8996.15 1999.12   1
   1  14   4 8036.87 2064.86   6
  -1 -14  -5 7010.01 1929.64   1
   1  14   5 4536.52 1591.88   6
  -1 -14  -6 42520.2 4562.92   1
   1  14   6 35177.7 4392.67   6
  -1 -14  -7 18138.4 3000.57   1
   1  14   7 10422.6 2485.90   6
   1  14   8 8810.25 2284.77   6
   1  14   9 3185.27 1570.60   6
   1  14  10 338.758 818.395   6
   1  14  11 2693.44 1406.56   6
   1  14  12-771.640 901.633   6
  -1 -15  25 710.426 671.737   1
  -1 -15  24 4523.33 1568.49   1
  -1 -15  23 1590.87 900.416   1
   1  15 -23 316.919 569.036   5
   1  15 -22 2408.48 1105.63   5
  -1 -15  22 3411.59 1340.93   1
  -1 -15  21 433.429 468.057   1
   1  15 -21 331.036 593.577   5
  -1 -15  20 2781.08 1141.47   1
   1  15 -20 1782.10 1075.63   5
  -1 -15  19 9004.49 2010.61   1
   1  15 -19 7064.07 2225.67   5
  -1 -15  18 4673.00 1382.71   1
   1  15 -18 9131.81 2362.36   5
   1  15 -17 10363.9 2428.12   5
  -1 -15  17 9943.26 2044.23   1
  -1 -15  16 4047.11 1349.01   1
   1  15 -16 5442.69 1915.14   5
  -1 -15  15 12916.4 2295.88   1
  -1 -15  14 601.744 565.041   1
  -1 -15  13 543.942 373.009   1
  -1 -15  12 1872.54 883.240   1
  -1 -15  11-270.435 315.597   1
  -1 -15  10 1252.83 458.936   1
  -1 -15   9 5362.74 1513.65   1
  -1 -15   8 2402.96 1088.54   1
  -1 -15   7 9010.11 1929.87   1
  -1 -15   6 19068.5 2829.63   1
  -1 -15   5 2107.62 859.396   1
  -1 -15   4 14829.8 2517.79   1
  -1 -15   3 3757.63 1304.15   1
  -1 -15   2 7621.64 1818.76   1
  -1 -15   1 223.768 650.213   1
  -1 -15   0 8947.60 1903.47   1
   1  15   1-397.868 762.995   6
  -1 -15  -1 302.896 470.058   1
  -1 -15  -2 7468.18 1869.14   1
   1  15   2 3104.71 1170.90   6
  -1 -15  -3 3163.50 1288.16   1
   1  15   3 3692.46 1338.29   6
  -1 -15  -4 1034.78 500.055   1
   1  15   4 1411.44 1073.80   6
   1  15   5 10049.2 2365.33   6
  -1 -15  -5 14470.4 2742.52   1
   1  15   6 4547.50 1819.96   6
  -1 -15  -6 6798.86 1883.04   1
  -1 -15  -7 10635.4 2457.12   1
   1  15   7 7788.16 2331.47   6
   1  15   8 4167.45 1616.28   6
   1  15   9 10644.7 2688.91   6
   1  15  10-587.282 636.305   6
  -1 -16  22-232.982 620.501   1
  -1 -16  21 2674.66 1244.32   1
  -1 -16  20 1397.03 1055.81   1
  -1 -16  19 12588.7 2416.31   1
   1  16 -18 260.962 548.834   5
  -1 -16  18 319.275 628.542   1
   1  16 -17 4435.34 1648.43   5
  -1 -16  17 3407.74 1259.74   1
  -1 -16  16 6125.20 1641.00   1
   1  16 -16 6883.69 2119.12   5
   1  16 -15-305.480 596.077   5
  -1 -16  15 327.973 571.992   1
  -1 -16  14 5880.05 1609.98   1
  -1 -16  13 8060.68 1828.40   1
  -1 -16  12 3424.62 1131.57   1
  -1 -16  11 5081.72 1488.85   1
  -1 -16  10 3680.26 1419.23   1
  -1 -16   9 6900.90 1723.11   1
  -1 -16   8 9588.98 2066.05   1
  -1 -16   7 9838.24 2158.34   1
  -1 -16   6 776.111 987.685   1
  -1 -16   5 14985.9 2698.26   1
  -1 -16   4-689.751 787.824   1
  -1 -16   3 3785.35 1336.76   1
  -1 -16   2 512.925 455.942   1
  -1 -16   1 1926.17 818.330   1
  -1 -16   0 7178.38 1912.83   1
  -1 -16  -1 654.819 933.752   1
  -1 -16  -2 24204.7 3581.35   1
  -1 -16  -3 623.077 835.313   1
  -1 -16  -4 12269.7 2621.93   1
   1  16   4 4986.11 1708.21   6
   1  16   5-399.675 845.469   6
   1  16   6-1.08498 787.255   6
   1  16   7-568.543 655.541   6
  -1 -17  18 905.950 634.581   1
  -1 -17  17 2889.70 1246.91   1
  -1 -17  16 737.453 951.691   1
  -1 -17  15 11200.1 2353.87   1
  -1 -17  14 5248.15 1637.24   1
  -1 -17  13 17446.9 2879.93   1
  -1 -17  12 2617.58 1424.46   1
  -1 -17  11 9274.81 2130.96   1
  -1 -17  10 5484.00 1686.46   1
  -1 -17   9 2844.86 1135.84   1
  -1 -17   8 4932.98 1509.47   1
  -1 -17   7 1912.43 990.788   1
  -1 -17   6 6037.36 1854.22   1
  -1 -17   5-576.627 326.792   1
  -1 -17   4 3652.09 1306.04   1
  -1 -17   3 215.006 471.463   1
  -2  18   5 2227.17 1281.55   6
  -2  18   4 2718.12 1489.93   6
   2 -18   2 2284.48 1147.05   1
   2 -18   3 4120.17 1462.84   1
   2 -18   4 4896.41 1683.60   1
   2 -18   5 11474.0 2493.03   1
   2 -18   6 8670.07 2106.00   1
   2 -18   7 31848.1 4108.69   1
   2 -18   8 4490.17 1800.82   1
   2 -18   9 7664.29 2011.98   1
   2 -18  10 2065.41 1074.59   1
   2 -18  11 1719.20 1019.83   1
   2 -18  12 1916.02 1074.90   1
   2 -18  13-495.587 579.755   1
   2 -18  14 9561.52 2184.93   1
   2 -18  15 693.230 893.974   1
   2 -18  16 9333.61 2153.30   1
  -2  17   8 1931.67 1341.02   6
  -2  17   7 779.926 954.340   6
  -2  17   6 4185.33 1619.51   6
   2 -17  -5 2862.91 1380.31   1
  -2  17   5 413.039 533.520   6
   2 -17  -4 248.140 396.371   1
  -2  17   4 556.602 542.270   6
  -2  17   3 8275.93 2043.07   6
   2 -17  -3 14468.7 2802.36   1
   2 -17  -2 2085.21 1294.12   1
  -2  17   2 375.016 814.428   6
  -2  17   1 7994.15 2028.90   6
   2 -17  -1 10316.0 2315.53   1
   2 -17   0 19471.4 3143.53   1
  -2  17   0 11372.0 2313.63   6
   2 -17   1 31185.2 3919.51   1
   2 -17   2 6341.20 1920.31   1
   2 -17   3 32574.8 3997.90   1
   2 -17   4 14979.3 2640.10   1
   2 -17   5 5026.30 1528.88   1
   2 -17   6 4634.24 1555.92   1
   2 -17   7 461.268 787.308   1
   2 -17   8 1345.95 1023.13   1
   2 -17   9 1627.69 925.600   1
   2 -17  10 5842.15 1705.21   1
   2 -17  11 10587.7 2198.30   1
   2 -17  12 1713.11 801.177   1
   2 -17  13 25105.5 3380.43   1
   2 -17  14 54.7509 475.596   1
   2 -17  15 5697.84 1567.05   1
   2 -17  16 2112.72 1156.79   1
   2 -17  17 4193.19 1500.90   1
   2 -17  18 311.693 815.151   1
   2 -17  19 3485.33 1482.75   1
   2 -17  20 806.072 665.547   1
  -2  17 -20 95.9638 501.830   5
   2 -17  21 905.040 1060.12   1
  -2  16  11 1834.17 1083.71   6
  -2  16  10 793.524 965.708   6
   2 -16  -9 2099.11 996.940   1
  -2  16   9 1898.79 1102.98   6
  -2  16   8 2911.89 1341.15   6
   2 -16  -8 4211.66 1599.85   1
  -2  16   7 6691.91 1954.61   6
   2 -16  -7 6198.25 1776.60   1
  -2  16   6 13467.1 2758.83   6
   2 -16  -6 15009.7 2874.31   1
  -2  16   5 2688.17 1466.08   6
   2 -16  -5 1457.91 1099.14   1
  -2  16   4 16411.1 2830.98   6
   2 -16  -4 16947.7 2901.01   1
  -2  16   3-220.136 732.638   6
   2 -16  -3-0.85449 443.207   1
   2 -16  -2 5912.10 1621.02   1
  -2  16   2 3830.89 1315.78   6
  -2  16   1 520.122 584.542   6
   2 -16  -1-224.052 320.023   1
  -2  16   0 18599.0 2822.80   6
   2 -16   0 23424.2 3264.33   1
  -2  16  -1 1890.23 1120.49   6
   2 -16   1 3931.15 1428.44   1
   2 -16   2 11906.2 2266.20   1
  -2  16  -2 10236.0 1968.40   6
   2 -16   3 9094.59 2012.70   1
   2 -16   4 1253.41 797.368   1
   2 -16   5 144.473 296.266   1
   2 -16   6 12635.6 2273.24   1
   2 -16   7 11016.1 2210.49   1
   2 -16   8 7800.11 1831.70   1
   2 -16   9 13244.1 2316.51   1
   2 -16  10 12837.8 2371.32   1
   2 -16  11 13626.1 2476.76   1
   2 -16  12 12269.5 2315.53   1
   2 -16  13-249.709 675.874   1
   2 -16  14 8092.57 1809.30   1
   2 -16  15 2525.22 1097.01   1
   2 -16  16 7114.88 1787.07   1
   2 -16  17 693.122 691.789   1
   2 -16  18 6254.87 1767.61   1
   2 -16  19 2801.83 1349.64   1
   2 -16  20 1818.50 1162.00   1
  -2  16 -21 6172.78 1833.11   5
   2 -16  21 8212.14 1960.13   1
   2 -16  22 2167.36 963.494   1
  -2  16 -22 180.614 666.845   5
   2 -16  23 493.598 452.945   1
  -2  16 -23 2213.94 1076.78   5
  -2  16 -24-385.819 776.978   5
   2 -16  24 278.979 878.545   1
  -2  16 -25 7852.24 2241.01   5
  -2  16 -26 683.037 620.181   5
  -2  15  14 10214.6 2497.67   6
  -2  15  13-654.584 933.536   6
  -2  15  12 1084.63 796.789   6
  -2  15  11-621.025 719.202   6
   2 -15 -11 545.709 961.280   1
  -2  15  10 3883.86 1594.68   6
   2 -15 -10 2936.16 1415.06   1
   2 -15  -9 17602.7 2971.38   1
  -2  15   9 12065.1 2586.95   6
  -2  15   8 3297.17 1601.14   6
   2 -15  -8 7777.59 2019.09   1
   2 -15  -7 38384.6 4205.03   1
  -2  15   7 28419.0 3846.88   6
   2 -15  -6 1549.63 1157.12   1
  -2  15   6 2530.63 1402.04   6
   2 -15  -5 16538.8 2702.67   1
  -2  15   5 12533.8 2391.71   6
  -2  15   4-287.016 734.767   6
   2 -15  -4 1168.05 1165.10   1
  -2  15   3 6693.84 1659.31   6
   2 -15  -3 6256.35 1645.07   1
   2 -15  -2 3559.65 1175.58   1
  -2  15   2 4572.96 1299.47   6
  -2  15   1 1376.58 735.276   6
   2 -15  -1 1608.44 951.858   1
   2 -15   0 6109.95 1592.53   1
  -2  15   0 5786.01 1481.56   6
  -2  15  -1 574.814 667.846   6
   2 -15   1 2413.42 1157.30   1
  -2  15  -2 20116.5 2652.26   6
   2 -15   2 24785.2 3182.05   1
  -2  15  -3 671.198 535.109   6
   2 -15   3 638.445 682.042   1
   2 -15   4 23628.5 3053.25   1
  -2  15  -4 14197.6 2096.83   6
   2 -15   5 524.745 739.031   1
  -2  15  -5 523.379 674.651   6
   2 -15   6 10641.1 2003.24   1
   2 -15   7 3100.44 1143.91   1
   2 -15   8 20885.3 2815.85   1
   2 -15   9 16590.0 2494.72   1
   2 -15  10 13746.9 2345.45   1
   2 -15  11 5772.00 1383.27   1
   2 -15  12 978.309 532.861   1
   2 -15  13 9014.58 1893.02   1
   2 -15  14 252.544 623.312   1
   2 -15  15 35680.1 3816.09   1
   2 -15  16 4817.83 1550.67   1
   2 -15  17 22531.1 3105.70   1
   2 -15  18 32300.9 3732.36   1
   2 -15  19 9794.62 2138.09   1
   2 -15  20 5385.73 1606.37   1
   2 -15  21-361.605 478.733   1
  -2  15 -21-152.712 450.206   5
  -2  15 -22 1682.02 928.701   5
   2 -15  22 4415.21 1490.94   1
  -2  15 -23 251.803 461.868   5
   2 -15  23-279.730 618.661   1
   2 -15  24 1374.42 679.175   1
  -2  15 -24 23.3486 409.273   5
   2 -15  25 2837.42 1215.90   1
  -2  15 -25 2330.35 1271.98   5
   2 -15  26 12305.4 2464.67   1
  -2  15 -26 9357.25 2298.27   5
   2 -15  27 1156.02 686.185   1
  -2  14  16-219.294 710.518   6
  -2  14  15 6138.28 1779.28   6
  -2  14  14-238.686 806.056   6
  -2  14  13 13053.4 2699.42   6
  -2  14  12 1392.92 1165.25   6
   2 -14 -11 37156.7 4204.74   1
  -2  14  11 24195.7 3607.03   6
   2 -14 -10 10536.1 2291.64   1
  -2  14  10 10442.6 2379.89   6
  -2  14   9 1705.03 999.811   6
   2 -14  -9 4251.75 1516.35   1
  -2  14   8 8037.91 1879.94   6
   2 -14  -8 10056.0 2160.68   1
  -2  14   7 2599.10 1148.76   6
   2 -14  -7 2913.88 1137.50   1
   2 -14  -6 9590.59 2008.08   1
  -2  14   6 9090.18 2003.08   6
   2 -14  -5 3409.67 1324.05   1
  -2  14   5 1837.33 1007.03   6
  -2  14   4 26834.0 3340.53   6
   2 -14  -4 31629.0 3584.59   1
  -2  14   3 5266.27 1517.31   6
   2 -14  -3 5592.48 1456.39   1
  -2  14   2 6437.66 1549.87   6
   2 -14  -2 6637.95 1672.65   1
   2 -14  -1 11935.8 2105.19   1
  -2  14   1 12204.7 2066.45   6
   2 -14   0 1152.65 811.708   1
  -2  14   0 1347.22 773.631   6
   2 -14   1 39348.6 3804.12   1
  -2  14  -1 31817.4 3286.61   6
  -2  14  -2 2237.21 953.639   6
   2 -14   2 2259.93 955.289   1
  -2  14  -3 33176.8 3195.74   6
   2 -14   3 39365.0 3732.80   1
   2 -14   4 3738.07 1219.02   1
  -2  14  -4 423.932 523.037   6
   2 -14   5 56985.6 4448.05   1
  -2  14  -5 43647.1 3579.14   6
  -2  14  -6 922.023 658.517   6
   2 -14   6 1008.64 844.650   1
  -2  14  -7 18262.3 2148.40   6
   2 -14   7 23743.8 2859.32   1
   2 -14   8 48421.0 4123.60   1
   2 -14   9 3391.68 1171.92   1
   2 -14  10 12083.0 1942.26   1
   2 -14  11 7289.75 1570.22   1
   2 -14  12 15594.8 2346.32   1
   2 -14  13 7055.35 1670.17   1
   2 -14  14 12424.0 2167.77   1
   2 -14  15 2876.40 1062.70   1
   2 -14  16 6456.99 1620.95   1
   2 -14  17 15945.6 2489.71   1
   2 -14  18 168.550 336.054   1
   2 -14  19 19554.2 2776.90   1
   2 -14  20-161.405 362.224   1
   2 -14  21 6926.41 1741.86   1
  -2  14 -21 4055.13 1377.13   5
  -2  14 -22-23.3894 379.243   5
   2 -14  22 643.341 589.569   1
   2 -14  23 617.995 350.933   1
  -2  14 -23 789.702 689.999   5
   2 -14  24 5314.66 1597.44   1
  -2  14 -24 3538.05 1298.28   5
   2 -14  25 1912.56 950.804   1
  -2  14 -25 3390.38 1337.96   5
   2 -14  26 2273.48 1069.59   1
  -2  14 -26 448.994 507.449   5
   2 -14  27-224.519 705.937   1
   2 -14  28 6878.09 1853.02   1
   2 -14  29 3264.08 1396.87   1
  -2  13  19 4665.49 1702.08   6
  -2  13  18 5462.66 1729.54   6
  -2  13  17 3346.60 1348.51   6
  -2  13  16 1330.67 820.224   6
  -2  13  15-150.714 624.834   6
  -2  13  14 8574.60 2211.68   6
  -2  13  13 5660.01 1778.05   6
  -2  13  12 19902.5 3193.56   6
   2 -13 -12 22470.0 3133.13   1
   2 -13 -11 18353.3 2844.64   1
  -2  13  11 15059.1 2721.45   6
  -2  13  10 2170.21 1149.32   6
   2 -13 -10 4339.88 1437.03   1
  -2  13   9 18799.1 2937.15   6
   2 -13  -9 22504.6 3031.28   1
  -2  13   8 1085.26 826.224   6
   2 -13  -8 2568.24 1301.33   1
   2 -13  -7 9687.61 1891.48   1
  -2  13   7 8506.42 1954.00   6
   2 -13  -6 8330.49 1853.93   1
  -2  13   6 8864.29 1942.38   6
  -2  13   5 64704.5 5138.52   6
   2 -13  -5 73094.3 5299.89   1
  -2  13   4 15270.3 2403.20   6
   2 -13  -4 17461.2 2594.92   1
   2 -13  -3 17149.3 2420.22   1
  -2  13   3 16346.5 2376.19   6
   2 -13  -2 35063.2 3472.71   1
  -2  13   2 29081.5 3142.12   6
  -2  13   1 3046.24 917.206   6
   2 -13  -1 4638.50 1426.03   1
   2 -13   0 10752.6 1888.97   1
  -2  13   0 6970.27 1455.56   6
   2 -13   1 840.786 851.300   1
  -2  13  -1-405.205 562.817   6
  -2  13  -2 9689.06 1682.70   6
   2 -13   2 7991.85 1571.70   1
  -2  13  -3 5530.88 1217.91   6
   2 -13   3 4220.90 1243.57   1
   2 -13   4 48218.4 3953.06   1
  -2  13  -4 44587.4 3479.67   6
   2 -13   5 2325.58 1007.81   1
  -2  13  -5 2840.54 916.875   6
   2 -13   6 32867.1 3191.18   1
  -2  13  -6 28734.7 2652.53   6
   2 -13   7 6303.21 1464.87   1
  -2  13  -7 3939.76 993.884   6
   2 -13   8 163.398 436.970   1
  -2  13  -8 264.565 169.320   6
   2 -13   9 6133.91 1450.48   1
  -2  13  -9 5379.04 1025.56   6
   2 -13  10 3325.27 1174.18   1
   2 -13  11 2369.67 1114.51   1
   2 -13  12 1280.87 877.098   1
   2 -13  13 4047.44 1167.20   1
   2 -13  14 8234.93 1664.55   1
   2 -13  15 6100.16 1499.34   1
   2 -13  16 3522.58 1055.00   1
   2 -13  17 1741.60 890.764   1
   2 -13  18 5555.24 1352.61   1
   2 -13  19 2927.37 1017.20   1
   2 -13  20 764.221 768.297   1
  -2  13 -20 288.295 427.646   5
  -2  13 -21 1673.26 976.640   5
   2 -13  21 1148.37 688.369   1
   2 -13  22 10798.4 2074.71   1
  -2  13 -22 10561.0 2170.19   5
   2 -13  23-563.950 788.176   1
  -2  13 -23 2797.41 1053.77   5
   2 -13  24 849.227 674.489   1
  -2  13 -24 733.689 776.688   5
   2 -13  25 3849.34 1314.94   1
  -2  13 -25 5861.83 1692.11   5
  -2  13 -26-436.853 638.111   5
   2 -13  26 1169.40 747.469   1
   2 -13  27 2854.44 1199.11   1
   2 -13  28 4137.38 1415.07   1
   2 -13  29 10475.5 2301.28   1
   2 -13  30 1308.14 975.150   1
  -2  12  21 1447.25 1081.42   6
  -2  12  20-310.686 750.723   6
  -2  12  19 5593.38 1795.40   6
  -2  12  18 3009.91 1335.07   6
  -2  12  17 8097.34 2030.02   6
  -2  12  16 1414.14 1184.55   6
  -2  12  15 40326.3 4458.88   6
  -2  12  14 2811.39 1252.41   6
  -2  12  13 7510.03 1946.25   6
   2 -12 -12 42061.8 4242.86   1
  -2  12  12 35835.2 4047.82   6
  -2  12  11 1034.43 817.983   6
   2 -12 -11 1714.00 1032.71   1
  -2  12  10 12766.6 2294.01   6
   2 -12 -10 17545.6 2578.10   1
   2 -12  -9 8645.75 1723.69   1
  -2  12   9 7208.08 1735.32   6
   2 -12  -8 11224.3 2065.12   1
  -2  12   8 13662.8 2384.70   6
  -2  12   7 9049.60 1869.52   6
   2 -12  -7 7571.01 1712.50   1
  -2  12   6 35762.5 3659.41   6
   2 -12  -6 39528.2 3665.09   1
  -2  12   5 2021.09 793.715   6
   2 -12  -5 1976.86 867.192   1
   2 -12  -4 5653.53 1379.55   1
  -2  12   4 6816.22 1401.07   6
   2 -12  -3 31141.6 3210.73   1
  -2  12   3 27156.9 2928.35   6
   2 -12  -2 14053.3 2119.01   1
  -2  12   2 13413.6 1998.23   6
   2 -12  -1 29264.1 3073.41   1
  -2  12   1 30611.2 2980.23   6
   2 -12   0 6500.07 1491.06   1
  -2  12   0 5886.97 1293.43   6
   2 -12   1 8990.21 1648.94   1
  -2  12  -1 7594.98 1380.33   6
   2 -12   2-201.871 354.844   1
  -2  12  -2 539.405 373.274   6
  -2  12  -3 3429.93 919.123   6
   2 -12   3 3451.36 1007.83   1
   2 -12   4-443.783 336.872   1
  -2  12  -4 288.775 411.417   6
   2 -12   5 34838.2 3120.58   1
  -2  12  -5 32076.6 2691.19   6
  -2  12  -6 1168.52 625.586   6
   2 -12   6 750.997 428.218   1
   2 -12   7 2716.62 1085.84   1
  -2  12  -7 1490.14 522.152   6
   2 -12   8 818.385 329.108   1
  -2  12  -8 475.250 273.206   6
  -2  12  -9 270.616 267.785   6
   2 -12   9 97.2009 528.843   1
   2 -12  10 7998.40 1536.08   1
  -2  12 -10 8024.63 1161.24   6
   2 -12  11 9371.48 1606.51   1
  -2  12 -11 7216.98 1053.47   6
   2 -12  12 22634.1 2520.82   1
   2 -12  12 17651.7 1665.83   7
   2 -12  13 14791.7 1576.08   7
   2 -12  13 19380.8 2356.19   1
   2 -12  14 24545.7 2726.88   1
   2 -12  14 20485.5 1925.33   7
   2 -12  15 3812.60 1144.79   1
   2 -12  15 2808.88 696.995   7
   2 -12  16 4204.99 1193.50   1
   2 -12  16 2857.51 796.969   7
   2 -12  17 2084.69 663.485   7
   2 -12  17 1908.06 835.703   1
   2 -12  18 133.182 183.493   7
   2 -12  18 131.038 418.447   1
   2 -12  19 6865.56 1321.88   7
   2 -12  19 8861.39 1782.53   1
  -2  12 -20 1864.60 1037.41   5
   2 -12  20 2602.89 1097.64   1
   2 -12  20 1224.90 700.094   7
  -2  12 -21 37238.9 3918.47   5
   2 -12  21 38791.1 3825.89   1
   2 -12  21 33132.3 3206.95   7
  -2  12 -22 2317.62 1069.23   5
   2 -12  22 1683.08 1041.16   1
   2 -12  22 1009.00 508.411   7
   2 -12  23 23605.7 2892.65   7
   2 -12  23 28303.5 3378.48   1
  -2  12 -23 27121.6 3367.23   5
  -2  12 -24-477.094 600.202   5
   2 -12  24 788.445 607.309   7
   2 -12  25 2090.88 872.772   7
  -2  12 -25 1795.34 720.046   5
   2 -12  25 3360.23 1113.25   1
   2 -12  26 797.171 563.908   7
   2 -12  26 4534.37 1520.47   1
  -2  12 -26 3066.28 1177.98   5
   2 -12  27 1305.76 889.681   7
   2 -12  27 1925.73 945.295   1
   2 -12  28 18424.4 2943.23   1
   2 -12  28 11856.5 2315.01   7
   2 -12  29 309.930 660.171   7
   2 -12  29 2626.28 1229.43   1
   2 -12  30 5314.50 1607.32   1
   2 -12  30 2759.55 1071.97   7
   2 -12  31 67.0826 395.161   1
   2 -12  31-368.812 801.258   7
   2 -12  32-61.8229 348.130   7
  -2  11  23 1582.33 1039.92   6
  -2  11  22 1599.85 987.958   6
  -2  11  21-19.8660 343.000   6
  -2  11  20 1407.86 1089.72   6
  -2  11  19 894.967 848.542   6
  -2  11  18 28065.7 3662.85   6
  -2  11  17 632.374 741.955   6
  -2  11  16 54324.0 4986.10   6
  -2  11  15 1739.64 1198.79   6
  -2  11  14 18021.4 2832.92   6
  -2  11  13 4802.18 1486.41   6
  -2  11  12 1743.90 936.732   6
   2 -11 -12-59.9055 331.550   1
  -2  11  11 15226.2 2372.08   6
   2 -11 -11 15918.5 2391.51   1
  -2  11  10 394.693 433.060   6
   2 -11 -10 460.381 788.931   1
   2 -11  -9 14986.6 2209.41   1
  -2  11   9 12065.7 2051.53   6
   2 -11  -8 12174.7 1998.12   1
  -2  11   8 8846.81 1755.44   6
  -2  11   7 8638.35 1680.40   6
   2 -11  -7 9444.09 1768.61   1
   2 -11  -6 3553.18 1094.05   1
  -2  11   6 3380.62 1064.58   6
  -2  11   5 31492.6 3101.32   6
   2 -11  -5 31535.8 3070.83   1
  -2  11   4 12312.6 1886.50   6
   2 -11  -4 13096.6 1981.39   1
   2 -11  -3 30227.5 2922.20   1
  -2  11   3 23780.6 2639.10   6
   2 -11  -2 9768.33 1689.15   1
  -2  11   2 8385.43 1556.01   6
   2 -11  -1 53388.2 3910.42   1
  -2  11   1 50715.6 3718.46   6
  -2  11   0 25174.3 2470.06   6
  -2  11   0 20118.9 1465.07   3
   2 -11   0 26161.8 2661.94   1
   2 -11   1 20222.6 2298.36   1
  -2  11  -1 20235.8 2177.32   6
  -2  11  -2 327.933 366.479   6
   2 -11   2 1301.15 640.348   1
   2 -11   3 69749.5 2865.62   7
   2 -11   3 77230.4 4564.95   1
  -2  11  -3 70056.7 4077.42   6
  -2  11  -4 2627.42 793.877   6
   2 -11   4 2340.02 730.472   1
   2 -11   4 1887.43 409.598   7
   2 -11   5 36161.6 3024.66   1
  -2  11  -5 37102.0 2741.12   6
   2 -11   5 33384.7 1903.00   7
  -2  11  -6 2736.04 732.027   6
   2 -11   6 1803.22 378.654   7
   2 -11   6 2941.06 845.515   1
  -2  11  -7 4908.54 933.425   6
   2 -11   7 5447.40 1197.17   1
   2 -11   7 4089.16 662.001   7
   2 -11   8 47817.5 3488.66   1
  -2  11  -8 44773.7 2811.17   6
   2 -11   8 39413.6 2255.12   7
  -2  11  -9 48942.2 2864.87   6
   2 -11   9 43595.2 2464.94   7
   2 -11   9 54483.8 3793.71   1
   2 -11  10 506.953 484.501   1
  -2  11 -10 264.296 295.947   6
   2 -11  10 796.039 342.125   7
   2 -11  11 22324.6 1797.11   7
   2 -11  11 25704.5 2572.07   1
  -2  11 -11 23182.7 1808.00   6
  -2  11 -12 57567.3 2954.39   6
   2 -11  12 62055.9 3279.37   7
   2 -11  13 42016.9 2761.89   7
   2 -11  13 52258.6 3867.23   1
   2 -11  14 4549.65 884.538   7
   2 -11  14 5585.92 1310.12   1
   2 -11  15 13035.8 1983.45   1
   2 -11  15 13113.5 1579.45   7
   2 -11  16 30680.1 3030.13   1
   2 -11  16 26299.3 2461.96   7
   2 -11  17-229.660 200.166   7
   2 -11  17 198.869 430.956   1
   2 -11  18 21830.7 2377.99   7
   2 -11  18 26073.1 2836.45   1
   2 -11  19 1231.69 832.068   1
   2 -11  19 1111.72 625.745   7
   2 -11  20 42033.2 3546.12   7
  -2  11 -20 47277.4 4171.22   5
   2 -11  20 46335.2 4019.75   1
  -2  11 -21 3414.77 1216.11   5
   2 -11  21 1340.22 675.610   7
   2 -11  21 2799.65 1114.25   1
  -2  11 -22 27272.7 3180.13   5
   2 -11  22 26715.1 3156.44   1
   2 -11  22 24243.6 2822.26   7
   2 -11  23 1661.45 730.584   7
  -2  11 -23 432.234 510.250   5
   2 -11  23 690.386 844.161   1
   2 -11  24 10403.5 1973.57   1
  -2  11 -24 6504.81 1568.13   5
   2 -11  24 7224.81 1641.04   7
  -2  11 -25 762.816 473.064   5
   2 -11  25 755.908 601.328   7
   2 -11  25 1616.21 758.320   1
   2 -11  26-44.1975 492.702   1
   2 -11  26-257.782 287.823   7
   2 -11  27 20566.8 2935.14   7
   2 -11  27 23606.9 3172.78   1
   2 -11  28 2161.67 1221.21   1
   2 -11  28 754.700 656.344   7
   2 -11  29 5368.07 1537.45   7
   2 -11  29 6572.02 1777.14   1
   2 -11  30-402.281 548.546   1
   2 -11  30 369.411 407.151   7
   2 -11  31 488.604 331.378   1
   2 -11  31 485.628 515.229   7
   2 -11  32 461.969 663.796   7
   2 -11  32 257.803 647.819   1
   2 -11  33-769.818 683.122   7
  -2  10  25 6922.36 1855.00   6
  -2  10  24 11121.3 2342.86   6
  -2  10  23 3825.47 1396.83   6
  -2  10  22 430.393 657.765   6
  -2  10  21 5961.07 1801.40   6
  -2  10  20 273.257 640.609   6
  -2  10  19 29627.6 3683.10   6
  -2  10  18 914.219 714.881   6
  -2  10  17 15845.8 2664.51   6
  -2  10  16-267.634 480.084   6
  -2  10  15 15183.4 2459.90   6
  -2  10  14 306.360 284.602   6
  -2  10  13 2841.92 1139.72   6
   2 -10 -12 30067.3 3174.95   1
  -2  10  12 21544.6 2812.40   6
  -2  10  11 1669.25 1086.83   6
   2 -10 -11 4430.06 1274.07   1
  -2  10  10 49123.0 4179.28   6
   2 -10 -10 55812.1 4272.01   1
   2 -10  -9 1164.40 805.935   1
  -2  10   9 519.479 434.213   3
  -2  10   9 647.429 741.594   6
  -2  10   8 12976.8 1458.47   3
  -2  10   8 14476.5 2097.40   6
   2 -10  -8 13961.3 2032.66   1
   2 -10  -7 13867.0 1943.68   1
  -2  10   7 16688.9 2263.60   6
  -2  10   7 12891.5 1379.22   3
   2 -10  -6 4827.31 1081.23   1
  -2  10   6 5123.65 837.276   3
  -2  10   6 5339.14 1336.19   6
  -2  10   5 857.734 554.281   6
   2 -10  -5 837.751 598.241   1
  -2  10   5 1152.16 399.801   3
   2 -10  -4 373.927 271.427   1
  -2  10   4 320.466 193.762   3
  -2  10   4 938.136 890.926   6
  -2  10   3 2147.87 814.737   6
  -2  10   3 1911.28 415.023   3
   2 -10  -3 2863.59 906.701   1
  -2  10   2 1104.81 691.140   6
  -2  10   2 1387.78 376.529   3
   2 -10  -2 1652.55 765.834   1
  -2  10   1 73569.6 4274.30   6
   2 -10  -1 82470.0 4642.33   1
  -2  10   1 70925.5 2925.47   3
  -2  10   0 449.833 536.927   6
  -2  10   0 299.826 126.389   3
   2 -10   0 642.827 648.389   1
  -2  10  -1 29453.0 2523.51   6
   2 -10   1 29326.7 2618.50   1
  -2  10  -2 71072.1 3939.84   6
   2 -10   2 69659.3 2725.80   7
   2 -10   2 72861.5 4214.96   1
  -2  10  -3 33195.3 2562.59   6
   2 -10   3 34827.1 2780.68   1
   2 -10   3 31020.6 1683.15   7
   2 -10   4 62686.1 3847.17   1
   2 -10   4 57979.6 2492.38   7
  -2  10  -4 60641.1 3464.18   6
  -2  10  -5 1265.12 613.786   6
   2 -10   5 1269.77 662.676   1
   2 -10   5 100.574 146.909   7
   2 -10   6 104729. 3771.76   7
   2 -10   6 112245. 5366.83   1
  -2  10  -6 106809. 4663.83   6
   2 -10   7 16331.1 1276.54   7
   2 -10   7 17532.0 1952.08   1
  -2  10  -7 17246.9 1653.73   6
   2 -10   8 4903.40 1052.63   1
  -2  10  -8 4839.19 841.502   6
   2 -10   8 3913.22 648.396   7
  -2  10  -9 316.605 384.923   6
   2 -10   9 361.085 333.352   7
   2 -10   9 517.013 577.606   1
   2 -10  10 31338.0 2683.03   1
  -2  10 -10 25675.5 1848.82   6
   2 -10  10 26704.3 1882.19   7
  -2  10 -11 556.026 349.744   6
   2 -10  11 271.892 279.791   7
   2 -10  11-291.887 332.939   1
   2 -10  12 1795.78 503.003   7
   2 -10  12 2527.65 843.469   1
  -2  10 -12 1044.96 377.776   6
   2 -10  13 303.802 206.945   7
   2 -10  13 977.488 580.690   1
  -2  10 -13 563.493 300.215   6
   2 -10  14 34802.7 2576.67   7
   2 -10  14 37867.2 3141.46   1
   2 -10  15 15009.9 2009.80   1
   2 -10  15 14022.7 1659.00   7
   2 -10  16 5541.65 1262.55   1
   2 -10  16 4166.58 946.184   7
   2 -10  17 88410.8 5231.97   1
   2 -10  17 76975.3 4509.55   7
   2 -10  18 14073.4 2086.91   1
   2 -10  18 13344.1 1800.58   7
   2 -10  19 11145.6 1707.41   7
   2 -10  19 13355.0 2034.30   1
  -2  10 -19 12752.5 1996.23   5
   2 -10  20 7601.06 1584.95   1
   2 -10  20 6101.37 1311.02   7
  -2  10 -20 7697.88 1520.69   5
   2 -10  21-385.160 484.795   7
   2 -10  21-113.855 322.803   1
  -2  10 -21 464.978 543.716   5
   2 -10  22 3506.59 1137.54   1
   2 -10  22 2232.98 837.510   7
  -2  10 -22 2226.76 875.780   5
  -2  10 -23 2615.96 903.036   5
   2 -10  23 5760.68 1388.49   7
   2 -10  23 4749.08 1228.46   1
  -2  10 -24 810.038 332.381   5
   2 -10  24 1116.94 531.846   7
   2 -10  25-317.797 463.680   7
  -2  10 -25-294.867 375.930   5
   2 -10  26 11318.3 2100.40   7
   2 -10  27-128.512 538.673   7
   2 -10  28 4142.12 1551.73   7
   2 -10  29 826.095 666.404   7
   2 -10  30 3436.03 1216.55   7
   2 -10  31 4079.26 1530.69   7
   2 -10  32 3687.16 1485.05   7
   2 -10  33 1860.05 1084.08   7
  -2   9  26 734.727 481.682   6
  -2   9  25 15395.3 2740.65   6
  -2   9  24 713.892 632.959   6
  -2   9  23 6534.92 1747.03   6
  -2   9  22 11168.4 2248.35   6
  -2   9  21 3279.97 1209.57   6
  -2   9  20 10519.1 2129.48   6
  -2   9  19 4954.18 1420.45   6
  -2   9  18 4784.68 1351.66   6
  -2   9  17 7369.72 1591.05   6
  -2   9  17 5827.47 1361.00   3
  -2   9  16 4848.96 1201.07   3
  -2   9  16 3233.59 1191.17   6
  -2   9  15 18924.8 2293.55   3
  -2   9  15 15768.4 2448.51   6
  -2   9  14 6532.45 1655.18   6
  -2   9  14 5722.51 1262.21   3
  -2   9  13-186.234 415.723   6
  -2   9  13 2071.16 790.909   3
  -2   9  12 26110.9 2942.87   6
  -2   9  12 26067.3 2462.93   3
   2  -9 -12 32796.6 3217.34   1
  -2   9  11 69725.3 4838.63   6
   2  -9 -11 72485.8 4749.32   1
  -2   9  11 63158.0 3854.62   3
  -2   9  10 1666.32 615.589   3
   2  -9 -10 371.721 753.004   1
  -2   9  10 2912.94 1130.39   6
  -2   9   9 29885.5 2992.40   6
   2  -9  -9 31094.3 2941.95   1
  -2   9   9 24457.3 2114.68   3
  -2   9   8 85639.7 4066.74   3
  -2   9   8 89386.1 5371.53   6
   2  -9  -8 94357.7 5208.62   1
   2  -9  -7 14118.5 1959.61   1
  -2   9   7 11518.8 1292.56   3
  -2   9   7 13335.4 1897.09   6
  -2   9   6 26924.6 1888.30   3
   2  -9  -6 29251.5 2687.29   1
  -2   9   6 28187.4 2740.20   6
  -2   9   5 3565.36 879.166   6
  -2   9   5 1980.39 476.633   3
   2  -9  -5 1963.26 682.228   1
  -2   9   4 67173.3 4132.55   6
   2  -9  -4 69151.1 4111.86   1
  -2   9   4 61676.5 2737.19   3
  -2   9   3 1230.24 345.060   3
  -2   9   3 2071.70 752.432   6
   2  -9  -3 1094.69 285.816   1
  -2   9   2 8894.27 1373.86   6
  -2   9   2 8440.56 812.851   3
   2  -9  -2 7979.06 1363.87   1
  -2   9   1 32131.8 2572.95   6
  -2   9   1 30263.2 1627.69   3
   2  -9  -1 31155.0 2559.09   1
  -2   9   0 36109.4 2641.30   6
   2  -9   0 36487.8 2751.67   1
  -2   9  -1 17468.4 1777.02   6
   2  -9   1 18742.2 1981.75   1
  -2   9  -2 20791.1 1896.00   6
   2  -9   2 23115.8 2130.03   1
   2  -9   2 22779.9 1307.53   7
  -2   9  -3 141.048 287.466   6
   2  -9   3 440.266 461.916   1
   2  -9   3 504.903 227.842   7
   2  -9   4 42791.9 2975.97   1
   2  -9   4 44783.8 1994.80   7
  -2   9  -4 47292.3 2832.50   6
  -2   9  -5 3313.96 749.888   6
   2  -9   5 3539.15 515.001   7
   2  -9   5 4560.90 992.002   1
  -2   9  -6 30491.6 2108.56   6
   2  -9   6 27367.4 1581.97   7
   2  -9   6 30852.6 2505.21   1
  -2   9  -7 46954.1 2615.45   6
   2  -9   7 44472.6 2189.17   7
   2  -9   7 46872.8 3156.49   1
   2  -9   8 33897.6 1960.82   7
  -2   9  -8 36052.3 2196.47   6
   2  -9   8 37299.6 2819.44   1
  -2   9  -9 26516.7 1806.02   6
   2  -9   9 23926.7 1692.67   7
   2  -9   9 28390.5 2475.76   1
  -2   9 -10 17005.0 1393.61   6
   2  -9  10 17134.6 1494.07   7
   2  -9  10 21603.7 2124.67   1
   2  -9  11 813.579 385.414   7
   2  -9  11 1167.27 592.120   1
  -2   9 -11 1004.20 349.013   6
   2  -9  12 5711.95 568.500   2
   2  -9  12 6332.35 990.033   7
   2  -9  12 7203.46 1213.76   1
  -2   9 -12 6989.21 852.066   6
   2  -9  13 17003.7 1974.26   1
   2  -9  13 17513.4 1704.20   7
   2  -9  13 13557.2 945.692   2
   2  -9  14 1402.60 653.320   1
   2  -9  14 39.4130 116.101   2
   2  -9  14 933.404 438.840   7
   2  -9  15 451.682 228.744   2
   2  -9  15 443.773 441.073   7
   2  -9  15 619.334 593.918   1
   2  -9  16 157240. 6924.13   1
   2  -9  16 137197. 6160.69   7
   2  -9  17 1293.16 652.054   3
   2  -9  17 1852.32 751.353   1
   2  -9  17 2156.00 781.644   7
   2  -9  18 28271.7 2708.22   7
   2  -9  18 34483.2 3073.90   1
  -2   9 -18 36823.4 3166.37   5
   2  -9  18 35926.0 3197.42   3
   2  -9  19 409.592 629.954   7
   2  -9  19-531.950 415.322   1
   2  -9  19 112.751 251.262   3
  -2   9 -19-22.8360 274.486   5
  -2   9 -20 3182.72 972.348   5
   2  -9  20 1865.53 796.269   7
   2  -9  20 1355.50 641.398   3
   2  -9  21 3133.16 1025.74   7
   2  -9  21 4707.35 1247.74   3
  -2   9 -21 5137.98 1150.64   5
  -2   9 -22 2400.12 789.470   5
   2  -9  22 2108.65 840.325   7
   2  -9  22 2438.41 879.779   3
  -2   9 -23 824.808 450.479   5
   2  -9  23 728.047 529.376   7
   2  -9  23-600.026 622.546   3
   2  -9  24 769.036 527.274   3
   2  -9  24-89.6490 373.621   7
  -2   9 -24 535.555 380.970   5
   2  -9  25 2159.45 1005.60   3
   2  -9  25 1510.19 857.737   7
   2  -9  26 2487.17 1192.52   3
   2  -9  26 4333.01 1315.41   7
   2  -9  27 1058.36 469.196   3
   2  -9  27 1963.38 852.844   7
   2  -9  28 186.821 365.725   3
   2  -9  28 2706.13 1260.02   7
   2  -9  29 1125.79 684.478   3
   2  -9  29 1038.01 872.317   7
   2  -9  30 8853.44 2091.25   3
   2  -9  30 10040.9 2212.69   7
   2  -9  31 17109.3 2839.04   7
   2  -9  31 18394.3 3037.67   3
   2  -9  32 14995.8 2803.43   7
   2  -9  32 13056.7 2604.79   3
   2  -9  33 2482.52 1210.14   3
   2  -9  33 3255.54 1360.17   7
  -2   8  28 7761.69 1954.11   6
  -2   8  27 84.3446 508.674   6
  -2   8  26 62.2435 406.299   6
  -2   8  25 1024.84 934.518   6
  -2   8  24 2356.43 1077.94   6
  -2   8  23 2320.43 1002.52   3
  -2   8  23 2230.06 953.950   6
  -2   8  22 1051.46 915.777   6
  -2   8  22 665.691 327.499   3
  -2   8  21 41354.6 3940.97   3
  -2   8  21 39459.7 4076.83   6
  -2   8  20-132.112 332.373   6
  -2   8  20-225.739 279.218   3
  -2   8  19 3478.66 1282.61   6
  -2   8  19 1878.22 798.776   3
  -2   8  18 10091.9 2043.60   6
  -2   8  18 9686.36 1726.58   3
  -2   8  17 2004.52 988.894   6
  -2   8  17 885.865 567.462   3
  -2   8  16 9033.15 1639.08   3
  -2   8  16 7286.76 1621.54   6
  -2   8  15 1516.64 773.438   3
  -2   8  15 283.762 381.346   6
  -2   8  14 27526.3 2974.36   6
  -2   8  14 30597.2 2811.96   3
  -2   8  13 11317.6 1679.42   3
  -2   8  13 12858.4 1976.37   6
  -2   8  12 13973.7 1778.00   3
  -2   8  12 13374.8 1971.76   6
   2  -8 -11 2468.61 901.713   1
  -2   8  11 2726.56 814.268   3
  -2   8  11 2725.27 997.458   6
   2  -8 -10 11863.4 1687.67   1
  -2   8  10 11124.5 1777.95   6
  -2   8  10 12289.0 1504.41   3
   2  -8  -9 6524.01 1292.26   1
  -2   8   9 6588.02 1393.77   6
  -2   8   9 7012.50 1118.69   3
   2  -8  -8 57195.1 3799.54   1
  -2   8   8 54204.6 3791.57   6
  -2   8   8 49160.9 2891.02   3
   2  -8  -7 37148.8 2925.12   1
  -2   8   7 35497.1 2983.32   6
  -2   8   7 34754.9 2232.88   3
  -2   8   6 89048.9 4802.38   6
   2  -8  -6 95935.2 4804.20   1
  -2   8   6 85043.5 3587.30   3
   2  -8  -5 39994.9 2932.42   1
  -2   8   5 39531.6 2104.83   3
  -2   8   5 40211.9 2992.54   6
  -2   8   4 30783.2 2568.88   6
   2  -8  -4 30055.6 2472.79   1
  -2   8   4 29818.1 1670.74   3
  -2   8   3 6128.16 1100.84   6
   2  -8  -3 4713.50 922.446   1
  -2   8   3 4899.01 594.873   3
  -2   8   2 23184.0 1295.14   3
  -2   8   2 23312.4 2075.69   6
   2  -8  -2 24177.8 2118.08   1
  -2   8   1 676.640 251.897   6
  -2   8   1 1373.09 279.094   3
   2  -8  -1 1390.82 405.743   1
  -2   8   0 8764.51 699.840   7
   2  -8   0 11837.3 1457.80   1
  -2   8   0 12033.3 1357.83   6
  -2   8  -1 24980.4 1991.50   6
   2  -8   1 28485.8 1314.31   7
   2  -8   1 24590.2 2101.67   1
  -2   8  -1 18851.8 1093.11   7
   2  -8   2 909.276 592.752   1
  -2   8  -2 571.896 376.644   6
   2  -8   2-88.9214 145.676   7
   2  -8   3 208270. 7269.78   1
  -2   8  -3 204283. 6858.25   6
   2  -8   3 203820. 5497.71   7
  -2   8  -4 16397.4 1515.00   6
   2  -8   4 17825.8 1077.06   7
   2  -8   4 18702.7 1825.69   1
  -2   8  -5 19348.7 1589.99   6
   2  -8   5 16129.6 1652.05   1
   2  -8   5 16010.4 1072.21   7
   2  -8   6 93777.9 4385.90   1
  -2   8  -6 90251.7 3727.30   6
   2  -8   6 88325.9 3172.60   7
   2  -8   7 3086.83 516.784   7
   2  -8   7 3866.07 892.316   1
  -2   8  -7 4216.21 692.665   6
   2  -8   8 4105.42 855.327   1
   2  -8   8 4583.40 663.981   7
  -2   8  -8 3854.17 651.028   6
  -2   8  -9 2765.56 542.772   6
   2  -8   9 1975.58 457.974   7
   2  -8   9 2921.42 809.480   1
   2  -8   9 2108.45 339.799   2
   2  -8  10 33412.5 1589.65   2
   2  -8  10 39775.6 2294.10   7
   2  -8  10 40156.2 2797.06   1
  -2   8 -10 36254.6 2001.16   6
   2  -8  11 11589.9 1522.35   1
  -2   8 -11 10660.3 1026.46   6
   2  -8  11 13571.8 1359.55   7
   2  -8  11 10715.4 854.450   2
   2  -8  12 4350.51 562.106   2
   2  -8  12 5169.32 871.344   7
   2  -8  12 5609.91 1093.87   1
   2  -8  12 4964.19 927.497   3
   2  -8  13 13127.6 1710.40   1
   2  -8  13 13278.8 1570.45   3
   2  -8  13 11175.1 1383.78   7
   2  -8  14 2061.72 594.733   7
   2  -8  14 1652.45 796.833   1
   2  -8  14 1505.76 535.710   3
   2  -8  15 60776.0 3844.26   3
   2  -8  16 9123.79 1495.61   3
  -2   8 -17 77724.7 4414.08   5
   2  -8  17 69171.5 4434.68   3
  -2   8 -18 13861.9 1792.70   5
   2  -8  18 11394.5 1789.54   3
  -2   8 -19 21491.1 2305.29   5
   2  -8  19 20239.7 2455.09   3
  -2   8 -20 6947.22 1266.50   5
   2  -8  20 7743.54 1545.39   3
   2  -8  21 1191.46 810.676   3
  -2   8 -21 1236.86 545.247   5
   2  -8  22 31359.2 3338.99   3
  -2   8 -22 35132.3 2998.88   5
  -2   8 -23 737.395 604.470   5
   2  -8  23-1722.12 803.650   3
   2  -8  24 20790.4 2827.17   3
  -2   8 -24 36506.2 2999.97   5
   2  -8  25 547.422 376.013   3
   2  -8  26 1868.25 764.597   3
   2  -8  27 487.793 559.637   3
   2  -8  28 20559.5 3034.21   3
   2  -8  29-331.323 628.973   3
   2  -8  30 6321.06 1743.83   3
   2  -8  31 30060.0 3943.84   3
   2  -8  32 15186.4 2784.85   3
   2  -8  33 3440.84 1343.05   3
  -2   7  30-1445.25 879.554   6
  -2   7  29 5731.89 1749.32   6
  -2   7  28 2805.97 1217.40   6
  -2   7  27 643.695 652.372   3
  -2   7  27 2000.11 991.852   6
  -2   7  26 250.935 305.329   6
  -2   7  26 993.280 834.339   3
  -2   7  25 1075.23 740.130   6
  -2   7  25 266.557 532.566   3
  -2   7  24 9164.99 1952.15   3
  -2   7  24 8470.65 1895.94   6
  -2   7  23 922.506 745.282   3
  -2   7  23 195.324 552.976   6
  -2   7  22 18819.8 2670.85   3
  -2   7  22 23838.6 3061.35   6
  -2   7  21 450.081 723.044   6
  -2   7  21-132.699 330.436   3
  -2   7  20 1333.54 673.607   6
  -2   7  20 1678.42 697.963   3
  -2   7  19 4402.78 1256.48   3
  -2   7  19 3246.95 1113.16   6
  -2   7  18 5271.46 1309.73   3
  -2   7  18 2573.12 1144.39   6
  -2   7  17 14513.5 2086.71   3
  -2   7  17 11521.3 1967.24   6
  -2   7  16 12790.3 1914.43   3
  -2   7  16 9672.49 1790.27   6
  -2   7  15 100118. 5439.72   3
  -2   7  15 88907.5 5558.39   6
  -2   7  14 39352.0 3187.13   3
  -2   7  14 37117.8 3403.65   6
  -2   7  13 54589.2 3674.40   3
  -2   7  13 49291.7 3838.94   6
  -2   7  12 13599.3 1729.79   3
  -2   7  12 11562.1 1807.24   6
  -2   7  11 14702.2 1936.71   6
   2  -7 -11 12337.6 1677.02   1
  -2   7  11 12724.2 1593.74   3
  -2   7  10 18399.9 2133.01   6
  -2   7  10 16938.1 1753.43   3
   2  -7 -10 16316.0 1886.40   1
   2  -7  -9 8930.00 1361.69   1
  -2   7   9 6947.01 1054.67   3
  -2   7   9 7913.91 1377.44   6
  -2   7   8 1839.86 560.649   3
  -2   7   8 1827.55 799.326   6
   2  -7  -8 2069.69 724.715   1
  -2   7   7 20830.5 2154.81   6
   2  -7  -7 21230.1 2086.80   1
  -2   7   7 22635.7 1717.07   3
  -2   7   6 5073.42 753.360   3
   2  -7  -6 5717.67 1060.81   1
  -2   7   6 4878.69 1037.44   6
  -2   7   5 9695.68 1372.21   6
   2  -7  -5 9186.55 1360.07   1
  -2   7   5 10367.5 986.298   3
  -2   7   4 48734.7 3099.63   6
   2  -7  -4 50238.7 3090.86   1
  -2   7   4 51167.3 2177.55   3
  -2   7   3 15244.6 990.564   3
   2  -7  -3 15382.8 1657.96   1
  -2   7   3 17044.5 1709.59   6
  -2   7   2 3428.48 404.665   7
   2  -7  -2 3862.76 821.147   1
  -2   7   2 4662.63 959.852   6
  -2   7   2 4085.18 458.508   3
   2  -7  -1 2803.87 713.878   1
  -2   7   1 2408.85 340.671   3
  -2   7   1 2342.47 571.387   6
  -2   7   1 1775.39 277.819   7
   2  -7   0 154619. 5289.70   1
  -2   7   0 157143. 5089.62   6
  -2   7  -1 1022.70 416.580   6
   2  -7   1 1271.71 487.473   1
   2  -7   1 462.212 163.710   7
  -2   7  -1 464.965 185.658   3
  -2   7  -1 60.2128 64.3184   7
   2  -7   2 71621.9 3447.66   1
  -2   7  -2 67893.1 3145.64   6
   2  -7   2 69242.9 2154.85   7
  -2   7  -3 10672.9 1176.90   6
   2  -7   3 9488.64 1175.34   1
   2  -7   3 10139.8 701.445   7
   2  -7   4 15969.7 965.740   7
  -2   7  -4 18859.4 1490.01   6
   2  -7   4 16885.4 1540.83   1
  -2   7  -5 12490.8 1171.17   6
   2  -7   5 11591.9 872.851   7
   2  -7   5 10434.7 1228.25   1
   2  -7   6 5092.94 538.062   2
  -2   7  -6 4618.46 674.247   6
   2  -7   6 5392.93 898.432   1
   2  -7   6 5513.92 634.087   7
   2  -7   7 93453.8 3077.77   2
   2  -7   7 95787.8 3464.88   7
  -2   7  -7 99236.5 3637.32   6
   2  -7   7 104762. 4449.94   1
  -2   7  -8 3285.25 554.043   6
   2  -7   8 4477.21 641.532   7
   2  -7   8 3323.87 449.076   2
   2  -7   8 3926.89 878.450   1
   2  -7   9 95621.9 3945.88   3
   2  -7   9 88149.5 3052.07   2
   2  -7   9 103124. 4512.95   1
   2  -7   9 92545.2 3686.35   7
  -2   7  -9 92925.5 3453.96   6
   2  -7  10 62645.7 3204.66   3
   2  -7  10 62505.5 3453.34   1
  -2   7 -10 56959.5 2556.84   6
   2  -7  11 64704.0 3670.13   1
   2  -7  11 66405.9 3493.36   3
   2  -7  12 46024.4 2962.85   3
   2  -7  13 15405.3 1719.50   3
   2  -7  14 12861.3 1664.86   3
   2  -7  15 110.158 241.143   3
   2  -7  16 463.355 327.782   3
  -2   7 -16 189.713 391.416   5
  -2   7 -17 2874.77 675.261   5
   2  -7  17 3397.84 994.925   3
   2  -7  18 39324.5 3396.56   3
  -2   7 -18 47300.0 3191.88   5
  -2   7 -19 522.492 427.238   5
   2  -7  19 1134.55 745.010   3
   2  -7  20 526.900 594.028   3
  -2   7 -20 314.609 457.153   5
  -2   7 -21 100988. 4989.31   5
   2  -7  21 96359.3 5922.59   3
   2  -7  22 2595.14 1023.20   3
  -2   7 -22 3173.63 854.667   5
   2  -7  23 17871.1 2533.18   3
   2  -7  24 6470.87 1591.44   3
   2  -7  25 15768.8 2505.60   3
   2  -7  26 75.2126 460.200   3
   2  -7  27 4631.78 1372.22   3
   2  -7  28 11601.8 2262.08   3
   2  -7  29 1314.38 807.164   3
   2  -7  30 5068.48 1521.09   3
   2  -7  31 2258.87 1006.79   3
   2  -7  32 1716.89 920.564   3
   2  -7  33 151.163 415.294   3
   2  -7  34 11810.2 2521.28   3
  -2   6  31-80.9789 652.006   3
  -2   6  31-162.860 699.396   6
  -2   6  30 7090.43 1897.86   3
  -2   6  30 10716.3 2271.14   6
  -2   6  29 741.124 663.223   6
  -2   6  29-24.0538 583.676   3
  -2   6  28 9707.84 2159.74   6
  -2   6  28 9036.43 2087.45   3
  -2   6  27 516.927 584.936   3
  -2   6  27 951.522 579.324   6
  -2   6  26 8411.67 1969.79   3
  -2   6  26 8264.61 1863.25   6
  -2   6  25 16398.8 2561.32   6
  -2   6  25 20197.6 2930.18   3
  -2   6  24 456.722 383.297   6
  -2   6  24-48.3433 457.773   3
  -2   6  23 7185.15 1640.45   6
  -2   6  23 6584.98 1579.94   3
  -2   6  22 3095.27 1104.98   3
  -2   6  22 2751.93 1057.52   6
  -2   6  21 10444.5 1913.33   6
  -2   6  21 9530.11 1844.80   3
  -2   6  20 1675.03 901.842   3
  -2   6  20 1305.37 625.543   6
  -2   6  19 28298.4 3066.85   6
  -2   6  19 33927.1 3349.91   3
  -2   6  18 5136.71 1489.69   6
  -2   6  18 4447.01 1205.46   3
  -2   6  17 48393.3 3818.58   3
  -2   6  17 44493.0 3795.59   6
  -2   6  16 40032.5 3511.34   6
  -2   6  16 43634.1 3517.59   3
  -2   6  15 33455.8 3091.95   6
  -2   6  15 34963.4 3044.87   3
  -2   6  14 17560.5 2054.01   3
  -2   6  14 13028.8 1885.42   6
  -2   6  13 526.168 417.631   6
  -2   6  13 1857.77 726.462   3
  -2   6  12 490.460 568.271   6
  -2   6  12 1918.99 695.643   3
  -2   6  11 18917.1 2121.17   6
  -2   6  11 17918.4 1833.23   3
  -2   6  10 1156.24 574.653   6
   2  -6 -10 2257.31 684.124   1
  -2   6  10 2391.85 708.313   3
   2  -6  -9 6983.93 1179.43   1
  -2   6   9 6230.21 1136.96   6
  -2   6   9 6730.53 1049.55   3
   2  -6  -8 10165.1 1433.48   1
  -2   6   8 9492.09 1147.74   3
  -2   6   8 9186.37 1402.42   6
  -2   6   7 58896.9 2862.42   3
   2  -6  -7 62960.1 3473.84   1
  -2   6   7 58461.1 3475.43   6
   2  -6  -6 12294.3 1417.34   1
  -2   6   6 14627.4 1602.03   6
  -2   6   6 13648.9 1177.22   3
  -2   6   5 60394.1 3341.82   6
   2  -6  -5 58189.7 3208.54   1
  -2   6   5 59202.3 2489.30   3
  -2   6   4 19772.3 1173.46   3
  -2   6   4 18074.4 1703.27   6
   2  -6  -4 19313.1 1677.66   1
  -2   6   3 299696. 8806.58   6
  -2   6   3 300879. 7190.64   3
   2  -6  -3 300831. 8834.69   1
  -2   6   2 75952.7 3305.26   6
   2  -6  -2 79105.9 3386.62   1
  -2   6   2 73109.2 2011.27   3
  -2   6   1 35001.4 1219.21   3
  -2   6   1 35081.3 2111.57   6
   2  -6  -1 34364.9 2147.32   1
   2  -6   0 9314.70 1167.03   1
  -2   6   0 6994.44 461.373   7
  -2   6   0 8777.86 1001.52   6
   2  -6   1 565.297 151.357   7
   2  -6   1 814.737 389.782   1
  -2   6  -1 396.165 142.002   3
  -2   6  -1 431.985 313.735   6
   2  -6   2 3841.57 344.358   7
   2  -6   2 4572.40 705.700   1
  -2   6  -2 4434.50 672.448   6
  -2   6  -2 2351.86 335.289   3
   2  -6   3 45030.7 2458.25   1
  -2   6  -3 46453.2 2274.82   6
   2  -6   3 41673.6 1524.68   7
  -2   6  -3 38923.7 1775.34   3
   2  -6   4 81085.5 3490.64   1
   2  -6   4 71918.5 2604.75   2
   2  -6   4 77301.6 2506.16   7
  -2   6  -4 77895.4 3091.69   6
   2  -6   5 13484.4 922.050   7
   2  -6   5 12289.3 882.250   2
   2  -6   5 15119.1 1404.64   1
  -2   6  -5 13943.3 1120.90   6
   2  -6   6 79768.4 2908.54   7
   2  -6   6 83214.4 3148.11   3
   2  -6   6 80397.1 2773.29   2
   2  -6   6 86468.9 3773.54   1
  -2   6  -6 82894.4 3108.04   6
  -2   6  -7 237.317 206.413   6
   2  -6   7 647.679 607.250   1
   2  -6   7-2.43609 215.960   3
   2  -6   7 306.194 177.309   2
  -2   6  -8 106830. 3725.49   6
   2  -6   8 112423. 4264.24   3
   2  -6   8 114037. 4577.85   1
   2  -6   9 12380.5 1298.83   3
  -2   6  -9 12524.2 1030.78   6
   2  -6  10 7350.26 1038.20   3
   2  -6  11 32206.9 2348.24   3
   2  -6  12 11425.5 1437.67   3
   2  -6  13 147.250 472.047   3
   2  -6  14 1727.61 687.325   3
  -2   6 -15 2403.46 607.814   5
   2  -6  15 2268.95 726.673   3
   2  -6  16 13.8684 452.301   3
  -2   6 -16 57.5267 181.763   5
  -2   6 -17 215.313 283.397   5
   2  -6  17 254.878 537.677   3
  -2   6 -18 32451.6 2423.00   5
   2  -6  18 30303.7 2926.52   3
   2  -6  19 49872.3 3879.93   3
  -2   6 -19 52377.4 3155.66   5
   2  -6  20 13709.3 2054.89   3
  -2   6 -20 11294.0 1408.08   5
   2  -6  21 35972.5 3461.95   3
   2  -6  22 11824.3 2038.29   3
   2  -6  23 518.738 700.834   3
   2  -6  24 24584.7 3062.46   3
   2  -6  25-46.2126 367.101   3
   2  -6  26 10508.6 2079.77   3
   2  -6  27 36315.6 3912.80   3
   2  -6  28 14471.7 2529.61   3
   2  -6  29 429.095 561.255   3
   2  -6  30 393.019 519.186   3
   2  -6  31-719.656 1028.26   3
   2  -6  32 595.669 519.533   3
   2  -6  33 1070.69 775.338   3
   2  -6  34 1319.31 1016.83   3
  -2   5  33 2179.29 1031.98   6
  -2   5  33 2698.24 1412.34   3
  -2   5  32-25.2183 428.287   6
  -2   5  32 570.334 628.971   3
  -2   5  31 842.183 765.077   6
  -2   5  31 1263.93 872.735   3
  -2   5  30 470.611 598.524   3
  -2   5  30 2327.52 1035.49   6
  -2   5  29 3795.54 1281.37   6
  -2   5  29 6909.69 1858.00   3
  -2   5  28 2009.49 1028.57   3
  -2   5  28 1201.98 623.470   6
  -2   5  27 8715.90 2022.96   3
  -2   5  27 10932.9 2158.51   6
  -2   5  26 12555.4 2222.69   6
  -2   5  26 11647.1 2280.96   3
  -2   5  25 849.919 806.783   3
  -2   5  25 1721.85 816.920   6
  -2   5  24 8117.04 1771.36   6
  -2   5  24 7923.86 1832.88   3
  -2   5  23 8.33575 542.027   3
  -2   5  23 1422.98 902.506   6
  -2   5  22 17928.5 2479.76   6
  -2   5  22 22126.6 2933.51   3
  -2   5  21 1827.47 784.870   6
  -2   5  21 4587.20 1382.99   3
  -2   5  20 69297.2 4873.64   6
  -2   5  20 76642.9 5263.39   3
  -2   5  19 435.011 483.488   6
  -2   5  19 466.846 616.648   3
  -2   5  18 33519.6 3174.76   6
  -2   5  18 34881.2 3292.84   3
  -2   5  17 881.968 490.036   6
  -2   5  17 1594.98 701.194   3
  -2   5  16 238.917 271.046   6
  -2   5  16 580.919 507.762   3
  -2   5  15 7125.68 1238.15   3
  -2   5  15 6434.23 1249.09   6
  -2   5  14 7328.24 1298.51   6
  -2   5  14 9161.46 1465.02   3
  -2   5  13 3094.87 821.778   6
  -2   5  13 2516.74 774.204   3
  -2   5  12 18178.3 1877.49   3
  -2   5  12 18118.3 2016.67   6
  -2   5  11 277.747 336.681   3
  -2   5  11 283.217 462.289   6
  -2   5  10 84096.5 4381.12   6
  -2   5  10 89243.0 4175.09   3
  -2   5   9 101678. 4731.73   6
  -2   5   9 97933.4 4273.52   3
   2  -5  -9 102358. 4607.33   1
  -2   5   8 1952.45 721.371   6
  -2   5   8 1863.57 572.221   3
   2  -5  -8 1066.07 508.474   1
   2  -5  -7 2107.11 591.350   1
  -2   5   7 2452.41 717.859   6
  -2   5   7 2080.13 518.166   3
   2  -5  -6 34206.9 2290.21   1
  -2   5   6 36922.0 1978.25   3
  -2   5   6 36271.6 2471.32   6
   2  -5  -5 47042.9 2661.47   1
  -2   5   5 48925.6 2148.14   3
  -2   5   5 47629.5 2710.77   6
  -2   5   4 58519.6 2185.79   3
   2  -5  -4 57496.8 2912.91   1
  -2   5   4 54133.8 2846.31   6
   2  -5  -3 19995.3 1551.92   1
  -2   5   3 19241.0 974.884   3
  -2   5   3 19143.4 1562.25   6
  -2   5   2 183745. 4694.40   7
  -2   5   2 202223. 6127.80   6
  -2   5   2 193531. 4685.47   3
   2  -5  -2 204511. 6171.70   1
   2  -5  -1 9962.37 1012.27   1
  -2   5   1 9300.07 968.528   6
  -2   5   0 1133.61 381.410   6
   2  -5   0 425.154 203.851   1
   2  -5   1 60033.3 2760.36   1
  -2   5  -1 56791.2 1791.37   3
  -2   5  -1 62768.0 2634.25   6
   2  -5   2 1325.80 285.966   2
   2  -5   2 1485.37 399.602   1
   2  -5   2 1036.08 168.893   7
  -2   5  -2 1859.24 435.624   6
  -2   5  -2 1193.89 256.788   3
   2  -5   3 126237. 4323.04   1
  -2   5  -3 119026. 3910.85   6
   2  -5   3 115429. 3556.28   2
  -2   5  -3 117624. 3635.89   3
   2  -5   3 116792. 3199.83   7
   2  -5   4 110508. 3426.38   3
   2  -5   4 106758. 3357.50   2
  -2   5  -4 108814. 3649.61   6
   2  -5   4 113704. 4136.65   1
   2  -5   5 794.410 279.376   3
  -2   5  -5 1035.77 272.754   6
   2  -5   5 1372.05 431.461   1
   2  -5   5 1237.88 268.806   2
  -2   5  -6 5092.01 607.151   6
   2  -5   6 5064.50 783.268   1
   2  -5   6 7003.91 835.515   3
   2  -5   7 77237.6 3218.30   3
  -2   5  -7 72929.9 2782.98   6
   2  -5   8 7839.64 1002.04   3
   2  -5   9 1344.18 489.236   3
   2  -5  10 100713. 4408.87   3
   2  -5  11 6902.97 1081.80   3
   2  -5  12 14114.8 1603.26   3
   2  -5  13 70036.9 3927.34   3
  -2   5 -14 19104.3 1584.99   5
   2  -5  14 19640.3 2039.22   3
  -2   5 -15 30389.1 2072.27   5
   2  -5  15 31803.6 2717.13   3
   2  -5  16 1223.25 682.501   3
  -2   5 -16 1135.03 397.432   5
  -2   5 -17 29151.0 2075.95   5
   2  -5  17 28009.9 2728.67   3
   2  -5  18 22543.2 2460.37   3
  -2   5 -18 18332.0 1618.55   5
   2  -5  19 26331.3 2825.31   3
   2  -5  20 87066.7 5333.23   3
   2  -5  21 76204.1 5175.78   3
   2  -5  22 52346.6 4244.97   3
   2  -5  23 20480.5 2729.63   3
   2  -5  24 3178.79 1336.78   3
   2  -5  25 51527.7 4480.50   3
   2  -5  26 1435.74 1049.75   3
   2  -5  27 903.566 703.455   3
   2  -5  28 9400.71 2053.46   3
   2  -5  29 1170.33 701.459   3
   2  -5  30 2081.51 1136.05   3
   2  -5  31-165.781 325.824   3
   2  -5  32 3337.92 1384.44   3
   2  -5  33 52.6778 362.116   3
   2  -5  34 12271.3 2624.09   3
  -2   4  34 4275.28 1619.40   3
  -2   4  33 1722.27 1038.36   3
  -2   4  32-470.091 493.947   3
  -2   4  32-13.7129 427.342   6
  -2   4  31 225.772 505.656   3
  -2   4  31-514.306 638.319   6
  -2   4  30-84.7127 262.737   6
  -2   4  30 435.251 478.958   3
  -2   4  29 1750.45 967.136   6
  -2   4  29 2650.76 1048.31   3
  -2   4  28 1265.40 925.929   6
  -2   4  28 2454.25 1155.35   3
  -2   4  27 17076.6 2597.75   6
  -2   4  27 11857.5 2416.92   3
  -2   4  26 2174.18 1021.07   6
  -2   4  26 2297.86 1052.24   3
  -2   4  25 3454.58 1297.35   3
  -2   4  25 4170.95 1197.02   6
  -2   4  24 9528.97 2106.28   3
  -2   4  24 8053.77 1697.63   6
  -2   4  23 16886.7 2576.76   3
  -2   4  23 13496.0 2113.59   6
  -2   4  22 12722.7 2028.97   6
  -2   4  22 15488.1 2395.89   3
  -2   4  21 28937.1 3158.65   3
  -2   4  21 25951.2 2842.15   6
  -2   4  20 23817.7 2676.02   6
  -2   4  20 26151.1 2884.76   3
  -2   4  19 5784.31 1247.08   6
  -2   4  19 7961.77 1569.62   3
  -2   4  18-427.144 472.475   3
  -2   4  18-99.4771 514.831   6
  -2   4  17 1816.91 701.918   6
  -2   4  17 534.488 369.563   3
  -2   4  16 1891.11 701.735   6
  -2   4  16 1220.28 686.389   3
  -2   4  15 3750.48 1009.81   3
  -2   4  15 2873.83 759.379   6
  -2   4  14 9388.81 1453.94   6
  -2   4  14 10296.9 1543.15   3
  -2   4  13 66456.0 3841.93   3
  -2   4  13 60194.7 3724.07   6
  -2   4  12 143762. 6137.49   6
  -2   4  12 157869. 6191.86   3
  -2   4  11 2685.19 757.937   6
  -2   4  11 2493.95 692.115   3
  -2   4  10 70368.6 3554.43   3
  -2   4  10 67619.3 3671.72   6
  -2   4   9 8798.07 1228.05   6
  -2   4   9 7868.72 1070.35   3
  -2   4   8 66915.6 3438.60   6
   2  -4  -8 65193.1 3249.89   1
  -2   4   8 64627.7 3051.75   3
  -2   4   7 61571.1 2809.75   3
  -2   4   7 61432.9 3134.52   6
   2  -4  -7 64557.9 3110.59   1
  -2   4   6 116353. 4517.95   6
   2  -4  -6 120448. 4465.33   1
  -2   4   6 116020. 3992.87   3
  -2   4   5 23747.4 1670.04   6
   2  -4  -5 23903.2 1644.52   1
   2  -4  -5 19600.8 1125.84   3
  -2   4   5 22153.0 1299.07   3
  -2   4   4 891.662 448.827   6
   2  -4  -4 579.194 152.909   3
  -2   4   4 1109.85 270.586   3
   2  -4  -4 1398.12 463.273   1
   2  -4  -3 373351. 9550.19   1
   2  -4  -3 343075. 8194.85   3
  -2   4   3 366704. 9563.88   6
  -2   4   3 365881. 8411.49   3
  -2   4   2 5111.75 662.464   6
   2  -4  -2 4702.95 646.115   1
   2  -4  -1 35722.8 1833.29   1
  -2   4   1 35140.4 1823.59   6
   2  -4   0 119808. 3963.27   1
  -2   4   0 118587. 3880.43   6
  -2   4  -1 235296. 6413.41   6
   2  -4   1 227630. 6074.28   2
   2  -4   1 238597. 6532.99   1
  -2   4  -2 43888.7 1918.65   6
  -2   4  -2 42884.2 1622.23   3
   2  -4   2 44882.3 2101.43   1
   2  -4   2 45041.8 1788.03   2
   2  -4   2 45000.1 1537.83   3
  -2   4  -3 18221.0 1096.15   3
   2  -4   3 19008.5 1046.11   3
   2  -4   3 18179.3 1035.70   2
   2  -4   3 18718.0 1293.21   1
  -2   4  -3 16770.0 1105.51   6
   2  -4   4 214904. 6300.45   1
   2  -4   4 225449. 5984.06   3
  -2   4  -4 205509. 5804.09   6
   2  -4   5 2431.98 534.156   3
  -2   4  -5 2627.29 418.835   6
  -2   4  -6 196263. 5481.07   6
   2  -4   6 194283. 6020.53   3
   2  -4   7 43088.0 2357.92   3
   2  -4   8 97577.3 4088.58   3
   2  -4   9 157649. 5835.23   3
   2  -4  10 10126.4 1308.49   3
   2  -4  11 2214.84 707.283   3
   2  -4  12 2793.63 785.934   3
  -2   4 -12 2298.89 469.942   5
   2  -4  13 40155.9 2918.84   3
  -2   4 -13 38888.0 2106.97   5
  -2   4 -14 3074.41 557.508   5
   2  -4  14 3649.49 945.247   3
  -2   4 -15 138357. 4830.49   5
   2  -4  15 143895. 6348.36   3
  -2   4 -16 58778.9 2785.23   5
   2  -4  16 61694.8 4056.28   3
   2  -4  17 18010.0 2191.48   3
   2  -4  18 27722.2 2802.23   3
   2  -4  19 50004.1 3938.82   3
   2  -4  20 13912.7 2003.30   3
   2  -4  21 29590.2 3049.64   3
   2  -4  22 54592.8 4367.88   3
   2  -4  23 3107.34 1175.97   3
   2  -4  24 10280.3 1975.72   3
   2  -4  25 9135.64 1857.63   3
   2  -4  26 550.006 681.882   3
   2  -4  27 2556.19 1090.78   3
   2  -4  28 1599.37 979.834   3
   2  -4  29 12330.0 2392.67   3
   2  -4  30 1072.46 936.288   3
   2  -4  31 20763.9 3237.37   3
   2  -4  32 1998.19 1068.24   3
   2  -4  33 2677.29 1335.99   3
   2  -4  34 418.595 402.397   3
  -2   3  34 1331.42 997.117   3
  -2   3  33 9419.22 2322.38   3
  -2   3  32 357.615 464.281   3
  -2   3  31 797.680 612.084   3
  -2   3  31 433.181 610.524   6
  -2   3  30 4845.33 1654.27   3
  -2   3  30 5812.59 1553.76   6
  -2   3  29 517.070 515.482   3
  -2   3  29 1232.19 786.248   6
  -2   3  28 2243.87 981.962   6
  -2   3  28 7696.74 1943.96   3
  -2   3  27 3422.85 1230.56   6
  -2   3  27 5698.80 1701.25   3
  -2   3  26 13833.3 2282.36   6
  -2   3  26 15194.6 2613.92   3
  -2   3  25 6685.26 1514.84   6
  -2   3  25 9137.78 1968.19   3
  -2   3  24 12970.6 2213.85   3
  -2   3  24 11487.3 1956.62   6
  -2   3  23 2267.55 863.629   6
   2  -3 -23 2451.49 807.192   4
  -2   3  22 41390.0 3862.17   3
  -2   3  22 37955.4 3418.74   6
   2  -3 -22 39650.1 3129.97   4
  -2   3  21 3574.11 1190.62   3
  -2   3  21 2983.57 980.211   6
   2  -3 -21 2729.57 812.224   4
   2  -3 -20 1014.20 621.377   4
  -2   3  20 1433.99 990.319   3
  -2   3  20 2032.68 895.639   6
  -2   3  19 100215. 5540.66   6
   2  -3 -19 104090. 5196.05   4
  -2   3  19 118278. 6213.15   3
  -2   3  18 1995.02 855.176   6
   2  -3 -18 2093.87 694.756   4
  -2   3  18 2572.34 866.821   3
  -2   3  17 10372.4 1538.18   6
   2  -3 -17 9129.76 1339.57   4
  -2   3  17 11409.9 1808.48   3
  -2   3  16 12.8041 463.532   3
  -2   3  16-6.21039 279.308   6
   2  -3 -16 354.334 342.011   4
   2  -3 -15 14764.4 1674.65   4
  -2   3  15 16181.1 1929.42   3
  -2   3  15 16017.6 1847.99   6
  -2   3  14 357.285 591.491   6
  -2   3  14 353.345 610.786   3
   2  -3 -14 776.421 465.939   4
  -2   3  13 223037. 7973.17   3
   2  -3 -13 214896. 7555.85   4
  -2   3  13 229261. 7930.22   6
  -2   3  12 8670.03 1270.12   6
  -2   3  12 9930.10 1360.13   3
   2  -3 -12 9139.50 1240.88   4
  -2   3  11 59206.1 3271.90   3
  -2   3  11 59130.6 3279.42   6
   2  -3 -11 53494.3 3033.05   4
  -2   3  10 100279. 4254.61   3
  -2   3  10 97362.1 4297.47   6
   2  -3 -10 97686.7 4210.84   4
  -2   3   9 121785. 4789.46   6
   2  -3  -9 115380. 4655.78   4
  -2   3   9 122282. 4619.72   3
  -2   3   8 7008.89 945.492   6
   2  -3  -8 5823.69 899.788   4
  -2   3   8 6626.72 887.657   3
  -2   3   7 118776. 4137.02   3
   2  -3  -7 118288. 4431.62   4
   2  -3  -7 120019. 4336.52   1
  -2   3   7 118374. 4442.96   6
   2  -3  -6 323915. 8624.59   1
  -2   3   6 306784. 8209.47   3
  -2   3   6 308027. 8659.03   6
   2  -3  -6 311572. 8788.13   4
  -2   3   5 28544.0 1735.71   6
   2  -3  -5 29458.0 1686.43   1
   2  -3  -5 29011.5 1765.46   4
  -2   3   5 28246.6 1416.77   3
   2  -3  -5 23981.7 1384.13   3
   2  -3  -4 53071.3 2249.06   1
  -2   3   4 48531.3 2213.38   6
   2  -3  -4 50303.5 2331.66   4
  -2   3   4 50219.3 1781.95   3
   2  -3  -4 43708.8 1798.78   3
  -2   3   3 67257.3 2630.56   6
   2  -3  -3 64504.5 2080.72   3
   2  -3  -3 72471.8 2645.02   1
  -2   3   3 70568.7 2011.72   3
   2  -3  -2 48167.6 1975.79   1
  -2   3   2 46124.3 2004.92   6
  -2   3   1 37963.7 1702.98   6
   2  -3  -1 35015.0 1568.07   2
   2  -3  -1 35373.7 1657.00   1
   2  -3   0 385088. 9561.87   1
   2  -3   0 388035. 9468.57   2
  -2   3   0 398348. 9597.16   6
   2  -3   1 262637. 6314.28   3
  -2   3  -1 266997. 6237.03   3
  -2   3  -1 268807. 6902.54   6
   2  -3   1 278602. 6831.72   2
   2  -3   1 275079. 7008.11   1
  -2   3  -2 78423.6 2594.22   6
  -2   3  -2 76519.9 2329.35   3
   2  -3   2 77891.4 2733.67   1
   2  -3   2 74518.9 2388.21   3
  -2   3  -3 542393. 13114.9   3
   2  -3   3 535648. 13179.5   3
  -2   3  -4 2024.47 357.615   6
   2  -3   4 2782.02 516.551   3
   2  -3   5 158020. 4946.54   3
   2  -3   6 141614. 4771.38   3
   2  -3   7 19434.3 1525.11   3
   2  -3   8 91490.5 3916.68   3
   2  -3   9 735.378 531.469   3
  -2   3 -10 41108.5 1839.26   5
   2  -3  10 43241.6 2721.44   3
   2  -3  11 11958.5 1464.41   3
  -2   3 -11 10950.3 886.508   5
   2  -3  12 133502. 5595.52   3
  -2   3 -12 124471. 4032.76   5
   2  -3  13 44998.1 3097.06   3
  -2   3 -13 41431.5 1968.19   5
   2  -3  14 71264.4 4107.70   3
   2  -3  15 53116.1 3602.15   3
   2  -3  16 214645. 8392.16   3
   2  -3  17 14103.7 1941.39   3
   2  -3  18 6807.02 1370.69   3
   2  -3  19 5362.95 1155.50   3
   2  -3  20 4763.65 1320.72   3
   2  -3  21 2148.19 749.127   3
   2  -3  22 9679.34 1871.62   3
   2  -3  23 5028.74 1306.91   3
   2  -3  24 4261.54 1164.70   3
   2  -3  25-582.797 460.336   3
   2  -3  26 4882.21 1417.19   3
   2  -3  27 2688.41 1190.84   3
   2  -3  28 14084.1 2492.52   3
   2  -3  29 6600.01 1860.05   3
   2  -3  30 26605.4 3624.00   3
   2  -3  31 2880.75 1383.59   3
   2  -3  32 9091.83 2203.94   3
   2  -3  33-734.412 432.065   3
   2  -3  34-652.888 886.085   3
  -2   2  35-111.980 542.666   3
  -2   2  34 6066.77 1919.57   3
  -2   2  33 3432.69 1492.36   3
  -2   2  32 12587.6 2637.95   3
  -2   2  31 2127.90 1136.87   3
  -2   2  30 260.557 423.628   3
  -2   2  30 673.598 580.531   6
  -2   2  29 2827.47 1020.69   6
  -2   2  29 2287.82 1142.03   3
  -2   2  28 3566.75 1304.46   3
  -2   2  28 3245.90 1154.37   6
  -2   2  27 14716.8 2256.15   6
  -2   2  27 17660.3 2810.02   3
  -2   2  26 5403.74 1596.53   3
  -2   2  26 4010.05 1226.08   6
  -2   2  25 23661.0 2793.94   6
  -2   2  25 24939.2 3176.48   3
   2  -2 -24 467.635 397.713   4
  -2   2  24 1206.25 1024.07   3
  -2   2  24 345.366 678.659   6
  -2   2  23 34530.7 3568.92   3
   2  -2 -23 34953.3 2981.17   4
  -2   2  23 35344.7 3240.12   6
  -2   2  22 2389.16 819.333   6
   2  -2 -22 4581.19 1045.33   4
  -2   2  22 6567.58 1573.82   3
  -2   2  21 8994.80 1779.38   3
   2  -2 -21 8891.39 1448.08   4
  -2   2  21 8218.23 1515.92   6
  -2   2  20 20866.0 2365.22   6
   2  -2 -20 20150.6 2128.72   4
  -2   2  20 19229.1 2461.28   3
  -2   2  19 977.219 713.052   6
  -2   2  19 1569.62 867.488   3
   2  -2 -19 1293.74 746.793   4
  -2   2  18 93572.6 5356.46   3
   2  -2 -18 96422.6 4801.30   4
  -2   2  18 93835.3 4951.84   6
  -2   2  17 6133.56 1249.55   6
  -2   2  17 8131.70 1403.06   3
   2  -2 -17 6985.39 1223.62   4
  -2   2  16 84205.8 4403.78   6
   2  -2 -16 82900.5 4245.20   4
  -2   2  16 85535.5 4735.29   3
  -2   2  15 16526.1 1779.20   6
  -2   2  15 16861.1 1937.74   3
   2  -2 -15 16547.9 1764.88   4
   2  -2 -14 30891.6 2333.26   4
  -2   2  14 31857.8 2550.53   3
  -2   2  14 30180.9 2354.64   6
  -2   2  13 25211.2 2212.74   3
   2  -2 -13 26774.2 2099.30   4
  -2   2  13 29502.4 2250.36   6
  -2   2  12 127823. 4990.60   6
   2  -2 -12 115404. 4822.16   4
  -2   2  12 120896. 5108.10   3
  -2   2  11 4234.35 822.943   6
   2  -2 -11 4410.33 844.877   4
  -2   2  11 4405.81 885.984   3
  -2   2  10 77015.2 3602.43   3
  -2   2  10 80434.8 3526.67   6
   2  -2 -10 75063.1 3488.39   4
   2  -2  -9 4002.57 754.080   4
  -2   2   9 3315.60 645.459   3
  -2   2   9 4229.46 715.946   6
  -2   2   8 59762.7 2717.99   6
   2  -2  -8 54882.7 2762.11   4
  -2   2   8 60214.1 2729.98   3
  -2   2   7 9575.26 989.515   6
  -2   2   7 8873.85 887.742   3
   2  -2  -7 9543.99 1028.11   4
   2  -2  -6 19278.3 1425.97   4
  -2   2   6 16812.3 1154.68   3
  -2   2   6 18357.5 1269.69   6
  -2   2   5 112361. 3659.91   6
   2  -2  -5 114520. 3961.17   4
   2  -2  -5 117610. 3647.12   1
  -2   2   5 107402. 3432.88   3
   2  -2  -4 995787. 21427.2   1
  -2   2   4 941788. 21470.8   6
  -2   2   4 908926. 21043.8   3
   2  -2  -4 897098. 21128.7   3
   2  -2  -4 999999. 21974.2   4
   2  -2  -3 69086.8 2121.37   3
  -2   2   3 69918.5 2476.50   6
   2  -2  -3 74023.2 2386.18   1
   2  -2  -3 77207.0 2777.38   4
  -2   2   3 69782.3 2127.09   7
  -2   2   3 62351.3 2274.85   1
   2  -2  -2 603.549 270.997   4
  -2   2   2 289.611 153.332   1
   2  -2  -2 520.157 207.609   2
  -2   2   2 522.768 144.796   7
   2  -2  -2 558.685 157.417   7
  -2   2   2 440.271 214.131   6
   2  -2  -2 577.200 187.928   1
  -2   2   1 722.969 185.711   6
  -2   2   1 1174.20 319.169   4
   2  -2  -1 884.812 277.855   2
   2  -2  -1 699.730 278.661   4
  -2   2   1 544.322 126.872   7
   2  -2  -1 462.230 196.178   1
  -2   2   0 794.340 232.910   4
   2  -2   0 595.865 196.787   2
   2  -2   0 741.083 221.251   4
  -2   2   0 909.327 247.162   6
   2  -2   0 1054.15 223.936   1
   2  -2   0 987.998 257.607   6
  -2   2   0 942.269 156.531   7
   2  -2   1 227821. 5988.73   6
  -2   2  -1 237612. 5989.02   6
  -2   2  -1 236618. 5990.29   4
  -2   2  -2 72215.5 2313.29   4
  -2   2  -2 74691.0 2464.42   6
   2  -2   2 77972.8 2330.09   3
  -2   2  -2 71684.3 2305.27   3
   2  -2   3 303096. 7291.79   3
  -2   2  -3 275319. 7213.55   3
   2  -2   4 11989.2 904.747   3
   2  -2   5 102200. 3557.73   3
   2  -2   6 46360.0 2287.95   3
   2  -2   7 6503.47 829.560   3
   2  -2   8 1492.08 517.243   3
  -2   2  -8 407.106 125.807   5
  -2   2  -9 387195. 9223.52   5
   2  -2   9 404749. 11133.3   3
   2  -2  10 34429.8 2433.23   3
   2  -2  11 32775.1 2448.14   3
   2  -2  12 107390. 4955.09   3
   2  -2  13 19717.6 2033.49   3
   2  -2  14 15580.0 1909.27   3
   2  -2  15 38220.1 3046.96   3
   2  -2  16 3980.35 1028.15   3
   2  -2  17 17532.2 2179.28   3
   2  -2  18 27325.2 2854.02   3
   2  -2  19 9268.17 1574.05   3
   2  -2  20 1630.33 812.685   3
   2  -2  21 23537.9 2879.19   3
   2  -2  22 95736.9 5986.26   3
   2  -2  23 5879.42 1545.82   3
   2  -2  24 17958.8 2598.13   3
   2  -2  25 3515.16 1318.36   3
   2  -2  26 15675.8 2619.81   3
   2  -2  27 2927.27 1000.72   3
   2  -2  28 3603.51 1394.12   3
   2  -2  29 16057.9 2774.02   3
   2  -2  30 690.972 857.458   3
   2  -2  31 14706.5 2821.05   3
   2  -2  32 2018.96 1123.95   3
   2  -2  33 5807.94 1823.30   3
  -2   1  35 1250.71 958.076   3
  -2   1  34 1490.12 932.053   3
  -2   1  33 16573.7 3037.52   3
  -2   1  32 4866.54 1645.43   3
  -2   1  31 8624.44 2134.46   3
  -2   1  30 2289.19 937.522   3
  -2   1  29 1664.01 980.617   3
  -2   1  29 1284.54 943.115   6
  -2   1  28 3554.20 1155.64   6
  -2   1  28 3156.59 1241.74   3
  -2   1  27 10666.4 2150.68   3
  -2   1  27 9323.27 1748.30   6
  -2   1  26 5105.69 1255.42   6
  -2   1  26 8409.35 1919.49   3
  -2   1  25 4331.17 1170.12   6
   2  -1 -25 5122.77 1158.43   4
  -2   1  25 4382.07 1367.43   3
   2  -1 -24 5736.18 1213.93   4
  -2   1  24 5330.31 1474.85   3
  -2   1  24 6526.33 1419.31   6
  -2   1  23 19522.1 2311.15   6
   2  -1 -23 19727.3 2202.20   4
  -2   1  23 20281.0 2671.02   3
  -2   1  22 9374.77 1575.44   6
  -2   1  22 9163.38 1765.17   3
   2  -1 -22 11981.9 1680.59   4
  -2   1  21 6973.41 1336.88   6
   2  -1 -21 6613.31 1242.92   4
  -2   1  21 8416.46 1639.78   3
  -2   1  20 43974.6 3644.76   3
   2  -1 -20 39428.3 3006.70   4
  -2   1  20 44355.4 3301.12   6
  -2   1  19 123767. 5740.36   6
  -2   1  19 127868. 6435.20   3
  -2   1  18 63028.5 3744.35   6
  -2   1  18 58599.0 4107.97   3
  -2   1  17 109503. 5607.00   3
  -2   1  17 115133. 5202.31   6
  -2   1  16 27404.5 2532.26   3
  -2   1  16 26588.4 2245.90   6
  -2   1  15 32318.6 2655.00   3
  -2   1  15 35990.1 2519.91   6
  -2   1  14 449.035 281.069   6
  -2   1  14 1188.08 571.742   3
  -2   1  13 1094.58 433.328   6
  -2   1  13 1350.59 550.731   3
  -2   1  12 2751.35 735.937   3
  -2   1  12 1714.20 478.410   6
  -2   1  11 561.225 291.885   6
  -2   1  11 402.372 382.746   3
  -2   1  10 1943.23 497.828   3
  -2   1  10 2114.12 499.832   6
  -2   1   9 48681.9 2321.95   6
  -2   1   9 42922.5 2419.94   3
  -2   1   8 834.415 309.772   6
  -2   1   8 724.079 388.576   3
  -2   1   7 18988.3 1299.66   3
  -2   1   7 18513.8 1193.82   6
  -2   1   6 56672.5 2317.30   3
  -2   1   6 59746.2 2213.36   6
  -2   1   5 127588. 3856.11   1
  -2   1   5 146631. 4121.83   3
  -2   1   5 146234. 3983.71   6
  -2   1   5 136656. 4064.99   7
   2  -1  -4 647304. 14887.4   6
  -2   1   4 681611. 14941.1   7
  -2   1   4 709805. 14901.7   6
   2  -1  -4 686661. 15001.9   3
   2  -1  -3 13918.9 882.181   2
  -2   1   3 15408.3 860.836   7
   2  -1  -3 14450.3 859.987   7
  -2   1   3 15333.1 865.058   6
   2  -1  -3 14458.3 678.020   1
   2  -1  -3 14801.6 851.462   6
  -2   1   3 14915.8 692.950   1
   2  -1  -2 34066.9 1407.14   2
   2  -1  -2 31853.8 1324.98   6
  -2   1   2 35640.7 1328.55   7
   2  -1  -1 147320. 3929.85   2
   2  -1  -1 140280. 3859.80   6
  -2   1   0 823.587 197.451   7
   2  -1   0 968.748 218.264   6
  -2   1  -1 39760.6 1505.91   7
   2  -1   1 36522.6 1512.57   6
   2  -1   2 979.145 225.431   7
   2  -1   2 1301.22 266.109   3
  -2   1  -2 947.747 221.579   3
   2  -1   2 1373.90 217.609   4
   2  -1   3 9964.95 796.424   3
   2  -1   4 293533. 7639.06   3
   2  -1   5 27173.1 1541.84   3
   2  -1   6 35946.6 1949.09   3
   2  -1   7 137230. 4783.25   3
   2  -1   8 171918. 5780.98   3
   2  -1   9 142335. 5278.58   3
  -2   1 -10 181674. 4666.50   4
   2  -1  10 211957. 6832.57   3
  -2   1 -11 453.777 179.262   4
   2  -1  11 1688.31 649.718   3
   2  -1  12 95789.2 4474.52   3
  -2   1 -12 81050.3 2627.55   4
   2  -1  13 6869.30 1260.25   3
  -2   1 -13 4886.39 518.011   4
  -2   1 -14 15992.9 1021.56   4
   2  -1  14 16697.2 1935.08   3
  -2   1 -15 46997.9 2014.78   4
   2  -1  15 55767.9 3707.27   3
  -2   1 -16 31145.4 1610.59   4
   2  -1  16 37918.5 3151.62   3
  -2   1 -17 34237.3 1745.90   4
   2  -1  17 43986.9 3475.03   3
   2  -1  18 5430.79 1349.13   3
  -2   1 -18 2790.82 484.397   4
   2  -1  19 44359.9 3781.54   3
   2  -1  20 8473.17 1710.99   3
   2  -1  21 37140.5 3566.66   3
   2  -1  22 15709.0 2448.57   3
   2  -1  23 75196.6 5497.82   3
   2  -1  24 30188.2 3480.34   3
   2  -1  25 37269.7 3979.34   3
   2  -1  26 25583.6 3353.40   3
   2  -1  27 2390.73 1114.13   3
   2  -1  28 17070.9 2868.04   3
   2  -1  29 900.569 632.472   3
   2  -1  30 11191.3 2435.92   3
   2  -1  31 2523.13 1299.13   3
   2  -1  32 12937.1 2724.90   3
   2  -1  33 7287.61 2141.02   3
  -2   0  35 307.180 442.829   3
  -2   0  34 1912.66 1091.10   3
  -2   0  33-208.202 348.285   3
  -2   0  32 13133.2 2588.05   3
  -2   0  31 60.6140 481.246   3
  -2   0  30 21621.1 3181.83   3
  -2   0  29 7828.56 1905.15   3
  -2   0  28 6438.25 1720.98   3
  -2   0  27 99.1823 306.261   6
  -2   0  27 245.629 576.716   3
  -2   0  26 11699.2 1822.26   6
  -2   0  26 11458.6 2136.20   3
  -2   0  25-133.077 417.301   3
  -2   0  25 1298.75 715.627   6
   2   0 -25 1097.13 665.800   4
  -2   0  24 3672.46 1018.56   6
  -2   0  24 4359.54 1195.94   3
  -2   0  23 573.025 660.545   3
  -2   0  23 1254.82 596.628   6
  -2   0  22 3969.58 1227.62   3
  -2   0  22 6182.65 1280.90   6
  -2   0  21 104455. 5158.25   6
  -2   0  21 94987.9 5721.13   3
  -2   0  20 3136.38 1084.54   3
  -2   0  20 627.145 628.098   6
  -2   0  19 61673.9 4278.56   3
  -2   0  19 66505.7 3751.28   6
  -2   0  18 85960.7 5043.01   3
  -2   0  18 101574. 4646.02   6
  -2   0  17 11000.0 1688.57   3
  -2   0  17 14312.0 1570.97   6
  -2   0  16 51288.9 2955.68   6
  -2   0  16 48867.9 3439.17   3
  -2   0  15 67317.0 3316.88   6
  -2   0  15 62558.8 3771.92   3
  -2   0  14 104373. 4905.10   3
  -2   0  14 111800. 4381.82   6
  -2   0  13 56415.0 2752.09   6
  -2   0  13 53328.6 3196.52   3
  -2   0  12 25900.6 2098.12   3
  -2   0  12 30685.6 1844.47   6
  -2   0  11 136664. 5257.68   3
  -2   0  11 145094. 4664.78   6
  -2   0  10 41987.2 2431.11   3
  -2   0  10 44642.8 2060.17   6
  -2   0   9 119647. 4385.59   3
  -2   0   9 120298. 3774.81   6
  -2   0   8 704.311 232.974   6
  -2   0   8 2678.74 498.921   3
  -2   0   7 5030.22 662.170   3
  -2   0   7 4065.73 431.993   6
   2   0  -7 4200.21 497.127   6
  -2   0   7 5064.31 684.321   7
   2   0  -6 566395. 13132.2   6
  -2   0   6 586252. 13046.1   6
  -2   0   6 566532. 13638.2   7
  -2   0   5 546791. 12313.4   6
  -2   0   5 538467. 12895.7   7
   2   0  -5 531057. 12352.4   6
   2   0  -4 91531.7 2640.06   6
  -2   0   4 99824.5 3086.09   7
   2   0  -4 93699.1 2835.99   2
  -2   0   4 81385.5 2734.49   2
  -2   0   4 98495.1 2640.91   6
  -2   0   3 141482. 3825.71   7
   2   0  -3 137454. 3626.68   2
   2   0  -3 130389. 3448.06   6
   2   0  -2 151184. 3939.24   2
  -2   0   2 133017. 4083.37   5
  -2   0   2 152845. 4077.30   7
   2   0  -2 147438. 3856.15   6
   2   0  -1 153428. 4128.48   6
  -2   0   1 160015. 4251.32   7
  -2   0   0 17705.5 976.941   7
   2   0   0 16959.4 899.896   5
   2   0   1 114753. 3205.12   5
  -2   0  -1 123787. 3535.32   7
  -2   0  -1 113909. 3178.83   5
   2   0   2 600977. 14007.0   5
  -2   0  -2 611374. 14614.9   7
   2   0   2 639164. 14740.8   3
   2   0   3 76332.6 2752.18   3
   2   0   3 73332.0 2072.58   5
   2   0   4 96004.4 3363.44   3
   2   0   5 56439.2 2518.04   3
   2   0   6 3601.75 569.950   3
   2   0   7 18940.0 1493.34   3
   2   0   8 40584.4 2392.39   3
   2   0   9 430199. 11972.0   3
   2   0  10 48406.8 2896.19   3
   2   0  11 326944. 8146.19   3
   2   0  11 152657. 4342.76   5
   2   0  12 58730.3 3399.53   3
   2   0  12 45894.9 1762.51   5
   2   0  13 39492.3 1686.54   5
   2   0  13 52525.0 3323.69   3
   2   0  14 28293.3 1442.46   5
   2   0  14 40925.4 3031.33   3
   2   0  15 7202.61 708.599   5
   2   0  15 11559.6 1758.94   3
   2   0  16 40780.1 3380.74   3
   2   0  17 1897.24 862.256   3
   2   0  18 46718.6 3879.72   3
   2   0  19 1064.39 770.817   3
   2   0  20 11553.0 1983.05   3
   2   0  21 417.302 562.319   3
   2   0  22 28429.4 3229.78   3
   2   0  23 22370.3 3007.99   3
   2   0  24 27758.5 3438.82   3
   2   0  25 61746.8 5328.29   3
   2   0  26 2308.41 1283.85   3
   2   0  27 18356.7 3052.21   3
   2   0  28-77.8000 581.011   3
   2   0  29 130.557 506.027   3
   2   0  30 10230.3 2300.81   3
   2   0  31 3690.72 1616.49   3
   2   0  31 5994.77 1694.75   6
   2   0  32 9129.91 2282.37   3
   2   0  33 3167.89 1417.93   3
  -2  -1  35-1196.08 1109.39   3
  -2  -1  34-706.930 799.225   3
  -2  -1  33 2387.43 1272.99   3
  -2  -1  32 3111.19 1454.39   3
  -2  -1  31 19435.3 3154.52   3
  -2  -1  30 13206.3 2500.11   3
  -2  -1  29 166.720 508.723   3
  -2  -1  28 27081.2 3416.00   3
  -2  -1  27 2897.35 1126.15   3
  -2  -1  26 773.894 712.688   3
  -2  -1  25 13394.4 1780.93   6
  -2  -1  25 13398.9 2241.19   3
  -2  -1  24 22324.1 2274.05   6
  -2  -1  24 23966.4 2929.75   3
  -2  -1  23 18160.6 1986.57   6
  -2  -1  23 17302.2 2501.35   3
  -2  -1  22 9815.92 1443.61   6
  -2  -1  22 12497.0 2090.20   3
  -2  -1  21 6329.10 1439.77   3
  -2  -1  21 3456.78 829.555   6
  -2  -1  20 19460.8 1854.03   6
  -2  -1  20 17931.2 2234.47   3
  -2  -1  19 7426.30 1127.76   6
  -2  -1  19 7527.17 1431.36   3
  -2  -1  18 20233.4 1770.43   6
  -2  -1  18 20151.5 2263.43   3
  -2  -1  17 10094.1 1178.95   6
  -2  -1  17 8866.50 1493.29   3
  -2  -1  16 28884.2 2660.21   3
  -2  -1  16 32431.8 2081.15   6
  -2  -1  15 234665. 7064.87   6
  -2  -1  15 226452. 8211.63   3
  -2  -1  14 5843.85 1061.06   3
  -2  -1  14 6426.40 814.731   6
  -2  -1  13 31407.2 1752.95   6
  -2  -1  13 31810.3 2381.88   3
  -2  -1  12 151802. 4633.27   6
  -2  -1  12 153083. 5733.27   3
  -2  -1  11 4449.17 541.660   6
  -2  -1  11 3918.67 784.064   3
  -2  -1  10 163277. 5589.67   3
  -2  -1  10 160879. 4443.44   6
  -2  -1   9 85663.3 2602.32   6
  -2  -1   9 89312.8 3588.63   3
  -2  -1   9 85582.9 3456.11   7
  -2  -1   8 16295.4 1280.70   7
  -2  -1   8 15830.5 798.664   6
   2   1  -7 53439.3 1729.85   6
  -2  -1   7 51761.9 2362.34   7
   2   1  -7 54624.8 2510.44   5
  -2  -1   7 53153.8 1654.85   6
  -2  -1   6 4957.70 362.671   6
   2   1  -6 4575.64 363.223   6
  -2  -1   6 4327.46 582.135   7
  -2  -1   5 175.507 218.475   7
  -2  -1   5 577.993 177.904   2
  -2  -1   5 387.494 113.699   6
   2   1  -5 563.185 374.187   5
   2   1  -5 549.682 145.031   6
  -2  -1   4 214885. 5267.02   1
   2   1  -4 223700. 6207.23   5
   2   1  -4 214290. 5246.04   6
   2   1  -4 219206. 5436.97   2
  -2  -1   4 221887. 5973.68   7
  -2  -1   3 228322. 5941.23   7
  -2  -1   3 224445. 5275.09   1
   2   1  -3 235732. 6186.80   5
   2   1  -3 226602. 5474.01   2
   2   1  -2 7062.43 694.214   5
  -2  -1   2 6861.97 453.931   1
  -2  -1   2 6201.85 616.235   7
   2   1  -2 5470.17 406.990   1
   2   1  -1 840369. 19023.7   5
  -2  -1   1 833659. 18974.2   7
  -2  -1   1 884322. 18561.5   1
   2   1   0-58.6150 92.0200   1
  -2  -1   0 266.428 158.432   1
  -2  -1   0-146.489 170.368   7
   2   1   0 362.884 201.479   5
  -2  -1  -1 131208. 4055.89   7
  -2  -1  -2 18859.7 1257.76   7
   2   1   3 92203.1 3372.24   3
   2   1   4 162864. 5146.14   3
   2   1   5 70052.5 2993.60   3
   2   1   6 192366. 6071.09   3
   2   1   7 12675.4 779.639   4
   2   1   7 23517.1 1685.16   3
   2   1   8 2248.62 550.449   3
   2   1   8 1291.70 260.451   4
   2   1   9 8410.83 1122.23   3
   2   1  10 36371.8 2560.33   3
   2   1  11 1003.77 554.420   3
   2   1  12 35491.2 2757.83   3
   2   1  13 56556.6 3612.29   3
   2   1  14 3628.89 959.071   3
   2   1  15 23482.0 2433.31   3
   2   1  16 6267.88 1314.68   3
   2   1  17 53619.3 4081.10   3
   2   1  18 2122.69 1211.67   3
   2   1  19 37101.5 3558.52   3
   2   1  20-255.456 538.830   3
   2   1  21 24486.3 3012.22   3
   2   1  22-33.0283 521.280   3
   2   1  23-234.288 361.694   3
   2   1  24 32874.4 3827.18   3
   2   1  25 4706.07 1578.42   3
   2   1  26 24092.6 3397.31   3
   2   1  27 8460.05 2211.08   3
   2   1  28 20691.8 3273.33   3
   2   1  29 858.779 678.469   3
   2   1  30 2057.43 1288.19   3
   2   1  30 684.258 489.788   6
   2   1  31 4921.64 1505.64   6
   2   1  31 5350.27 2157.41   3
   2   1  32 763.201 737.248   3
   2   1  32 861.581 591.018   6
  -2  -2  35 1325.50 910.196   3
  -2  -2  35 2481.06 1401.67   7
  -2  -2  34 5986.36 1892.21   3
  -2  -2  33 1164.21 820.095   3
  -2  -2  32 3993.98 1451.55   3
  -2  -2  31 12500.1 2529.14   3
  -2  -2  30-456.546 689.376   3
  -2  -2  29 10416.1 2212.05   3
  -2  -2  28 1171.00 526.877   3
  -2  -2  27 4669.39 1324.68   3
  -2  -2  26 3701.74 1290.62   3
  -2  -2  25 54567.5 4589.42   3
  -2  -2  24 16439.9 2402.11   3
  -2  -2  23 4981.85 1326.20   3
  -2  -2  23 5149.15 1012.31   6
  -2  -2  22 70579.5 3674.08   6
  -2  -2  22 68310.6 4787.90   3
  -2  -2  21 1804.98 859.107   3
  -2  -2  21 576.382 395.601   6
  -2  -2  20 20.0536 328.716   3
  -2  -2  20 308.880 276.889   6
  -2  -2  19 147.115 423.281   3
  -2  -2  19 17.7378 110.517   6
  -2  -2  18 28659.2 1893.04   6
  -2  -2  18 28977.4 2697.36   3
  -2  -2  17 4795.20 1076.25   3
  -2  -2  17 3796.52 662.159   6
  -2  -2  16 42847.5 3084.07   3
  -2  -2  16 42171.0 2133.66   6
  -2  -2  15 7692.68 1251.50   3
  -2  -2  15 6840.06 732.856   6
  -2  -2  14 13428.6 973.440   6
  -2  -2  14 14199.8 1699.37   3
  -2  -2  13 16408.6 986.818   6
  -2  -2  13 16011.0 1614.95   3
  -2  -2  13 15773.5 1613.50   7
  -2  -2  12 43747.4 2658.49   3
  -2  -2  12 39355.1 1547.78   6
  -2  -2  12 41321.9 2523.16   7
   2   2 -11 50988.0 2700.85   5
  -2  -2  11 46533.0 1613.21   6
  -2  -2  11 51669.2 2753.12   7
  -2  -2  10 2709.16 272.345   6
  -2  -2  10 3563.00 739.499   7
   2   2 -10 2897.73 626.826   5
  -2  -2   9 171168. 5626.57   7
   2   2  -9 168986. 5720.76   5
  -2  -2   8 17229.9 1346.38   7
   2   2  -8 15177.2 1337.37   5
  -2  -2   7 7376.64 866.039   7
  -2  -2   7 5604.75 485.769   2
   2   2  -7 7749.26 925.222   5
   2   2  -6 87038.9 3333.48   5
  -2  -2   6 72559.4 2314.06   2
  -2  -2   6 87809.4 3220.66   7
  -2  -2   6 84879.2 2734.60   1
   2   2  -5 21051.5 929.850   2
   2   2  -5 19875.7 829.639   6
   2   2  -5 20936.9 1431.74   5
  -2  -2   5 21701.0 1373.32   7
  -2  -2   5 20886.9 1115.84   1
   2   2  -4 7837.84 524.723   2
   2   2  -4 7093.88 796.718   5
  -2  -2   4 7275.76 752.510   7
   2   2  -4 6018.14 566.553   1
  -2  -2   4 7855.62 633.056   1
  -2  -2   3 736.384 300.478   7
  -2  -2   3 145.018 169.105   1
   2   2  -3 338.089 165.021   1
   2   2  -3 265.525 224.052   5
  -2  -2   2 126450. 4030.44   7
  -2  -2   2 130336. 3771.88   1
  -2  -2   1 28396.2 1534.42   7
  -2  -2   1 28583.7 1426.27   1
  -2  -2   0 782264. 18201.3   1
  -2  -2   0 781578. 18366.1   7
  -2  -2  -1 181470. 5340.36   1
  -2  -2  -1 182499. 5452.53   7
  -2  -2  -2 33043.4 1817.88   7
  -2  -2  -2 31437.2 1774.62   1
   2   2   3 93332.3 3596.14   3
   2   2   4 269542. 7818.45   3
   2   2   5 106599. 4091.07   3
   2   2   6 90876.7 3802.16   3
   2   2   7 26359.6 1918.58   3
   2   2   8 64439.6 3283.57   3
   2   2   9 8837.09 1215.69   3
   2   2  10 4995.54 977.209   3
   2   2  11 60448.3 3581.69   3
   2   2  12 63246.9 3801.44   3
   2   2  13 104001. 5257.21   3
   2   2  14 32521.8 2942.20   3
   2   2  15 9832.05 1626.04   3
   2   2  16 9742.79 1681.05   3
   2   2  17-29.4310 322.560   3
   2   2  18 34627.9 3507.36   3
   2   2  19 5564.89 1490.61   3
   2   2  20 6967.05 1634.52   3
   2   2  21 31372.2 3590.10   3
   2   2  22 1925.99 1106.74   3
   2   2  23 10631.2 2231.38   3
   2   2  24 1427.04 990.481   3
   2   2  25 15267.9 2804.40   3
   2   2  26 8365.24 2179.30   3
   2   2  27 60393.0 5771.06   3
   2   2  28 1291.59 1072.77   3
   2   2  29 1517.02 717.810   6
   2   2  29 3852.98 1593.69   3
   2   2  30 6955.66 1769.76   6
   2   2  30 5198.22 1652.51   3
   2   2  31 2270.54 1216.54   6
   2   2  31 1908.75 964.196   3
   2   2  32 1238.23 765.619   3
   2   2  32 852.956 725.368   6
   2   2  33-653.425 739.279   6
  -2  -3  35 3521.78 1415.98   3
  -2  -3  35 7775.17 2155.40   7
  -2  -3  34 10751.1 2431.49   3
  -2  -3  34 14009.9 2742.49   7
  -2  -3  33 1842.34 1200.81   7
  -2  -3  33 309.362 400.445   3
  -2  -3  32 9736.68 2197.77   3
  -2  -3  32 16891.7 2875.64   7
  -2  -3  31-298.535 595.354   3
  -2  -3  31-128.509 372.504   7
  -2  -3  30 2101.08 884.293   3
  -2  -3  29 2592.72 1250.71   3
  -2  -3  28 22058.6 3029.36   3
  -2  -3  27 1053.10 1008.87   3
  -2  -3  26 27176.8 3269.89   3
  -2  -3  25 2504.07 1090.40   3
  -2  -3  24 47506.5 4124.06   3
  -2  -3  23 3651.43 1203.02   3
  -2  -3  22 8086.91 1650.95   3
  -2  -3  21 9079.95 1015.87   6
  -2  -3  21 9614.45 1721.53   3
  -2  -3  20 7242.13 853.875   6
  -2  -3  20 5689.49 1228.80   3
  -2  -3  19 33078.6 1826.46   6
  -2  -3  19 35977.1 3087.79   3
  -2  -3  18 7281.05 1311.42   3
  -2  -3  18 7253.89 745.383   6
  -2  -3  17 2694.50 412.739   6
  -2  -3  17 2609.51 682.299   3
  -2  -3  17 3534.02 1028.90   7
  -2  -3  16 317.329 390.004   7
  -2  -3  16 209.728 148.509   6
  -2  -3  16-130.406 485.247   3
  -2  -3  15 19773.7 1983.58   3
  -2  -3  15 20115.1 1955.95   7
  -2  -3  15 17181.1 924.722   6
  -2  -3  14 43395.8 1515.05   6
  -2  -3  14 50238.7 3047.38   7
   2   3 -14 50747.9 2948.06   5
   2   3 -13 728.768 427.637   5
  -2  -3  13 393.827 170.215   7
   2   3 -12 104047. 4417.96   5
  -2  -3  12 99901.5 4325.29   7
   2   3 -11 5243.84 896.789   5
  -2  -3  11 5898.69 910.720   7
  -2  -3  10 408059. 11144.9   7
   2   3 -10 400899. 11248.0   5
   2   3  -9 25886.5 1860.44   5
  -2  -3   9 26458.4 1816.05   7
  -2  -3   9 20816.6 1025.48   2
  -2  -3   8 28708.0 1188.38   2
  -2  -3   8 36943.7 2086.20   7
  -2  -3   8 36666.1 1829.21   1
   2   3  -8 37392.0 2236.14   5
  -2  -3   7 110696. 3721.64   1
   2   3  -7 107702. 4209.11   5
  -2  -3   7 113472. 4107.34   7
   2   3  -6 26181.4 1768.12   5
  -2  -3   6 29674.1 1769.70   7
  -2  -3   6 26768.8 1493.04   1
  -2  -3   5 83878.3 2949.06   1
   2   3  -5 79753.7 2292.84   2
  -2  -3   5 87178.3 3262.79   7
  -2  -3   4 40204.4 2037.73   7
  -2  -3   4 40878.4 1887.62   1
  -2  -3   3 334187. 8531.15   1
  -2  -3   3 320468. 8705.11   7
  -2  -3   2 251287. 7053.12   7
  -2  -3   2 257212. 6979.09   1
  -2  -3   1 233760. 6642.42   7
  -2  -3   1 232067. 6588.25   1
  -2  -3   0 47345.2 2273.85   7
  -2  -3   0 49331.5 2345.15   1
  -2  -3  -1 24873.5 1637.95   1
  -2  -3  -1 23723.3 1606.96   7
  -2  -3  -2 8643.07 1009.42   1
  -2  -3  -2 8466.48 972.094   7
  -2  -3  -3 69632.6 3180.86   1
   2   3   3 74469.5 3261.49   3
  -2  -3  -4 52096.0 2763.09   1
   2   3   4 54532.0 2790.49   3
   2   3   5 10057.9 1145.49   3
   2   3   6 100690. 4283.14   3
   2   3   7 30438.9 2204.39   3
   2   3   8 38990.7 2606.95   3
   2   3   9 64277.4 3528.33   3
   2   3  10 43295.4 2955.48   3
   2   3  11 43672.9 3075.48   3
   2   3  12 37130.5 2950.02   3
   2   3  13 95831.6 5191.11   3
   2   3  14 74267.7 4608.04   3
   2   3  15 16420.0 2137.29   3
   2   3  16 22441.0 2665.14   3
   2   3  17 55862.0 4325.17   3
   2   3  18 44876.2 4036.22   3
   2   3  19 13570.4 2354.82   3
   2   3  20 66541.9 5304.59   3
   2   3  21 11306.3 2245.17   3
   2   3  22 15135.9 2575.97   3
   2   3  23 559.529 610.396   3
   2   3  24 6365.03 1810.94   3
   2   3  25 899.264 703.829   3
   2   3  26 10187.6 2354.12   3
   2   3  27 4983.99 1736.33   3
   2   3  27 3935.93 1336.61   6
   2   3  28 17805.4 3239.54   3
   2   3  28 15722.0 2617.59   6
   2   3  29-938.324 696.131   6
   2   3  29-76.2464 355.600   3
   2   3  30 1221.32 909.368   3
   2   3  30-248.603 530.205   6
   2   3  31 4041.15 1446.97   6
   2   3  31 6607.84 2082.79   3
  -2  -4  35 12104.4 2574.85   7
  -2  -4  34 4316.21 1547.12   7
  -2  -4  33 8408.52 2101.06   7
  -2  -4  32 1.68578 559.556   7
  -2  -4  31 9427.87 2109.45   7
  -2  -4  30 7803.96 1861.05   7
  -2  -4  30 4647.62 1528.06   3
  -2  -4  29 22912.1 3197.15   3
  -2  -4  29 23779.9 3172.77   7
  -2  -4  28 8523.10 1954.72   7
  -2  -4  28 9322.73 2014.16   3
  -2  -4  27 27536.8 3296.79   7
  -2  -4  27 27409.7 3371.02   3
  -2  -4  26 1664.09 907.527   3
  -2  -4  26 633.214 693.274   7
  -2  -4  25 9001.04 1849.18   3
  -2  -4  25 11024.4 2027.75   7
  -2  -4  24 834.305 845.038   7
  -2  -4  24 726.390 436.476   3
  -2  -4  23 836.131 655.696   7
  -2  -4  23-581.683 284.718   3
  -2  -4  22 17285.1 2281.37   7
  -2  -4  22 13888.1 2084.30   3
  -2  -4  21 9941.19 1742.94   3
  -2  -4  21 10511.8 1810.64   7
  -2  -4  20 141375. 6760.17   7
  -2  -4  19 6855.84 1428.59   7
  -2  -4  18 96954.3 4843.33   7
  -2  -4  18 66478.3 2066.20   6
   2   4 -17 102.215 325.434   5
  -2  -4  17 979.860 676.171   7
   2   4 -16 25311.0 2223.93   5
  -2  -4  16 29331.4 2460.54   7
   2   4 -15 2063.65 683.884   5
  -2  -4  15 1829.33 726.778   7
   2   4 -14 5911.27 1039.16   5
  -2  -4  14 3622.11 801.095   7
  -2  -4  13 137801. 5445.14   7
   2   4 -13 127520. 5405.13   5
  -2  -4  12 25116.5 2016.29   7
   2   4 -12 27297.8 2144.30   5
  -2  -4  11 179654. 5933.37   7
   2   4 -11 190807. 6217.11   5
  -2  -4  10 34874.4 2011.87   1
  -2  -4  10 31942.3 2148.25   7
   2   4 -10 33809.2 2285.42   5
  -2  -4   9 220165. 6574.56   1
   2   4  -9 210941. 7135.83   5
  -2  -4   9 216955. 6912.18   7
  -2  -4   8 12129.9 1229.01   7
   2   4  -8 11596.8 1278.46   5
  -2  -4   8 13709.3 1202.36   1
   2   4  -7 79893.4 2431.12   6
  -2  -4   7 82501.6 3231.23   1
  -2  -4   7 80299.2 3430.21   7
  -2  -4   6 142114. 4661.30   1
  -2  -4   6 140041. 4858.86   7
  -2  -4   5 2581.83 570.684   7
  -2  -4   5 2074.08 437.298   1
  -2  -4   4 128522. 4353.57   1
  -2  -4   4 123832. 4357.93   7
  -2  -4   3 74896.3 3106.75   1
  -2  -4   3 73910.6 3068.43   7
  -2  -4   2 8253.69 948.063   7
  -2  -4   2 8891.08 993.709   1
  -2  -4   1 28134.7 1834.55   1
  -2  -4   1 28521.1 1781.22   7
  -2  -4   0 11585.0 1180.74   1
  -2  -4   0 11935.7 1169.60   7
  -2  -4  -1 176043. 5920.57   1
  -2  -4  -1 180346. 5852.28   7
  -2  -4  -2 5334.41 955.526   1
  -2  -4  -2 6768.60 947.229   7
  -2  -4  -3 561263. 14806.1   1
  -2  -4  -4 25711.7 2041.63   1
   2   4   4 27115.9 1985.08   3
   2   4   5 45413.0 2725.52   3
  -2  -4  -5 43499.0 2760.73   1
   2   4   6 22664.5 1920.97   3
   2   4   7 105921. 4678.76   3
   2   4   8 61519.8 3486.02   3
   2   4   9 11875.8 1559.00   3
   2   4  10 25082.3 2313.54   3
   2   4  11 2168.39 885.983   3
   2   4  12 147326. 6675.47   3
   2   4  13 26003.3 2595.13   3
   2   4  14 83959.7 5112.40   3
   2   4  15 1179.61 787.375   3
   2   4  16 52048.8 4189.37   3
   2   4  17 30317.8 3291.04   3
   2   4  18 20226.3 2758.91   3
   2   4  19 12752.2 2264.47   3
   2   4  20 2397.75 1122.41   3
   2   4  21 25704.0 3367.45   3
   2   4  22 1884.74 1096.29   3
   2   4  23 3085.96 1427.76   3
   2   4  24 234.161 600.377   3
   2   4  25 611.316 584.700   3
   2   4  26 1803.57 842.533   6
   2   4  26 99.1254 568.942   3
   2   4  27 1228.75 517.319   6
   2   4  27 2098.07 1227.33   3
   2   4  28 3176.88 1507.59   3
   2   4  28 2943.91 1058.27   6
   2   4  29 899.221 1016.46   3
   2   4  29 1909.35 933.856   6
   2   4  30 5866.37 1727.97   6
   2   4  30 6244.08 1998.65   3
   2   4  31 673.392 841.432   3
  -2  -5  35 733.067 1061.04   7
  -2  -5  34 6989.09 1993.76   7
  -2  -5  33 4849.33 1535.04   7
  -2  -5  32 1388.84 982.535   7
  -2  -5  31 1681.43 1079.75   7
  -2  -5  30 22982.4 3199.38   7
  -2  -5  29 632.253 909.097   7
  -2  -5  28 14187.0 2446.46   7
  -2  -5  27 25484.9 3123.50   7
  -2  -5  26 1420.25 848.937   7
  -2  -5  25 24205.8 2963.75   7
  -2  -5  24 1606.03 982.404   7
  -2  -5  23 29300.8 3084.94   7
  -2  -5  22 1393.12 762.910   7
  -2  -5  21 35066.1 3189.37   7
  -2  -5  20 3197.69 1005.81   7
   2   5 -19 24042.2 2345.33   5
  -2  -5  19 22291.9 2424.01   7
   2   5 -18 6505.20 1237.38   5
  -2  -5  18 5014.66 1087.60   7
   2   5 -17 4009.94 940.616   5
  -2  -5  17 4902.98 1164.62   7
  -2  -5  16 12796.9 1647.65   7
   2   5 -16 12905.3 1656.20   5
   2   5 -15 13366.0 1640.25   5
  -2  -5  15 10461.0 1408.65   7
  -2  -5  14 71959.1 3925.25   7
   2   5 -14 77077.7 4102.61   5
   2   5 -13 3610.91 860.928   5
  -2  -5  13 1590.63 259.765   2
  -2  -5  13 2243.69 807.144   7
  -2  -5  13 3396.41 745.059   1
   2   5 -12 83462.6 4250.83   5
  -2  -5  12 90023.9 4190.44   7
  -2  -5  12 92932.5 3997.35   1
  -2  -5  11 11580.1 1278.82   1
   2   5 -11 10344.8 1344.01   5
  -2  -5  11 9754.12 1234.07   7
  -2  -5  10 15706.0 1489.68   7
   2   5 -10 15547.8 1666.85   5
  -2  -5  10 15679.5 1425.92   1
  -2  -5   9 37341.5 2221.87   1
   2   5  -9 40624.3 2663.48   5
  -2  -5   9 38229.3 2367.70   7
   2   5  -8 1914.12 301.911   6
  -2  -5   8 2921.19 575.733   1
  -2  -5   8 1376.79 422.461   7
  -2  -5   7 109861. 4167.26   1
  -2  -5   7 108819. 4256.62   7
   2   5  -7 108323. 3394.64   6
   2   5  -6 11938.3 959.304   6
  -2  -5   6 10700.0 1129.82   1
  -2  -5   6 10493.7 1119.51   7
  -2  -5   5 704.061 288.987   7
  -2  -5   5 806.443 319.722   1
  -2  -5   4 19918.7 1542.35   1
  -2  -5   4 16006.7 1389.79   7
  -2  -5   3 66705.0 3075.14   7
  -2  -5   3 72263.1 3263.23   1
  -2  -5   2 90165.6 3751.96   7
  -2  -5   2 99973.9 4035.28   1
  -2  -5   1 257.162 295.971   7
  -2  -5   1 977.668 453.798   1
  -2  -5   0 64440.1 3249.78   1
  -2  -5   0 64605.0 3109.20   7
  -2  -5  -1 1275.98 484.699   1
  -2  -5  -1 1150.85 402.988   7
  -2  -5  -2 112728. 4800.08   1
  -2  -5  -2 121814. 4735.20   7
  -2  -5  -3 65741.4 3508.03   1
  -2  -5  -4 51236.6 3105.73   1
   2   5   4 54606.4 3121.04   3
   2   5   5 24472.5 2027.83   3
  -2  -5  -5 23554.4 2138.41   1
  -2  -5  -6 120540. 5390.73   1
   2   5   6 111887. 5007.41   3
   2   5   7 79091.7 4126.19   3
   2   5   8 57165.4 3491.23   3
   2   5   9 19836.9 2032.45   3
   2   5  10 32106.4 2738.49   3
   2   5  11 19932.4 2232.97   3
   2   5  12 647.239 449.355   3
   2   5  13 20671.6 2421.14   3
   2   5  14 16088.9 2251.60   3
   2   5  15 77135.3 5177.02   3
   2   5  16 447.888 648.076   3
   2   5  17 20224.3 2747.10   3
   2   5  18 1263.24 752.497   3
   2   5  19 9754.55 2080.08   3
   2   5  20 2897.75 1116.65   3
   2   5  21 427.142 724.705   3
   2   5  22 31555.6 4004.77   3
   2   5  23 1948.17 1350.70   3
   2   5  24 6643.36 1905.52   3
   2   5  24 5487.55 1572.72   6
   2   5  25 823.063 631.842   6
   2   5  25 466.960 653.171   3
   2   5  26 322.438 427.366   6
   2   5  26 479.415 444.475   3
   2   5  27 1304.84 923.023   6
   2   5  27 3003.39 1423.92   3
   2   5  28 1290.72 947.187   6
   2   5  28 1700.63 1101.54   3
   2   5  29 2987.09 1156.34   6
   2   5  29 3406.32 1656.21   3
   2   5  30-168.585 390.097   3
  -2  -6  34 186.184 470.595   7
  -2  -6  33 1751.43 1050.72   7
  -2  -6  32 146.318 419.322   7
  -2  -6  31 16001.8 2757.43   7
  -2  -6  30-284.814 540.693   7
  -2  -6  29 3167.23 1106.57   7
  -2  -6  28 2148.97 992.592   7
  -2  -6  27 4790.81 1488.62   7
  -2  -6  26 10359.7 1952.39   7
  -2  -6  25 556.975 537.819   7
  -2  -6  24 37505.5 3672.76   7
  -2  -6  23 634.527 595.555   7
  -2  -6  22 15991.0 2320.28   7
   2   6 -21 2373.74 874.780   5
  -2  -6  21 2226.30 887.430   7
   2   6 -20 878.092 672.902   5
  -2  -6  20 1191.10 696.005   7
   2   6 -19 24057.6 2456.85   5
  -2  -6  19 21925.2 2422.50   7
  -2  -6  18 282.117 437.542   7
   2   6 -18 1057.02 684.017   5
  -2  -6  17 38180.6 2837.34   1
   2   6 -17 41566.9 3195.75   5
  -2  -6  17 36773.4 3050.47   7
   2   6 -16 26926.4 2551.25   5
  -2  -6  16 27226.8 2471.41   7
  -2  -6  16 28212.8 2338.52   1
  -2  -6  15 31945.6 2477.00   1
   2   6 -15 32463.3 2760.48   5
  -2  -6  15 31324.7 2581.19   7
  -2  -6  14 27195.0 2185.65   1
   2   6 -14 28408.5 2526.79   5
  -2  -6  14 29295.8 2406.75   7
  -2  -6  13 36109.7 2609.60   7
   2   6 -13 36020.6 2833.64   5
  -2  -6  13 35919.8 2497.34   1
  -2  -6  12 3278.58 740.552   7
   2   6 -12 1673.30 513.339   5
  -2  -6  12 2365.36 654.836   1
  -2  -6  11 5448.07 904.747   1
   2   6 -11 6174.02 1163.30   5
  -2  -6  11 6151.23 1023.71   7
  -2  -6  10 23564.6 1841.96   1
  -2  -6  10 22948.8 1852.18   7
  -2  -6   9 98.6157 249.560   1
   2   6  -9 748.787 191.966   6
  -2  -6   9 850.554 384.239   7
   2   6  -8 38464.2 1751.59   6
  -2  -6   8 43023.7 2554.36   1
  -2  -6   8 36212.6 2351.59   7
   2   6  -7 42910.5 2041.12   6
  -2  -6   7 42346.7 2527.41   1
  -2  -6   7 40888.4 2469.83   7
   2   6  -6 16449.0 1286.55   6
  -2  -6   6 13909.7 1362.72   7
  -2  -6   6 16697.2 1541.42   1
  -2  -6   5 12263.6 1306.76   1
  -2  -6   5 12373.0 1273.75   7
   2   6  -5 12265.0 1183.56   6
  -2  -6   4 47815.3 2757.25   1
  -2  -6   4 47397.2 2618.28   7
  -2  -6   3 82991.1 3881.37   1
  -2  -6   3 84303.1 3698.81   7
  -2  -6   2 30130.1 2208.46   1
  -2  -6   2 30269.0 2062.31   7
  -2  -6   1 96178.9 4126.36   7
  -2  -6   1 93780.6 4307.53   1
  -2  -6   0 29695.9 2260.81   1
  -2  -6   0 27672.1 2035.97   7
  -2  -6  -1 97842.8 4550.34   1
  -2  -6  -1 99836.7 4329.43   7
  -2  -6  -2 28276.3 2303.08   1
  -2  -6  -2 29754.2 2202.87   7
  -2  -6  -3 69047.0 3829.14   1
   2   6   3 69933.9 3705.67   3
  -2  -6  -4 567.865 370.311   1
   2   6   4 460.374 296.611   3
  -2  -6  -5 52778.4 3403.61   1
   2   6   5 49936.2 3184.09   3
  -2  -6  -6 843.297 709.661   1
   2   6   6 142.256 309.863   3
   2   6   7 77513.6 4249.70   3
   2   6   8 27365.0 2447.47   3
   2   6   9 174380. 7239.50   3
   2   6  10 3953.12 962.754   3
   2   6  11 883.972 547.058   3
   2   6  12 29687.0 2917.09   3
   2   6  13 27288.4 2922.03   3
   2   6  14 28874.6 3104.98   3
   2   6  15 28291.9 3171.13   3
   2   6  16 18903.3 2702.63   3
   2   6  17 1147.84 668.016   3
   2   6  18 12369.0 2268.87   3
   2   6  19 411.702 427.143   3
   2   6  20 684.457 989.888   3
   2   6  21 24211.4 3482.23   3
   2   6  21 26234.8 3328.26   6
   2   6  22 320.460 356.424   6
   2   6  22 196.572 847.406   3
   2   6  23 5475.10 1499.68   6
   2   6  23 7889.63 2051.18   3
   2   6  24 8683.98 2018.61   6
   2   6  24 9196.39 2265.17   3
   2   6  25 12739.1 2449.81   6
   2   6  25 16166.1 3100.55   3
   2   6  26 4169.27 1533.91   6
   2   6  26 4137.25 1819.42   3
   2   6  27 599.722 614.362   6
   2   6  27-307.922 655.819   3
   2   6  28 8185.23 2307.62   3
   2   6  29 44.6701 519.520   3
  -2  -7  34 4952.68 1659.19   7
  -2  -7  33 1385.19 1128.07   7
  -2  -7  32 12385.9 2521.67   7
  -2  -7  31 525.789 809.883   7
  -2  -7  30 4278.39 1356.39   7
  -2  -7  29 1351.52 598.613   7
  -2  -7  28 5840.51 1604.57   7
  -2  -7  27 787.948 578.619   7
  -2  -7  26 2712.30 1185.95   7
  -2  -7  25 38477.7 3818.64   7
  -2  -7  24 403.851 456.616   7
  -2  -7  23 37230.9 3538.03   7
  -2  -7  22 365.144 296.198   7
   2   7 -22 296.525 334.203   5
   2   7 -21 12008.7 1897.10   5
  -2  -7  21 9619.20 1674.37   7
  -2  -7  21 10885.8 1601.47   1
  -2  -7  20 3288.65 941.312   7
  -2  -7  20 2341.98 679.606   1
   2   7 -20 2195.43 822.281   5
  -2  -7  19-112.055 286.068   1
  -2  -7  19 498.876 613.686   7
   2   7 -19-545.549 443.855   5
   2   7 -18 16305.8 2109.88   5
  -2  -7  18 15694.2 1880.16   1
  -2  -7  18 12803.5 1824.98   7
  -2  -7  17 9892.37 1437.89   1
   2   7 -17 9512.42 1539.71   5
  -2  -7  17 10643.6 1639.01   7
   2   7 -16 111798. 5871.60   5
  -2  -7  16 118151. 5618.11   7
  -2  -7  16 115640. 5393.14   1
  -2  -7  15 36212.7 2751.77   1
   2   7 -15 40497.8 3246.55   5
  -2  -7  15 36613.3 2845.04   7
   2   7 -14 39584.2 3182.46   5
  -2  -7  14 37719.3 2798.81   7
  -2  -7  14 37312.3 2687.41   1
  -2  -7  13 31897.9 2531.30   7
  -2  -7  13 33002.2 2474.05   1
   2   7 -13 32609.1 2858.30   5
  -2  -7  12 16454.6 1667.96   1
   2   7 -12 18511.4 2093.90   5
  -2  -7  12 17188.2 1763.11   7
  -2  -7  11 54707.7 3074.54   1
  -2  -7  11 50122.0 2977.16   7
  -2  -7  10 44901.1 2789.00   1
  -2  -7  10 40446.7 2647.34   7
   2   7 -10 36113.9 1577.86   6
   2   7  -9 137358. 4305.77   6
  -2  -7   9 149827. 5707.24   1
  -2  -7   9 148858. 5601.93   7
   2   7  -8 68820.7 2827.69   6
  -2  -7   8 74527.2 3700.72   1
  -2  -7   8 68185.2 3481.17   7
   2   7  -7 31036.6 1890.57   6
  -2  -7   7 30137.3 2273.63   1
  -2  -7   7 30773.3 2171.90   7
   2   7  -6 7967.62 974.385   6
  -2  -7   6 7252.15 1162.43   1
  -2  -7   6 8038.86 1050.87   7
   2   7  -5 50578.5 2799.75   6
  -2  -7   5 46520.0 2763.14   7
  -2  -7   5 51660.4 3083.51   1
   2   7  -4 2783.30 714.475   6
  -2  -7   4 2482.21 644.135   7
  -2  -7   4 3218.36 768.521   1
  -2  -7   3 81072.4 3809.72   7
   2   7  -3 84281.6 4139.71   6
  -2  -7   3 81708.1 4091.70   1
  -2  -7   2 80574.5 3814.07   7
   2   7  -2 81119.5 4189.15   6
  -2  -7   2 76654.1 4051.25   1
  -2  -7   1 141690. 5529.88   7
  -2  -7   1 144326. 5954.67   1
  -2  -7   0 64939.6 3476.02   7
  -2  -7   0 67629.6 3844.65   1
  -2  -7  -1 46726.5 3186.32   1
  -2  -7  -1 46089.8 2905.45   7
  -2  -7  -2 80842.2 4373.31   1
   2   7   3 3403.70 820.949   3
  -2  -7  -3 2901.02 912.652   1
   2   7   4 879.188 409.282   3
  -2  -7  -4 799.070 512.944   1
   2   7   5 11844.7 1542.98   3
  -2  -7  -5 12297.3 1681.60   1
   2   7   6 4727.07 1016.70   3
  -2  -7  -6 4542.76 1024.22   1
  -2  -7  -7 28271.4 2703.37   1
   2   7   7 24407.2 2385.74   3
   2   7   8 10278.5 1546.85   3
   2   7   9 24137.3 2476.58   3
   2   7  10 5505.14 1194.81   3
   2   7  11 58064.0 4211.19   3
   2   7  12 1286.10 737.431   3
   2   7  13 52916.6 4256.20   3
   2   7  14 23212.8 2826.06   3
   2   7  15 59409.7 4791.89   3
   2   7  16 4500.30 1362.01   3
   2   7  17 3043.26 1207.49   3
   2   7  18 18035.7 2672.83   6
   2   7  18 22750.9 3112.97   3
   2   7  19 302.217 454.904   6
   2   7  19 1025.81 1001.69   3
   2   7  20 5922.17 1821.99   3
   2   7  20 7809.93 1882.06   6
   2   7  21 3230.70 1462.39   3
   2   7  21 672.246 391.795   6
   2   7  22 6313.29 1926.51   3
   2   7  22 7914.81 1911.42   6
   2   7  23 4494.56 1375.13   6
   2   7  23 2084.43 1032.85   3
   2   7  24 13059.3 2564.62   6
   2   7  24 12130.4 2660.78   3
   2   7  25 5727.77 1839.85   6
   2   7  25 4433.57 1599.29   3
   2   7  26 1095.56 848.022   3
   2   7  27 2321.12 1300.88   3
  -2  -8  33 4401.72 1594.22   7
  -2  -8  32 5965.77 1742.69   7
  -2  -8  31 2555.98 1312.87   7
  -2  -8  30-718.742 890.708   7
  -2  -8  29 5221.56 1470.56   7
  -2  -8  28 5475.18 1576.13   7
  -2  -8  28 5940.22 1511.25   1
  -2  -8  27 13304.6 2170.77   1
  -2  -8  27 13992.7 2446.40   7
  -2  -8  26 23691.5 3108.89   7
  -2  -8  26 22708.7 2807.63   1
  -2  -8  25 2973.83 1123.78   1
  -2  -8  25 2770.85 1189.10   7
  -2  -8  24 30074.6 3116.57   1
   2   8 -24 26786.4 3054.09   5
  -2  -8  24 26651.5 3211.49   7
  -2  -8  23 12974.2 2144.19   7
  -2  -8  23 13060.1 1986.95   1
   2   8 -23 12263.3 2068.57   5
  -2  -8  22 36142.1 3276.02   1
   2   8 -22 36755.6 3520.23   5
  -2  -8  22 34999.7 3477.45   7
   2   8 -21 4677.79 1300.97   5
  -2  -8  21 4318.04 1201.94   7
  -2  -8  21 3752.18 1025.98   1
  -2  -8  20 3159.00 1012.03   7
  -2  -8  20 3979.46 1086.48   1
   2   8 -20 2107.71 785.440   5
  -2  -8  19 122511. 6100.61   1
  -2  -8  19 114914. 6166.90   7
   2   8 -19 132956. 6877.67   5
  -2  -8  18 6474.70 1346.28   1
   2   8 -18 4713.63 1296.25   5
  -2  -8  18 7289.08 1449.82   7
  -2  -8  17 78193.2 4545.06   1
  -2  -8  17 75608.6 4554.03   7
   2   8 -17 80284.8 5110.98   5
  -2  -8  16 6409.85 1183.48   1
   2   8 -16 5608.44 1322.95   5
  -2  -8  16 5271.43 1108.49   7
   2   8 -15 68313.5 4555.55   5
  -2  -8  15 64555.4 3866.04   1
  -2  -8  15 60317.5 3802.60   7
  -2  -8  14 4399.97 966.721   1
   2   8 -14 5569.03 1129.69   5
  -2  -8  14 4450.33 984.090   7
  -2  -8  13 41657.4 2921.58   1
   2   8 -13 47864.1 3700.06   5
  -2  -8  13 39858.8 2868.85   7
  -2  -8  12 3411.45 782.371   1
  -2  -8  12 3570.57 821.765   7
  -2  -8  11 87999.8 4229.13   1
  -2  -8  11 83512.9 4049.91   7
  -2  -8  10 136339. 5579.42   1
  -2  -8  10 127733. 5284.35   7
   2   8  -9 588.994 330.556   6
  -2  -8   9 169.298 362.937   1
  -2  -8   9 630.441 400.918   7
   2   8  -8 56307.0 2720.46   6
  -2  -8   8 58819.5 3466.13   1
  -2  -8   8 55335.0 3218.28   7
   2   8  -7 35111.9 2198.94   6
  -2  -8   7 34850.1 2591.35   1
  -2  -8   7 35479.8 2460.05   7
  -2  -8   6 67994.9 3570.41   7
   2   8  -6 70206.0 3449.18   6
  -2  -8   6 69688.9 3837.43   1
   2   8  -5 18829.2 1755.39   6
  -2  -8   5 16473.7 1807.01   1
  -2  -8   5 17879.0 1714.45   7
  -2  -8   4 54395.6 3140.96   7
   2   8  -4 57970.5 3389.06   6
  -2  -8   4 54794.2 3430.36   1
  -2  -8   3 53873.4 3423.98   1
  -2  -8   3 50266.0 3047.20   7
   2   8  -3 53537.3 3368.16   6
   2   8  -2 13588.8 1702.62   6
  -2  -8   2 13090.6 1725.91   1
  -2  -8   2 13785.5 1549.85   7
   2   8  -1 9308.49 1448.61   6
  -2  -8   1 6372.20 1051.97   7
  -2  -8   1 7570.26 1328.02   1
  -2  -8   0 1073.60 313.342   7
   2   8   0 1039.71 503.523   6
  -2  -8   0 1651.61 718.101   1
  -2  -8  -1 3886.79 873.204   7
   2   8   1 2741.11 785.991   6
  -2  -8  -1 3676.22 943.797   1
  -2  -8  -2 900.704 599.144   1
   2   8   2 19.0073 369.547   6
  -2  -8  -3 3352.12 960.598   1
   2   8   3 2117.99 730.249   3
   2   8   4 82439.9 4543.75   3
  -2  -8  -4 87571.6 4960.80   1
  -2  -8  -5 20820.6 2394.04   1
   2   8   5 21250.9 2236.07   3
  -2  -8  -6 63544.9 4298.99   1
   2   8   6 60066.0 3910.75   3
   2   8   7 493.420 559.017   3
  -2  -8  -7 913.622 624.498   1
   2   8   8 36732.9 3132.12   3
   2   8   9 2156.76 737.143   3
   2   8  10 2258.95 679.106   3
   2   8  11 588.939 492.856   3
   2   8  12 6027.77 1347.03   3
   2   8  13-97.7076 425.788   6
   2   8  13-14.8283 461.081   3
   2   8  14 1987.88 766.147   6
   2   8  14 2244.83 1001.84   3
   2   8  15 5444.31 1408.02   3
   2   8  15 5164.24 1467.12   6
   2   8  16 2299.70 1136.50   6
   2   8  16 790.102 537.863   3
   2   8  17 24685.5 3264.07   3
   2   8  17 23652.7 3200.39   6
   2   8  18-342.551 491.030   3
   2   8  18-401.753 463.347   6
   2   8  19 14970.2 2686.05   3
   2   8  19 16521.9 2761.83   6
   2   8  20 973.324 308.658   6
   2   8  20 558.394 533.464   3
   2   8  21 12340.6 2481.93   6
   2   8  21 10521.5 2465.66   3
   2   8  22 973.292 851.984   6
   2   8  22 734.788 867.668   3
   2   8  23 3566.78 1342.39   6
   2   8  23 3895.30 1476.50   3
   2   8  24 3443.03 1332.92   6
  -2  -9  33 2546.11 1218.49   7
  -2  -9  32 1160.53 688.242   1
  -2  -9  32 318.931 412.088   7
  -2  -9  31 5153.24 1592.20   7
  -2  -9  31 5168.03 1450.51   1
  -2  -9  30 2260.52 1028.43   1
  -2  -9  30 655.209 473.753   7
  -2  -9  29 23786.3 3169.37   1
  -2  -9  29 23239.8 3349.05   7
  -2  -9  28 2089.45 1079.20   7
  -2  -9  28 3244.04 1191.52   1
  -2  -9  27-161.952 324.632   1
  -2  -9  27 680.705 416.065   7
  -2  -9  26 181.541 453.930   1
  -2  -9  26-519.369 652.835   7
  -2  -9  25 7149.94 1739.32   7
  -2  -9  25 6559.07 1588.61   1
   2   9 -25 11015.8 2047.74   5
  -2  -9  24 2891.88 1127.49   1
   2   9 -24 3145.45 1083.11   5
  -2  -9  24 1761.90 788.881   7
  -2  -9  23 11171.3 2014.58   7
  -2  -9  23 13656.3 2158.52   1
   2   9 -23 12362.8 2187.73   5
  -2  -9  22 53097.6 4141.50   1
   2   9 -22 48992.2 4350.47   5
  -2  -9  22 46892.1 4074.59   7
  -2  -9  21 21427.8 2598.64   1
   2   9 -21 20950.1 2795.42   5
  -2  -9  21 18995.0 2497.57   7
  -2  -9  20 71526.7 4810.71   7
  -2  -9  20 79924.7 4954.53   1
   2   9 -20 73896.9 5344.19   5
  -2  -9  19 19293.5 2356.86   7
  -2  -9  19 18847.0 2295.26   1
   2   9 -19 22723.3 2852.98   5
  -2  -9  18 28632.7 2798.49   7
  -2  -9  18 30013.2 2826.20   1
   2   9 -17 325.432 506.314   5
  -2  -9  17 200.808 419.078   1
  -2  -9  17 44.0592 433.682   7
   2   9 -16 10058.4 1827.78   5
  -2  -9  16 9011.87 1407.24   7
  -2  -9  16 10066.6 1529.47   1
  -2  -9  15 943.244 426.537   7
  -2  -9  15 1676.74 600.452   1
   2   9 -14-356.052 623.591   5
  -2  -9  14-159.066 333.277   7
  -2  -9  14-169.389 277.715   1
  -2  -9  13 1818.16 658.178   7
   2   9 -13 2269.66 917.154   5
  -2  -9  13 2234.77 643.826   1
  -2  -9  12 23734.0 2189.97   7
  -2  -9  12 25441.7 2352.03   1
  -2  -9  11-281.642 370.002   1
  -2  -9  11 278.200 210.216   7
  -2  -9  10 6857.53 1262.60   1
   2   9 -10 6081.24 773.313   6
  -2  -9  10 6808.81 1157.29   7
   2   9  -9 45247.8 2453.33   6
  -2  -9   9 47251.5 3276.51   1
  -2  -9   9 49933.7 3113.45   7
  -2  -9   8 1639.43 619.975   7
   2   9  -8 2217.88 594.140   6
  -2  -9   8 1974.62 773.120   1
  -2  -9   7 79013.8 4394.84   1
  -2  -9   7 81983.6 4125.40   7
   2   9  -7 77386.0 3736.53   6
   2   9  -6 18485.4 1794.45   6
  -2  -9   6 20520.9 2154.60   1
  -2  -9   6 19741.5 1903.09   7
   2   9  -5 81285.5 4213.25   6
  -2  -9   5 80885.4 4125.89   7
  -2  -9   5 84336.7 4618.98   1
  -2  -9   4 2052.10 684.942   1
  -2  -9   4 3258.48 746.663   7
   2   9  -4 2259.65 687.537   6
   2   9  -3-262.853 290.802   6
  -2  -9   3 280.185 288.401   1
  -2  -9   3 229.221 209.863   7
   2   9  -2 3526.38 874.455   6
  -2  -9   2 2397.58 644.076   7
  -2  -9   2 3403.20 896.845   1
  -2  -9   1 43728.4 3360.17   1
  -2  -9   1 42102.6 2962.41   7
   2   9  -1 47080.2 3551.58   6
   2   9   0 5262.95 1174.87   6
  -2  -9   0 6819.35 1311.92   1
  -2  -9   0 5261.87 1056.77   7
   2   9   1 25560.1 2761.93   6
  -2  -9  -1 27038.0 2653.86   1
   2   9   2 32840.4 3217.65   6
   2   9   2 25885.5 2477.66   3
  -2  -9  -2 29456.4 2830.27   1
  -2  -9  -3 14666.7 2042.71   1
   2   9   3 16894.5 2359.29   6
   2   9   3 15627.1 1902.68   3
  -2  -9  -4 75190.4 4948.50   1
   2   9   4 71817.4 4366.61   3
   2   9   4 78188.7 5374.46   6
  -2  -9  -5 5386.07 1369.92   1
   2   9   5 3076.48 942.358   3
   2   9   5 4111.01 1357.02   6
  -2  -9  -6 25550.5 2806.29   1
   2   9   6 22244.5 2392.84   3
   2   9   6 24318.5 2961.59   6
   2   9   7 4005.40 1072.24   3
   2   9   7 6847.52 1620.55   6
  -2  -9  -7 5351.00 1307.83   1
   2   9   8 5102.32 1236.51   3
   2   9   8 6347.81 1514.44   6
   2   9   9 9372.92 1648.80   3
   2   9   9 8556.10 1864.91   6
   2   9  10-484.840 605.454   3
   2   9  10-569.699 487.021   6
   2   9  11 8076.33 1834.93   6
   2   9  11 4330.27 1181.35   3
   2   9  12 1140.75 674.772   3
   2   9  12 168.078 418.463   6
   2   9  13 2631.75 972.638   3
   2   9  13 2912.13 976.287   6
   2   9  14-723.378 571.119   6
   2   9  14 575.065 530.950   3
   2   9  15-44.7949 439.456   6
   2   9  15-230.425 520.297   3
   2   9  16 8551.53 1951.76   6
   2   9  16 7451.52 1803.30   3
   2   9  17 3070.35 1229.80   3
   2   9  17 2128.53 988.898   6
   2   9  18 11162.6 2316.49   6
   2   9  18 11045.8 2320.77   3
   2   9  19 470.069 447.978   6
   2   9  20 10426.4 2233.30   6
   2   9  21 2037.30 1105.14   6
   2   9  22 1709.02 910.130   6
  -2 -10  32-290.342 711.738   7
  -2 -10  31 1739.62 814.566   1
  -2 -10  31 1909.49 1252.91   7
  -2 -10  30 10602.7 2207.74   1
  -2 -10  30 10446.5 2303.98   7
  -2 -10  29-360.375 755.952   1
  -2 -10  29 291.635 463.391   7
  -2 -10  28 9062.48 2055.35   7
  -2 -10  28 9946.69 2006.05   1
  -2 -10  27-147.172 561.596   1
  -2 -10  27-230.711 784.361   7
   2  10 -26 2508.11 1019.46   5
  -2 -10  26 544.381 590.543   1
  -2 -10  26 1677.56 850.966   7
  -2 -10  25-184.683 533.791   1
   2  10 -25 381.097 636.633   5
  -2 -10  25 40.5937 365.133   7
  -2 -10  24 6821.56 1552.03   1
  -2 -10  24 6098.76 1490.53   7
   2  10 -24 7855.01 1857.77   5
  -2 -10  23 15002.4 2384.33   7
  -2 -10  23 16212.6 2392.80   1
   2  10 -23 13781.5 2440.89   5
  -2 -10  22 37052.1 3590.43   7
  -2 -10  22 43229.3 3848.20   1
   2  10 -22 38809.9 4073.96   5
  -2 -10  21 383.587 349.869   1
  -2 -10  21 1290.16 665.346   7
   2  10 -21 608.171 525.417   5
  -2 -10  20 386.125 275.962   1
   2  10 -20 1342.00 653.845   5
  -2 -10  20 1389.68 486.715   7
  -2 -10  19 4589.37 1158.90   1
  -2 -10  19 2553.69 970.748   7
   2  10 -19 2941.55 998.725   5
  -2 -10  18 8767.47 1504.48   1
  -2 -10  18 7770.53 1431.10   7
   2  10 -18 11974.9 2204.58   5
  -2 -10  17 1803.17 651.010   1
  -2 -10  17 1936.07 715.470   7
   2  10 -17 2881.78 934.150   5
  -2 -10  16 21802.0 2349.11   7
  -2 -10  16 25827.9 2610.89   1
   2  10 -16 27420.2 3195.55   5
  -2 -10  15 573.278 457.666   7
  -2 -10  15 257.827 267.316   1
  -2 -10  14 39105.3 3052.49   7
  -2 -10  14 41538.8 3289.41   1
   2  10 -14 47703.5 4212.23   5
  -2 -10  13 11920.2 1596.26   7
  -2 -10  13 10493.5 1625.34   1
  -2 -10  12 24283.7 2427.94   1
  -2 -10  12 17842.5 1939.13   7
  -2 -10  11 9895.97 1610.20   1
  -2 -10  11 8767.26 1332.53   7
  -2 -10  10 4148.30 1059.51   1
  -2 -10  10 4204.66 920.462   7
  -2 -10   9 4494.01 995.818   1
  -2 -10   9 3729.51 885.538   7
   2  10  -8 13058.0 1421.13   6
  -2 -10   8 16602.6 1983.32   1
  -2 -10   8 14355.5 1669.28   7
  -2 -10   7 18221.2 2103.64   1
  -2 -10   7 16678.3 1805.36   7
   2  10  -7 15915.4 1675.61   6
   2  10  -6 27776.4 2355.03   6
  -2 -10   6 29971.5 2784.13   1
  -2 -10   6 27575.4 2373.60   7
  -2 -10   5 15577.0 1976.41   1
   2  10  -5 15064.7 1786.21   6
  -2 -10   5 14582.4 1710.87   7
  -2 -10   4 41182.9 2966.59   7
   2  10  -4 40535.4 3118.42   6
  -2 -10   4 43621.4 3407.65   1
  -2 -10   3 27384.0 2768.38   1
   2  10  -3 24220.9 2500.40   6
  -2 -10   3 24080.3 2249.73   7
  -2 -10   2 6844.28 1379.46   1
   2  10  -2 7107.34 1404.09   6
  -2 -10   2 5939.28 1100.27   7
  -2 -10   1 49972.7 3358.31   7
   2  10  -1 47053.3 3754.10   6
  -2 -10   1 49859.6 3814.54   1
   2  10   0 1109.98 601.731   6
  -2 -10   0-247.404 454.972   1
   2  10   1 11251.0 1641.27   3
   2  10   1 14446.6 2234.65   6
  -2 -10  -1 11662.2 1858.98   1
   2  10   2 5646.88 1378.79   6
  -2 -10  -2 7834.03 1523.75   1
   2  10   2 5464.95 1156.51   3
   2  10   3 26962.5 3095.80   6
  -2 -10  -3 28484.0 3063.09   1
   2  10   3 25753.7 2567.10   3
   2  10   4 2776.52 976.058   6
   2  10   4 3535.59 929.395   3
  -2 -10  -4 4806.48 1277.24   1
   2  10   5 5307.23 1368.77   6
  -2 -10  -5 7886.40 1700.12   1
   2  10   5 4807.05 1120.37   3
   2  10   6 18818.5 2759.62   6
  -2 -10  -6 20604.3 2672.52   1
   2  10   6 16911.7 2154.94   3
   2  10   7 1351.24 488.678   3
   2  10   7 1798.67 816.968   6
  -2 -10  -7 2460.58 753.467   1
   2  10   8 6244.16 1324.00   3
   2  10   8 5033.60 1320.58   6
   2  10   9 503.768 696.013   6
   2  10   9-572.004 550.916   3
   2  10  10 29320.9 3122.71   3
   2  10  10 31549.6 3789.62   6
   2  10  11-152.540 531.598   6
   2  10  11 35.3379 400.131   3
   2  10  12 5510.13 1508.71   6
   2  10  12 4639.16 1313.05   3
   2  10  13 3306.76 1164.89   3
   2  10  13 3700.53 1368.94   6
   2  10  14 284.942 378.342   6
   2  10  15 3740.76 1415.27   6
   2  10  16-69.0813 803.303   6
   2  10  17 7436.42 1973.69   6
   2  10  18-678.441 786.302   6
   2  10  19 19088.8 3269.10   6
   2  10  20 1054.65 808.091   6
  -2 -11  31 918.671 649.824   7
  -2 -11  30 1165.29 954.428   7
  -2 -11  29 15901.8 2667.56   1
  -2 -11  29 16850.8 2860.75   7
  -2 -11  28 59.5654 297.265   1
  -2 -11  28 660.072 745.385   7
   2  11 -27 17601.0 2929.65   5
  -2 -11  27 21537.9 3107.45   7
  -2 -11  27 17975.4 2753.27   1
  -2 -11  26 958.456 765.769   1
   2  11 -26 926.365 715.285   5
  -2 -11  26 512.745 689.526   7
  -2 -11  25 15459.9 2470.21   1
   2  11 -25 12963.4 2535.87   5
  -2 -11  25 14152.0 2323.36   7
   2  11 -24-404.533 542.146   5
  -2 -11  24 213.944 274.616   1
  -2 -11  24-531.864 526.525   7
   2  11 -23 4589.40 1566.72   5
  -2 -11  23 4797.72 1320.21   7
  -2 -11  23 5968.91 1481.11   1
  -2 -11  22 2988.61 1176.15   1
   2  11 -22 3945.47 1395.31   5
  -2 -11  22 2916.78 985.893   7
  -2 -11  21-312.836 485.609   1
  -2 -11  21-273.359 518.344   7
   2  11 -21-170.016 487.141   5
  -2 -11  20 2989.17 893.658   1
  -2 -11  20 1541.04 665.269   7
   2  11 -20 1909.35 897.290   5
   2  11 -19 1571.69 1048.52   5
  -2 -11  19 2947.44 990.225   7
  -2 -11  19 2673.38 890.302   1
  -2 -11  18 18283.0 2269.97   7
  -2 -11  18 22799.9 2560.65   1
   2  11 -18 21682.5 3093.22   5
   2  11 -17 9098.67 1960.70   5
  -2 -11  17 8065.38 1588.54   1
  -2 -11  17 4314.34 1061.75   7
  -2 -11  16 18567.6 2369.12   1
  -2 -11  16 17589.1 2117.17   7
   2  11 -15 15409.9 2516.15   5
  -2 -11  15 13926.3 1838.55   7
  -2 -11  15 16852.0 2242.90   1
  -2 -11  14 2988.12 956.013   1
   2  11 -14 3442.27 1394.25   5
  -2 -11  14 2196.68 729.138   7
  -2 -11  13 55035.2 3937.69   1
  -2 -11  13 43575.9 3292.28   7
  -2 -11  12 1398.64 595.064   7
  -2 -11  12 335.182 242.800   1
  -2 -11  11 20186.6 2127.31   7
  -2 -11  11 23380.6 2507.76   1
  -2 -11  10 926.967 581.366   1
  -2 -11  10 798.613 454.255   7
  -2 -11   9 15454.6 1840.59   7
  -2 -11   9 16057.9 2078.68   1
  -2 -11   8 2654.75 862.322   1
  -2 -11   8 1545.11 554.742   7
  -2 -11   7 34325.6 2812.63   7
   2  11  -7 33522.7 2625.16   6
  -2 -11   7 41143.1 3369.75   1
  -2 -11   6 5319.80 1089.84   7
  -2 -11   6 8424.85 1539.36   1
   2  11  -6 4973.79 1039.42   6
  -2 -11   5 16329.1 2121.47   1
   2  11  -5 13399.6 1808.63   6
  -2 -11   5 15251.0 1831.27   7
   2  11  -4 11843.0 1732.02   6
  -2 -11   4 13253.8 1990.73   1
  -2 -11   4 11122.0 1554.22   7
   2  11  -3 8665.25 1564.84   6
  -2 -11   3 7089.07 1231.89   7
  -2 -11   3 8823.85 1698.59   1
  -2 -11   2 15703.9 2174.22   1
   2  11  -2 13903.8 2046.25   6
  -2 -11   2 11211.6 1582.69   7
  -2 -11   1 1730.00 918.308   1
   2  11  -1 2412.38 911.242   6
  -2 -11   0 62623.0 4553.02   1
   2  11   0 53841.4 4392.96   6
  -2 -11  -1 7971.72 1623.64   1
   2  11   1 5229.90 1446.78   6
   2  11   1 5898.76 1228.10   3
   2  11   2 14222.9 2299.17   6
   2  11   2 12713.3 1880.32   3
  -2 -11  -2 14675.7 2197.41   1
   2  11   3 19266.0 2270.05   3
   2  11   3 23325.5 3031.88   6
  -2 -11  -3 20851.1 2707.45   1
  -2 -11  -4 5993.19 1428.80   1
   2  11   4 5245.96 1197.05   3
   2  11   4 4845.77 1489.39   6
  -2 -11  -5 14915.4 2318.98   1
   2  11   5 12048.9 1837.88   3
   2  11   5 13957.4 2511.29   6
  -2 -11  -6 8824.74 1795.13   1
   2  11   6 8162.03 1525.98   3
   2  11   6 9348.71 2040.46   6
   2  11   7 889.974 446.058   6
  -2 -11  -7 859.258 746.861   1
   2  11   8 17.9206 552.412   6
   2  11   9 15982.9 2789.73   6
   2  11  10 1009.59 941.802   6
   2  11  11 2702.17 1504.58   6
   2  11  12 24294.4 3556.84   6
   2  11  13 4521.75 1706.22   6
   2  11  14 6255.57 1860.47   6
   2  11  15 589.087 534.197   6
   2  11  16 9943.70 2349.77   6
   2  11  17 607.665 430.892   6
   2  11  18 2101.69 1233.52   6
  -2 -12  31 124.694 409.188   7
  -2 -12  30 1564.55 974.306   7
  -2 -12  29-69.3275 376.680   7
  -2 -12  28 14979.1 2667.44   7
   2  12 -28 16361.3 2994.10   5
  -2 -12  27-339.887 276.854   7
  -2 -12  27-299.091 547.567   1
   2  12 -27 551.223 730.108   5
   2  12 -26 13150.5 2709.06   5
  -2 -12  26 13127.2 2400.13   1
  -2 -12  26 11896.4 2246.25   7
   2  12 -25 3277.39 1226.81   5
  -2 -12  25 1768.83 863.244   1
  -2 -12  25 2366.34 990.083   7
   2  12 -24 750.468 613.553   5
  -2 -12  24 59.5082 459.901   7
  -2 -12  24 558.579 295.736   1
   2  12 -23 7681.24 2069.42   5
  -2 -12  23 6107.97 1439.31   7
  -2 -12  23 6410.94 1536.80   1
  -2 -12  22 1276.95 559.393   7
  -2 -12  22 2114.31 837.059   1
   2  12 -22 2289.89 1230.30   5
  -2 -12  21 11620.1 1959.56   7
  -2 -12  21 13160.3 2140.04   1
   2  12 -21 14581.2 2787.30   5
  -2 -12  20 3015.40 1045.17   7
  -2 -12  20 5233.45 1339.74   1
  -2 -12  19 22591.7 2779.21   1
  -2 -12  19 16484.0 2255.54   7
   2  12 -19 20512.9 3222.01   5
  -2 -12  18 6683.09 1365.17   7
  -2 -12  18 5577.46 1485.33   1
   2  12 -18 9313.65 2178.36   5
  -2 -12  17 17934.3 2402.65   1
   2  12 -17 19457.4 3002.71   5
  -2 -12  17 14131.9 1984.36   7
  -2 -12  16 15030.5 2017.19   7
  -2 -12  16 21073.9 2571.95   1
   2  12 -16 17532.6 2838.59   5
  -2 -12  15 4813.01 1126.44   7
   2  12 -15 7230.19 1779.18   5
  -2 -12  15 5550.80 1392.23   1
   2  12 -14 37625.9 4086.51   5
  -2 -12  14 31804.6 2878.71   7
  -2 -12  14 32823.8 3204.27   1
  -2 -12  13 1004.88 593.355   1
  -2 -12  13 1234.34 823.203   7
  -2 -12  12 26691.9 2826.51   1
  -2 -12  12 20213.5 2229.53   7
  -2 -12  11 1443.00 710.739   1
  -2 -12  11 517.096 501.460   7
  -2 -12  10 13093.6 1740.40   7
  -2 -12  10 14301.0 2072.90   1
  -2 -12   9 25.5950 332.311   1
  -2 -12   9 14729.4 1764.17   7
  -2 -12   8-43.0769 199.984   7
  -2 -12   8 332.533 490.657   1
  -2 -12   7 2270.12 901.638   1
  -2 -12   7 2445.22 773.174   7
  -2 -12   6 2433.42 634.111   7
  -2 -12   6 3347.73 1005.57   1
   2  12  -5 3567.48 953.377   6
  -2 -12   5 3879.56 1214.84   1
  -2 -12   4 52.9767 557.494   1
   2  12  -4-164.145 294.023   6
   2  12  -3 13450.6 2023.90   6
  -2 -12   3 17985.6 2458.51   1
   2  12  -2 638.238 586.647   6
  -2 -12   2 953.009 809.453   1
   2  12  -1 48507.7 4189.31   6
  -2 -12   1 60615.8 4666.31   1
   2  12   0 423.982 626.767   6
  -2 -12   0 726.562 830.682   1
   2  12   1 5633.01 1483.42   6
  -2 -12  -1 5988.28 1567.86   1
   2  12   2 4197.29 1421.36   6
  -2 -12  -2 5784.43 1571.99   1
  -2 -12  -3 8510.77 1824.28   1
   2  12   3 6168.19 1710.42   6
   2  12   4 641.012 707.428   6
  -2 -12  -4 31.7839 439.177   1
   2  12   5 218.405 535.779   6
  -2 -12  -5 1195.56 890.977   1
   2  12   6 5344.94 1543.61   6
  -2 -12  -6 8530.39 1853.70   1
   2  12   7 146.671 843.950   6
  -2 -12  -7 610.562 731.059   1
   2  12   8 11845.1 2490.23   6
   2  12   9 5951.82 1908.72   6
   2  12  10 10808.9 2388.30   6
   2  12  11 4547.31 1800.48   6
   2  12  12 3904.97 1591.84   6
   2  12  13 1272.40 1083.74   6
   2  12  14 6458.68 1997.17   6
   2  12  15 5351.93 1898.23   6
   2  12  16 748.505 649.945   6
   2  13 -28 2504.67 1285.52   5
   2  13 -27 12536.2 2721.46   5
   2  13 -26 1316.45 998.687   5
  -2 -13  25 4129.63 1318.38   1
   2  13 -25 3710.68 1505.76   5
   2  13 -24 1647.74 1009.25   5
  -2 -13  24 1319.71 891.242   1
   2  13 -23-1237.57 992.187   5
  -2 -13  23-419.322 729.441   1
   2  13 -22 9897.73 2340.21   5
  -2 -13  22 8315.83 1803.46   1
  -2 -13  21 3684.43 1280.10   1
   2  13 -21 2946.05 1365.11   5
   2  13 -20 18659.9 3168.95   5
  -2 -13  20 13671.4 2268.35   1
   2  13 -19 3533.68 1491.87   5
  -2 -13  19 2995.14 1148.58   1
  -2 -13  18 15343.6 2325.06   1
   2  13 -18 16541.8 2899.67   5
   2  13 -17 1729.81 836.854   5
  -2 -13  17 2427.06 758.756   1
   2  13 -16 9116.87 2058.31   5
  -2 -13  16 8970.62 1769.79   1
   2  13 -15 3258.74 1184.41   5
  -2 -13  15 1352.89 688.244   1
  -2 -13  14 13166.2 2127.74   1
   2  13 -14 13497.5 2592.63   5
  -2 -13  13-18.3632 616.749   1
  -2 -13  12 289.116 362.710   1
  -2 -13  11 4247.36 1295.44   1
  -2 -13  10 3335.85 1055.93   1
  -2 -13   9 212.416 444.932   1
  -2 -13   8 2517.91 955.102   1
  -2 -13   7 330.398 445.807   1
  -2 -13   6 7103.61 1531.29   1
  -2 -13   5 2117.14 1067.42   1
  -2 -13   4 35992.2 3652.58   1
   2  13  -3 4560.34 1238.00   6
  -2 -13   3 4352.18 1394.59   1
  -2 -13   2 14747.9 2351.92   1
   2  13  -2 11291.7 2025.33   6
  -2 -13   1-528.008 527.925   1
   2  13  -1 60.7522 438.573   6
   2  13   0 715.142 638.947   6
  -2 -13   0 1389.62 977.439   1
  -2 -13  -1-730.116 722.376   1
   2  13   1-35.0240 359.104   6
   2  13   2 1143.46 800.500   6
  -2 -13  -2 1580.56 966.463   1
   2  13   3 3252.78 1381.96   6
  -2 -13  -3 4250.48 1408.07   1
   2  13   4 167.060 769.904   6
  -2 -13  -4 1139.70 662.314   1
  -2 -13  -5 37590.7 4159.83   1
   2  13   5 34773.7 4221.44   6
   2  13   6 1069.22 916.470   6
  -2 -13  -6 780.139 1042.19   1
   2  13   7 25598.2 3741.65   6
   2  13   8 196.093 812.329   6
   2  13   9 15343.0 3049.46   6
   2  13  10-366.398 517.911   6
   2  13  11 2814.65 1583.83   6
   2  13  12 2457.60 1315.15   6
   2  13  13 1820.76 1083.21   6
   2  14 -25 1510.79 910.998   5
   2  14 -24 5358.70 1764.23   5
   2  14 -23 4293.34 1533.41   5
   2  14 -22 2593.51 1383.57   5
  -2 -14  22 1975.51 965.779   1
  -2 -14  21 7896.06 1851.36   1
   2  14 -21 13790.6 2805.14   5
  -2 -14  20 460.709 579.924   1
   2  14 -20 401.007 640.014   5
  -2 -14  19 8231.22 1824.20   1
   2  14 -19 10703.9 2542.06   5
  -2 -14  18 285.136 477.730   1
   2  14 -18 52.2340 570.003   5
   2  14 -17 3730.48 1411.92   5
  -2 -14  17 3414.35 1172.76   1
  -2 -14  16 4290.32 1332.95   1
   2  14 -16 4293.81 1485.48   5
   2  14 -15 4492.96 1569.77   5
  -2 -14  15 7304.59 1672.24   1
  -2 -14  14 801.448 547.349   1
   2  14 -14 1305.71 697.380   5
  -2 -14  13 1470.65 797.604   1
  -2 -14  12 2814.95 1121.94   1
  -2 -14  11 4636.06 1386.51   1
  -2 -14  10 14611.5 2324.27   1
  -2 -14   9 7312.32 1728.61   1
  -2 -14   8 15657.5 2466.57   1
  -2 -14   7 4359.79 1208.04   1
  -2 -14   6 3605.32 1308.78   1
  -2 -14   5 9091.06 1845.70   1
  -2 -14   4 2759.46 1174.53   1
  -2 -14   3 5555.51 1608.63   1
  -2 -14   2-27.6107 400.244   1
  -2 -14   1 9328.93 1970.59   1
   2  14   0 956.417 626.716   6
  -2 -14   0 1070.24 742.212   1
   2  14   1 6281.24 1697.54   6
  -2 -14  -1 8182.79 1901.75   1
   2  14   2 3682.06 1345.41   6
  -2 -14  -2 4936.28 1651.77   1
   2  14   3 2885.69 1381.70   6
  -2 -14  -3 895.545 775.470   1
   2  14   4 17767.7 3034.97   6
  -2 -14  -4 21605.4 3184.87   1
  -2 -14  -5 2764.35 1326.73   1
   2  14   5 539.603 837.021   6
  -2 -14  -6 16834.1 2954.90   1
   2  14   6 9847.31 2401.46   6
   2  14   7-749.101 830.933   6
   2  14   8 6072.35 2031.10   6
   2  14   9-300.301 729.013   6
   2  14  10 547.543 900.378   6
   2  14  11 2596.92 1395.77   6
   2  15 -20 2337.56 1209.49   5
  -2 -15  19 604.467 635.990   1
   2  15 -19 363.742 673.449   5
   2  15 -18 1105.30 1033.05   5
  -2 -15  18 2808.16 1059.63   1
  -2 -15  17 3555.96 1170.71   1
   2  15 -17 3273.81 1537.44   5
   2  15 -16 24.0371 514.263   5
  -2 -15  16-9.57652 372.320   1
   2  15 -15 10413.8 2584.59   5
  -2 -15  15 8320.64 1829.07   1
   2  15 -14-668.116 784.223   5
  -2 -15  14 788.018 689.470   1
  -2 -15  13 10406.3 2025.30   1
   2  15 -13 8644.18 2282.64   5
  -2 -15  12 914.146 725.277   1
  -2 -15  11 2077.51 880.246   1
  -2 -15  10 5421.35 1555.05   1
  -2 -15   9 15995.3 2601.66   1
  -2 -15   8 10119.5 2062.89   1
  -2 -15   7 559.395 756.071   1
  -2 -15   6 10051.6 2017.15   1
  -2 -15   5 160.320 509.699   1
  -2 -15   4 1268.78 576.571   1
  -2 -15   3 2503.52 948.122   1
  -2 -15   2 3585.33 1188.30   1
  -2 -15   1 3188.08 1096.37   1
  -2 -15   0 5253.82 1526.13   1
  -2 -15  -1 2383.96 1198.11   1
  -2 -15  -2 4827.44 1515.43   1
   2  15   3 3940.09 1664.21   6
  -2 -15  -3 7628.23 1930.59   1
  -2 -15  -4 1043.51 996.786   1
   2  15   4 805.738 943.399   6
   2  15   5 3186.60 1413.02   6
  -2 -15  -5 4719.26 1556.54   1
   2  15   6 741.473 787.612   6
   2  15   7 1245.95 1045.61   6
   2  15   8 1729.72 1227.84   6
  -2 -16  16 14533.9 2581.40   1
  -2 -16  15-376.916 337.739   1
  -2 -16  14 3798.44 1336.64   1
  -2 -16  13 949.354 899.457   1
   2  16 -13 669.567 586.019   5
   2  16 -12 3702.53 1678.00   5
  -2 -16  12 5068.51 1577.61   1
  -2 -16  11 789.914 655.136   1
  -2 -16  10 5219.20 1522.17   1
  -2 -16   9 3191.61 1139.10   1
  -2 -16   8 1415.56 854.451   1
  -2 -16   7 2237.70 1031.55   1
  -2 -16   6-1263.53 968.051   1
  -2 -16   5 1720.12 722.981   1
  -2 -16   4-22.5441 375.328   1
  -2 -16   3 2810.95 1297.02   1
  -2 -16   2 879.176 477.691   1
  -2 -16   1-391.367 567.716   1
  -2 -16   0 6211.29 1766.01   1
  -2 -16  -1-654.084 644.438   1
  -2 -17  12 668.118 853.472   1
  -2 -17  11 1602.49 855.949   1
  -2 -17  10 908.877 686.390   1
  -2 -17   9 830.496 776.890   1
  -2 -17   8 796.732 617.666   1
  -2 -17   7 671.588 559.802   1
  -3  18   6 2223.87 1331.69   6
  -3  18   5 101.961 408.969   6
  -3  18   4 7251.13 2106.69   6
  -3  18   3-697.949 362.937   6
  -3  18   2 2606.30 1277.52   6
   3 -18  -1 2132.01 1425.99   1
   3 -18   0 6558.29 1866.67   1
   3 -18   1 861.544 828.874   1
   3 -18   2-462.798 935.659   1
   3 -18   3 737.383 529.630   1
   3 -18   4 4861.57 1504.09   1
   3 -18   5 1376.62 883.036   1
   3 -18   6 1800.25 846.721   1
   3 -18   7 6578.96 1849.51   1
   3 -18   8 2208.41 1302.59   1
   3 -18   9 3212.27 1362.26   1
   3 -18  10 994.275 635.734   1
   3 -18  11 1180.52 633.204   1
   3 -18  12 5179.04 1608.80   1
   3 -18  13 1663.02 1090.54   1
   3 -18  14 2291.16 1008.61   1
   3 -18  15 410.812 541.278   1
   3 -18  16 5037.89 1660.82   1
   3 -18  17 2916.56 1349.49   1
  -3  17   9 1327.60 1057.89   6
  -3  17   8 5453.52 1850.48   6
   3 -17  -7 1081.70 800.455   1
  -3  17   7 355.103 801.479   6
  -3  17   6 2627.92 1320.23   6
   3 -17  -6 5703.28 1680.07   1
   3 -17  -5 4450.36 1508.92   1
  -3  17   5 2406.41 1199.36   6
   3 -17  -4 921.877 742.477   1
  -3  17   4 1477.18 910.187   6
  -3  17   3 4269.41 1591.21   6
   3 -17  -3 8869.60 2103.31   1
  -3  17   2 1901.81 1173.35   6
   3 -17  -2 2652.81 1001.57   1
   3 -17  -1 56.1600 455.526   1
  -3  17   1 965.706 874.254   6
   3 -17   0 3920.76 1471.99   1
  -3  17   0 3046.65 1368.33   6
   3 -17   1 8796.45 2085.45   1
  -3  17  -1 5851.45 1558.37   6
   3 -17   2 2759.42 1318.58   1
  -3  17  -2 2972.93 1200.43   6
   3 -17   3 17458.2 2896.40   1
   3 -17   4 1147.57 888.587   1
   3 -17   5-376.746 699.509   1
   3 -17   6 896.865 481.109   1
   3 -17   7 707.850 842.800   1
   3 -17   8 12014.4 2322.22   1
   3 -17   9 5323.52 1586.28   1
   3 -17  10 28951.7 3624.00   1
   3 -17  11 10184.5 2165.22   1
   3 -17  12 6955.52 1949.14   1
   3 -17  13 8224.32 1961.34   1
   3 -17  14 378.128 536.628   1
   3 -17  15 1430.88 903.932   1
   3 -17  16 529.884 441.081   1
   3 -17  17 9449.24 2213.43   1
   3 -17  18 1716.53 1080.16   1
   3 -17  19 11562.7 2461.93   1
   3 -17  20 1395.56 829.564   1
  -3  17 -21 80.5789 415.167   5
   3 -17  21 602.846 460.766   1
  -3  17 -22 3033.63 1377.97   5
  -3  17 -23 424.387 499.561   5
  -3  16  12 125.462 397.541   6
  -3  16  11-202.188 674.781   6
   3 -16 -11 516.019 664.770   1
   3 -16 -10-2843.99 1240.85   1
  -3  16  10-331.835 672.140   6
   3 -16  -9 2618.98 1118.47   1
  -3  16   9 1325.60 739.888   6
  -3  16   8 11583.8 2571.59   6
   3 -16  -8 16345.1 2823.32   1
   3 -16  -7 6882.86 1888.41   1
  -3  16   7 6854.71 1982.23   6
   3 -16  -6 36294.4 4184.13   1
  -3  16   6 28233.5 3796.16   6
   3 -16  -5 2087.34 1118.23   1
  -3  16   5-429.001 789.024   6
  -3  16   4 20010.5 3131.11   6
   3 -16  -4 22180.4 3166.31   1
  -3  16   3 2835.44 1304.34   6
   3 -16  -3 4195.06 1343.32   1
   3 -16  -2 13564.6 2449.35   1
  -3  16   2 10998.3 2282.09   6
  -3  16   1 1102.15 834.901   6
   3 -16  -1 1261.03 721.384   1
  -3  16   0 7407.11 1781.59   6
   3 -16   0 10953.0 2148.48   1
   3 -16   1 10466.8 2131.15   1
  -3  16  -1 8497.96 1833.18   6
  -3  16  -2 447.376 539.964   6
   3 -16   2 1323.57 875.069   1
   3 -16   3 5323.22 1524.42   1
  -3  16  -3 5431.03 1378.20   6
   3 -16   4 826.862 746.770   1
  -3  16  -4 1421.48 670.758   6
   3 -16   5-188.460 458.392   1
   3 -16   6-971.336 611.710   1
   3 -16   7 34435.6 3763.96   1
   3 -16   8 5748.59 1596.07   1
   3 -16   9 45530.1 4377.49   1
   3 -16  10 8674.19 1876.57   1
   3 -16  11 10476.6 2046.95   1
   3 -16  12 2990.29 1031.03   1
   3 -16  13 996.199 614.359   1
   3 -16  14 10137.2 2026.96   1
   3 -16  15 1549.44 1122.53   1
   3 -16  16 12774.7 2400.34   1
   3 -16  17 3139.30 1364.52   1
   3 -16  18 15568.9 2635.76   1
   3 -16  19 3784.86 1463.96   1
   3 -16  20 964.127 850.800   1
   3 -16  21 1636.06 875.805   1
  -3  16 -22-720.605 819.404   5
   3 -16  22 848.631 743.427   1
   3 -16  23 4071.10 1394.40   1
  -3  16 -23 1518.73 991.221   5
  -3  16 -24-511.184 788.464   5
   3 -16  24 485.300 1039.17   1
  -3  16 -25 25837.1 3842.65   5
  -3  15  15 466.940 601.903   6
  -3  15  14 2018.96 975.786   6
  -3  15  13 266.341 835.637   6
   3 -15 -12 8481.24 2181.65   1
  -3  15  12 4784.37 1719.46   6
  -3  15  11 2886.52 1433.82   6
   3 -15 -11 4873.76 1546.48   1
   3 -15 -10 8858.67 2114.33   1
  -3  15  10 8098.57 2166.55   6
   3 -15  -9 35763.3 4120.70   1
  -3  15   9 32277.0 4100.30   6
   3 -15  -8 1322.27 1130.66   1
  -3  15   8 1085.26 855.461   6
   3 -15  -7 19787.6 2954.57   1
  -3  15   7 19173.7 3070.66   6
   3 -15  -6 2496.88 1088.70   1
  -3  15   6 1319.73 830.692   6
   3 -15  -5 7555.15 1816.73   1
  -3  15   5 9469.18 2090.68   6
  -3  15   4 3553.58 1250.78   6
   3 -15  -4 6318.64 1629.90   1
  -3  15   3 8946.48 1939.07   6
   3 -15  -3 13595.8 2379.29   1
  -3  15   2-766.895 566.866   6
   3 -15  -2-178.875 728.227   1
  -3  15   1 548.330 607.712   6
   3 -15  -1 200.933 340.481   1
   3 -15   0 17159.2 2593.08   1
  -3  15   0 11911.3 2120.30   6
  -3  15  -1 1238.89 783.223   6
   3 -15   1 1909.92 1084.92   1
  -3  15  -2 18332.2 2463.36   6
   3 -15   2 23594.8 3033.53   1
   3 -15   3 591.323 759.763   1
  -3  15  -3-43.2217 263.996   6
  -3  15  -4 32376.1 3218.01   6
   3 -15   4 36739.6 3765.32   1
   3 -15   5 5164.57 1541.63   1
  -3  15  -5 3516.35 1038.30   6
  -3  15  -6 14105.4 2003.96   6
   3 -15   6 16344.9 2488.96   1
   3 -15   7 3800.91 1261.54   1
   3 -15   8 8602.64 1870.65   1
   3 -15   9 1602.22 716.739   1
   3 -15  10 703.703 491.758   1
   3 -15  11 1296.10 831.432   1
   3 -15  12 931.989 589.963   1
   3 -15  13 11736.7 2231.74   1
   3 -15  14 153.535 587.836   1
   3 -15  15 17650.8 2607.05   1
   3 -15  16 8939.92 1867.51   1
   3 -15  17 616.560 697.353   1
   3 -15  18 10498.5 2087.58   1
   3 -15  19 5265.70 1462.36   1
   3 -15  20 746.191 516.853   1
   3 -15  21 4115.02 1310.56   1
  -3  15 -22 220.661 433.707   5
   3 -15  22 2009.01 1036.95   1
  -3  15 -23-119.672 578.268   5
   3 -15  23 1996.14 1105.41   1
   3 -15  24 5490.97 1638.75   1
  -3  15 -24 5488.81 1704.51   5
  -3  15 -25 575.891 774.402   5
   3 -15  25 1532.65 686.142   1
   3 -15  26 771.910 776.568   1
   3 -15  27 4306.50 1482.93   1
  -3  14  17-1251.63 1186.08   6
  -3  14  16-581.441 952.472   6
  -3  14  15 1335.35 905.149   6
  -3  14  14-954.316 1180.73   6
  -3  14  13 21175.0 3290.51   6
  -3  14  12 2688.37 1358.99   6
   3 -14 -12 3895.54 1555.39   1
   3 -14 -11 46577.0 4658.40   1
  -3  14  11 43541.8 4717.73   6
  -3  14  10 5288.06 1717.05   6
   3 -14 -10 6892.98 1718.18   1
  -3  14   9 8757.80 2011.19   6
   3 -14  -9 10919.6 2173.73   1
  -3  14   8-735.449 543.752   6
   3 -14  -8 319.324 425.473   1
   3 -14  -7 499.845 402.159   1
  -3  14   7-538.401 603.605   6
   3 -14  -6 6078.52 1590.06   1
  -3  14   6 5081.58 1447.72   6
  -3  14   5 141.991 498.346   6
   3 -14  -5 1226.33 832.742   1
  -3  14   4 3772.83 1264.61   6
   3 -14  -4 4773.10 1326.46   1
   3 -14  -3 5046.83 1416.76   1
  -3  14   3 6403.17 1582.95   6
   3 -14  -2 3747.69 1138.34   1
  -3  14   2 4499.73 1333.12   6
  -3  14   1 523.552 325.942   6
   3 -14  -1 1801.44 939.129   1
  -3  14   0 3201.95 1069.66   6
   3 -14   0 4915.97 1374.99   1
   3 -14   1 852.329 680.479   1
  -3  14  -1 884.517 762.223   6
   3 -14   2 4925.61 1354.82   1
  -3  14  -2 1841.35 842.492   6
   3 -14   3 17128.9 2421.58   1
  -3  14  -3 16830.2 2207.68   6
  -3  14  -4 710.061 641.084   6
   3 -14   4-475.106 452.248   1
   3 -14   5 28503.0 3159.42   1
  -3  14  -5 23448.5 2532.23   6
   3 -14   6 5553.36 1456.07   1
  -3  14  -6 3986.47 1077.16   6
   3 -14   7 3908.56 1188.68   1
  -3  14  -7 3631.91 1029.20   6
   3 -14   8 435.722 370.913   1
  -3  14  -8 108.996 178.579   6
   3 -14   9 374.634 339.960   1
  -3  14  -9 508.054 236.352   6
   3 -14  10 5825.59 1336.48   1
   3 -14  11 9911.93 1895.93   1
   3 -14  12 30693.2 3280.20   1
   3 -14  13 1643.73 1048.75   1
   3 -14  14 30487.3 3333.33   1
   3 -14  15 5502.40 1520.37   1
   3 -14  16 2664.62 1151.32   1
   3 -14  17 403.018 558.799   1
   3 -14  18 8807.39 1841.21   1
   3 -14  19 8036.77 1703.61   1
   3 -14  20 10323.9 2120.28   1
   3 -14  21 14775.0 2569.24   1
   3 -14  22 7936.37 1875.07   1
  -3  14 -22 5691.11 1601.24   5
   3 -14  23 3116.69 1118.85   1
  -3  14 -23 2457.18 1001.89   5
  -3  14 -24 873.381 769.651   5
   3 -14  24 1521.49 834.642   1
   3 -14  25 2543.73 1010.13   1
  -3  14 -25 749.907 737.332   5
   3 -14  26 1056.19 833.426   1
   3 -14  27 1174.08 947.993   1
   3 -14  28 14553.3 2744.20   1
  -3  13  20 4734.96 1606.06   6
  -3  13  19 1840.87 1026.96   6
  -3  13  18 9342.31 2219.06   6
  -3  13  17 3259.55 1308.44   6
  -3  13  16 19942.4 3273.22   6
  -3  13  15-391.790 978.437   6
  -3  13  14 3716.34 1253.11   6
  -3  13  13-271.496 690.536   6
   3 -13 -13 203.627 647.418   1
   3 -13 -12 8987.24 1976.27   1
  -3  13  12 5820.85 1593.96   6
  -3  13  11-509.270 830.165   6
   3 -13 -11 1248.15 837.543   1
  -3  13  10 3753.07 1238.89   6
   3 -13 -10 4803.22 1409.01   1
  -3  13   9 247.186 463.975   6
   3 -13  -9 1891.99 999.804   1
  -3  13   8 6061.32 1605.22   6
   3 -13  -8 4999.35 1310.27   1
  -3  13   7 4334.05 1345.14   6
   3 -13  -7 7630.16 1651.07   1
   3 -13  -6 2731.43 1133.85   1
  -3  13   6 958.367 500.326   6
  -3  13   5 20191.4 2704.77   6
   3 -13  -5 29939.9 3233.44   1
  -3  13   4 4374.45 1210.52   6
   3 -13  -4 6553.55 1527.83   1
  -3  13   3 8520.66 1712.11   6
   3 -13  -3 10373.6 1887.34   1
   3 -13  -2 5011.72 1306.80   1
  -3  13   2 4459.84 1182.60   6
  -3  13   1 5365.92 1365.66   6
   3 -13  -1 7492.45 1560.50   1
  -3  13   0 10570.9 1777.72   6
   3 -13   0 14023.1 2128.66   1
   3 -13   1 7950.54 1661.22   1
  -3  13  -1 6495.42 1425.63   6
  -3  13  -2 3921.21 1057.10   6
   3 -13   2 5660.84 1292.65   1
  -3  13  -3 7088.91 1412.08   6
   3 -13   3 6075.73 1368.96   1
  -3  13  -4 56685.3 3973.50   6
   3 -13   4 65406.8 4597.41   1
   3 -13   5 1945.22 954.812   1
  -3  13  -5 2192.35 845.999   6
   3 -13   6 33598.0 3205.80   1
  -3  13  -6 29666.3 2662.98   6
   3 -13   7 7938.13 1594.30   1
  -3  13  -7 5236.66 1079.27   6
  -3  13  -8 11834.8 1595.42   6
   3 -13   8 13477.1 2067.50   1
  -3  13  -9 3288.29 851.942   6
   3 -13   9 5839.09 1430.42   1
  -3  13 -10 18533.9 1908.47   6
   3 -13  10 25415.4 2796.24   1
   3 -13  11 21900.9 2650.00   1
   3 -13  12 346.567 504.305   1
   3 -13  13 25540.6 2859.99   1
   3 -13  14 415.355 741.519   1
   3 -13  15 3110.24 1074.55   1
   3 -13  16-144.289 483.159   1
   3 -13  17 8765.94 1731.23   1
   3 -13  18 17347.0 2571.97   1
   3 -13  19 15802.8 2444.54   1
   3 -13  20 21187.8 2893.81   1
  -3  13 -21 548.135 780.852   5
   3 -13  21 484.221 538.953   1
   3 -13  22 20182.8 2912.45   1
  -3  13 -22 18955.1 2873.11   5
   3 -13  23 1317.74 925.023   1
  -3  13 -23 572.102 501.561   5
   3 -13  24 9.27569 499.778   1
  -3  13 -24-352.810 510.559   5
   3 -13  25 4166.50 1287.02   1
   3 -13  26 2945.38 1104.44   1
   3 -13  27 10433.8 2225.85   1
   3 -13  28 7042.30 1891.24   1
   3 -13  29 15004.0 2763.66   1
   3 -13  30 360.671 493.359   1
  -3  12  22 2694.91 1180.82   6
  -3  12  21 2104.82 1086.85   6
  -3  12  20 2814.65 1303.54   6
  -3  12  19 7459.82 2008.56   6
  -3  12  18 17413.6 2908.92   6
  -3  12  17 12786.4 2507.10   6
  -3  12  16 851.521 560.552   6
  -3  12  15 13989.9 2594.19   6
  -3  12  14 1184.19 833.795   6
  -3  12  13 209.218 558.426   6
   3 -12 -13 1223.03 939.772   1
  -3  12  12 413.574 670.890   6
   3 -12 -12 419.569 483.240   1
  -3  12  11 78.0793 609.865   6
   3 -12 -11 84.1876 362.724   1
   3 -12 -10 8612.07 1699.44   1
  -3  12  10 8410.44 1799.44   6
  -3  12   9 9275.85 1910.87   6
   3 -12  -9 11286.8 2062.96   1
   3 -12  -8 21346.4 2752.65   1
  -3  12   8 21833.5 2843.28   6
   3 -12  -7 631.138 423.376   1
  -3  12   7 547.012 327.951   6
  -3  12   6 18636.9 2474.05   6
   3 -12  -6 22810.8 2688.77   1
   3 -12  -5 1021.58 747.505   1
  -3  12   5-88.8543 402.693   6
   3 -12  -4 15561.0 2191.72   1
  -3  12   4 14365.7 2087.24   6
   3 -12  -3 22125.2 2607.65   1
  -3  12   3 22619.4 2621.94   6
   3 -12  -2 39899.4 3457.14   1
  -3  12   2 39735.4 3437.71   6
   3 -12  -1 71012.3 4714.22   1
  -3  12   1 70812.0 4630.58   6
  -3  12   0 2678.99 1040.54   6
   3 -12   0 4275.06 1154.76   1
   3 -12   1 15307.6 2080.37   1
  -3  12  -1 19384.4 2274.60   6
  -3  12  -2 609.223 560.581   6
   3 -12   2 406.403 515.903   1
  -3  12  -3 8536.34 1444.50   6
   3 -12   3 7981.45 1436.77   1
  -3  12  -4 1543.76 724.736   6
   3 -12   4 1719.71 713.946   1
  -3  12  -5 16438.6 1933.95   6
   3 -12   5 20328.0 2340.92   1
  -3  12  -6 451.795 331.395   6
   3 -12   6 309.688 447.154   1
   3 -12   7 25341.8 2641.99   1
  -3  12  -7 23587.9 2180.46   6
  -3  12  -8 9468.32 1359.30   6
   3 -12   8 12784.0 1876.00   1
  -3  12  -9 7602.64 1199.68   6
   3 -12   9 5991.11 1268.10   1
   3 -12  10 40670.1 3365.55   1
  -3  12 -10 32459.1 2433.40   6
  -3  12 -11 12914.2 1478.03   6
   3 -12  11 16488.6 2183.75   1
   3 -12  12 17083.9 2216.42   1
  -3  12 -12 12692.2 1425.06   6
   3 -12  13 10359.9 1712.78   1
   3 -12  14 1457.35 548.771   1
   3 -12  14 1087.95 429.956   7
   3 -12  15 685.981 408.365   7
   3 -12  15 453.414 470.864   1
   3 -12  16 22614.7 2713.97   1
   3 -12  16 19118.0 2007.15   7
   3 -12  17 1341.62 804.015   1
   3 -12  17 2241.34 779.796   7
   3 -12  18 1958.26 1052.89   1
   3 -12  18 1300.74 511.498   7
   3 -12  19 40657.7 3823.42   1
   3 -12  19 33827.2 3050.22   7
   3 -12  20 4291.66 1297.72   1
   3 -12  20 1878.65 720.261   7
   3 -12  21 20711.2 2770.92   1
  -3  12 -21 19719.5 2799.79   5
   3 -12  21 18867.6 2397.71   7
   3 -12  22 13780.3 2319.47   1
  -3  12 -22 10558.1 2010.42   5
   3 -12  22 9431.22 1741.19   7
  -3  12 -23 20497.7 2849.49   5
   3 -12  23 23489.5 3048.82   1
   3 -12  23 20018.5 2604.28   7
   3 -12  24 2771.66 1191.86   1
  -3  12 -24 1980.40 823.276   5
   3 -12  24 861.194 437.060   7
   3 -12  25 6789.58 1615.16   7
   3 -12  25 9789.27 2085.56   1
   3 -12  26 1385.02 888.388   1
   3 -12  26 1146.36 839.140   7
   3 -12  27 2901.09 1149.33   1
   3 -12  27 1895.22 975.925   7
   3 -12  28 3782.00 1302.78   1
   3 -12  28 3559.02 1316.08   7
   3 -12  29-681.969 890.126   1
   3 -12  29 591.255 539.538   7
   3 -12  30-397.151 723.345   7
   3 -12  30-73.7719 336.748   1
   3 -12  31-12.7159 403.830   1
   3 -12  31 41.2676 306.951   7
   3 -12  32 3196.08 1363.34   7
  -3  11  24 779.729 490.994   6
  -3  11  23 8509.85 2100.34   6
  -3  11  22 269.123 658.255   6
  -3  11  21 724.205 848.562   6
  -3  11  20 422.189 698.751   6
  -3  11  19-150.459 496.358   6
  -3  11  18 12735.2 2399.62   6
  -3  11  17 1020.87 869.404   6
  -3  11  16 15216.3 2528.37   6
  -3  11  15 60.5337 365.284   6
  -3  11  14 5807.08 1570.59   6
  -3  11  13 2733.30 1192.42   6
   3 -11 -13 1751.25 921.045   1
  -3  11  12 1316.41 765.934   6
   3 -11 -12 1208.42 824.895   1
   3 -11 -11 4713.24 1323.10   1
  -3  11  11 3273.04 1155.81   6
  -3  11  10-407.694 543.322   6
   3 -11 -10 1083.80 796.838   1
  -3  11   9 29121.4 3191.10   6
   3 -11  -9 29744.5 3087.41   1
  -3  11   8 6384.88 1507.26   6
   3 -11  -8 6279.40 1419.10   1
   3 -11  -7 27438.9 2849.46   1
  -3  11   7 24345.2 2778.89   6
   3 -11  -6 2224.68 970.589   1
  -3  11   6 171.906 298.289   6
  -3  11   5 21370.7 2530.46   6
   3 -11  -5 22887.2 2578.43   1
   3 -11  -4 605.155 584.137   1
  -3  11   4-0.48388 588.166   6
   3 -11  -3 36229.5 3130.73   1
  -3  11   3 35978.3 3129.18   6
  -3  11   2 31179.5 2878.55   6
   3 -11  -2 32950.7 2957.87   1
   3 -11  -1 47754.2 3556.81   1
  -3  11   1 44598.8 3415.61   6
   3 -11   0 27400.8 2675.42   1
  -3  11   0 28388.7 2616.14   6
  -3  11  -1 2105.46 809.727   6
   3 -11   1 1497.11 851.293   1
   3 -11   2 19926.8 2229.42   1
  -3  11  -2 20548.8 2133.16   6
   3 -11   3 10381.2 1569.59   1
  -3  11  -3 8499.27 1337.30   6
   3 -11   4 5747.15 1222.04   1
  -3  11  -4 7032.51 1262.11   6
  -3  11  -5 9271.54 1425.42   6
   3 -11   5 8149.13 1482.25   1
  -3  11  -6 85631.7 4279.10   6
   3 -11   6 89536.4 4930.56   1
   3 -11   6 77471.3 2915.50   7
   3 -11   7 11746.3 999.172   7
   3 -11   7 13323.3 1768.68   1
  -3  11  -7 12659.7 1501.31   6
  -3  11  -8 47479.8 2952.72   6
   3 -11   8 46288.2 3470.75   1
   3 -11   8 41098.9 2118.78   7
  -3  11  -9 47889.5 2897.37   6
   3 -11   9 41395.7 2257.50   7
  -3  11 -10 19861.5 1783.06   6
   3 -11  10 20674.3 2324.45   1
   3 -11  10 18470.9 1488.52   7
   3 -11  11 558.801 293.914   1
  -3  11 -11 253.830 226.019   6
   3 -11  11 338.111 283.895   7
  -3  11 -12 5633.27 932.689   6
   3 -11  12 3659.78 733.884   7
   3 -11  12 5161.47 1156.82   1
   3 -11  13 20182.3 1816.88   7
  -3  11 -13 18100.3 1628.32   6
   3 -11  14 21641.6 2492.14   1
   3 -11  14 15769.0 1690.96   7
   3 -11  15 3428.66 851.795   7
   3 -11  15 4701.75 1313.14   1
   3 -11  16 50220.6 3382.65   7
   3 -11  16 54725.2 4139.86   1
   3 -11  17 2395.67 1063.80   1
   3 -11  17 1902.66 752.929   7
   3 -11  18 15726.7 1975.97   7
   3 -11  18 17956.8 2422.62   1
   3 -11  19 1869.58 969.414   1
   3 -11  19 319.879 410.452   7
   3 -11  20 10060.1 1684.40   7
  -3  11 -20 12080.6 1972.58   5
   3 -11  20 14714.7 2223.98   1
   3 -11  21 1243.10 942.223   1
  -3  11 -21 1220.38 643.450   5
   3 -11  21 467.458 507.755   7
   3 -11  22 72558.7 5309.13   1
  -3  11 -22 81391.3 5466.07   5
   3 -11  22 63925.5 4766.28   7
  -3  11 -23 1862.92 959.388   5
   3 -11  23 2191.32 1191.75   1
   3 -11  23 2485.43 1063.55   7
   3 -11  24 19484.8 2771.74   1
   3 -11  24 13915.0 2265.57   7
  -3  11 -24 18548.4 2562.87   5
   3 -11  25 7073.36 1686.12   1
   3 -11  25 8666.57 1877.19   7
   3 -11  26-47.4121 315.829   7
   3 -11  26 54.8311 396.316   1
   3 -11  27 5854.70 1684.70   1
   3 -11  27 2270.86 982.844   7
   3 -11  28 4696.87 1499.05   1
   3 -11  28 3154.79 1208.69   7
   3 -11  29 1547.88 967.366   7
   3 -11  29 2294.40 1092.15   1
   3 -11  30 233.380 455.065   7
   3 -11  30 1097.64 823.105   1
   3 -11  31 13681.9 2598.03   7
   3 -11  31 17100.7 2915.90   1
   3 -11  32 1379.15 1083.83   7
   3 -11  33 7415.48 2058.27   7
  -3  10  26 3536.45 1341.61   6
  -3  10  25 829.409 706.714   6
  -3  10  24 6260.52 1755.35   6
  -3  10  23 37.8088 666.518   6
  -3  10  22 5823.46 1706.40   6
  -3  10  21 5011.76 1578.50   6
  -3  10  20-333.787 474.462   6
  -3  10  19 7315.23 1805.21   6
  -3  10  18 311.560 393.209   6
  -3  10  17 3537.57 1273.52   6
  -3  10  16 1637.80 904.198   6
  -3  10  15 19668.5 2715.79   6
  -3  10  14 80.8936 413.107   6
  -3  10  13 7883.96 1713.72   6
   3 -10 -13 9169.09 1779.17   1
  -3  10  12 28478.2 3182.58   6
   3 -10 -12 31615.9 3280.77   1
  -3  10  11 14911.0 2242.27   6
   3 -10 -11 15292.2 2147.07   1
  -3  10  10 34419.9 3381.62   6
   3 -10 -10 37013.8 3389.73   1
   3 -10  -9 3768.28 1158.65   1
  -3  10   9 5740.46 1537.92   6
  -3  10   8 46432.2 3857.73   6
   3 -10  -8 50331.0 3800.97   1
  -3  10   7 16824.6 2177.87   6
   3 -10  -7 15256.1 2022.90   1
  -3  10   6 13453.1 1984.71   6
   3 -10  -6 12964.7 1920.80   1
  -3  10   5 35179.8 3021.77   6
  -3  10   5 26292.5 1574.76   3
   3 -10  -5 36496.8 3059.68   1
  -3  10   4 19225.0 1209.69   3
  -3  10   4 24104.5 2419.03   6
   3 -10  -4 26497.7 2540.87   1
   3 -10  -3 957.068 652.584   1
  -3  10   3 1106.30 254.292   3
  -3  10   3 1662.04 710.547   6
  -3  10   2 206.815 109.867   3
  -3  10   2 281.645 340.219   6
   3 -10  -2 538.549 609.027   1
   3 -10  -1 57592.1 3644.91   1
  -3  10   1 57210.0 3566.99   6
  -3  10   0 6152.87 1169.02   6
   3 -10   0 7685.60 1314.40   1
  -3  10   0 4895.98 455.286   3
  -3  10  -1 2445.37 814.765   6
   3 -10   1 4467.21 1051.54   1
  -3  10  -1 2390.81 349.758   3
   3 -10   2 52.0176 238.387   1
  -3  10  -2 18.8876 243.548   6
   3 -10   3 60954.8 3727.44   1
  -3  10  -3 58664.7 3455.12   6
   3 -10   3 50397.8 1826.88   7
   3 -10   4 1451.15 277.143   7
   3 -10   4 1311.46 585.350   1
  -3  10  -5 28525.7 2276.14   6
   3 -10   5 31054.9 2610.05   1
   3 -10   5 28538.0 1418.43   7
   3 -10   6 19231.2 1204.13   7
   3 -10   6 20225.1 2102.49   1
  -3  10  -6 23058.2 1971.34   6
   3 -10   7 30664.5 2610.78   1
   3 -10   7 24914.1 1488.43   7
  -3  10  -7 28320.7 2165.42   6
   3 -10   8 8756.52 879.821   7
  -3  10  -8 7894.05 1105.31   6
   3 -10   8 8160.80 1366.89   1
   3 -10   9 3534.27 965.556   1
   3 -10   9 4407.01 681.730   7
  -3  10  -9 4153.25 774.182   6
   3 -10  10 18225.7 1511.33   7
  -3  10 -10 20485.3 1704.20   6
   3 -10  10 23988.3 2344.24   1
   3 -10  11 1822.66 894.223   1
   3 -10  11 1345.43 511.053   7
  -3  10 -11 1517.97 469.120   6
   3 -10  11 1058.28 298.769   2
   3 -10  12 77973.7 3061.01   2
   3 -10  12 86055.1 3929.03   7
  -3  10 -12 79850.6 3677.56   6
   3 -10  13 11131.6 1338.90   7
   3 -10  13 8717.53 878.731   2
   3 -10  14 70326.3 4442.15   1
   3 -10  14 60391.9 3534.55   7
   3 -10  15 186396. 7252.35   7
   3 -10  15 208976. 8456.28   1
   3 -10  16 25539.2 2458.01   7
   3 -10  16 29393.0 2743.47   3
   3 -10  16 29683.9 3011.67   1
   3 -10  17 25806.8 2643.03   3
   3 -10  17 31225.8 2976.31   1
   3 -10  17 27598.8 2567.39   7
   3 -10  18 8050.11 1423.19   7
   3 -10  18 4939.01 1217.22   3
   3 -10  18 9432.43 1663.49   1
   3 -10  19 19513.6 2423.77   3
   3 -10  19 24361.1 2742.60   1
   3 -10  19 22064.2 2445.75   7
   3 -10  20 7629.79 1680.95   1
  -3  10 -20 7882.63 1541.52   5
   3 -10  20 8291.15 1664.66   3
   3 -10  20 7489.52 1468.17   7
  -3  10 -21 16468.0 2230.32   5
   3 -10  21 17546.8 2421.97   1
   3 -10  21 13762.5 2167.35   3
   3 -10  21 15046.2 2134.70   7
   3 -10  22 348.445 414.754   3
   3 -10  22 1895.53 799.432   7
  -3  10 -22 1924.73 811.769   5
   3 -10  23 25741.9 2980.68   7
  -3  10 -23 27082.1 2898.45   5
   3 -10  23 23496.8 2946.81   3
   3 -10  24 12028.6 2061.68   7
   3 -10  24 8181.04 1832.58   3
   3 -10  25 751.565 787.223   7
   3 -10  25-659.152 662.537   3
   3 -10  26 10258.0 2061.37   3
   3 -10  26 8301.73 1839.42   7
   3 -10  27 819.163 629.252   7
   3 -10  27-217.807 466.681   3
   3 -10  28 8227.12 2023.11   3
   3 -10  28 7197.25 1790.35   7
   3 -10  29 826.175 855.193   3
   3 -10  29 482.989 678.689   7
   3 -10  30 7473.61 1953.80   7
   3 -10  30 9489.79 2155.84   3
   3 -10  31 11238.7 2450.38   3
   3 -10  31 15103.4 2712.91   7
   3 -10  32 8776.91 2142.30   3
   3 -10  32 7676.30 2023.07   7
   3 -10  33 3670.04 1548.07   7
  -3   9  27 6169.15 1811.82   6
  -3   9  26 1303.91 995.457   6
  -3   9  25 14901.6 2630.28   6
  -3   9  24 927.965 802.797   6
  -3   9  23 4583.63 1349.87   6
  -3   9  22 12965.3 2445.79   6
  -3   9  21 9557.17 1972.29   6
  -3   9  20 776.496 586.298   6
  -3   9  19 381.378 373.601   6
  -3   9  18 2451.19 910.289   6
  -3   9  17 818.733 351.593   6
  -3   9  17-130.036 311.229   3
  -3   9  16 3704.42 958.471   3
  -3   9  16 4883.67 1362.08   6
  -3   9  15 22891.9 2371.74   3
  -3   9  15 26883.1 3077.10   6
  -3   9  14 77807.3 4464.78   3
  -3   9  14 86839.3 5639.05   6
  -3   9  13 22015.0 2738.34   6
  -3   9  13 18249.4 1988.14   3
  -3   9  12 47146.6 3896.42   6
   3  -9 -12 53153.8 3989.52   1
  -3   9  12 44903.3 3054.83   3
  -3   9  11 40678.2 3600.80   6
   3  -9 -11 41196.6 3418.55   1
  -3   9  11 36839.5 2627.42   3
   3  -9 -10 25180.3 2584.88   1
  -3   9  10 24729.9 2686.53   6
  -3   9  10 22433.0 1918.65   3
   3  -9  -9 3940.85 1251.10   1
  -3   9   9 2351.35 858.560   6
  -3   9   9 2632.94 594.770   3
  -3   9   8 878.730 382.190   3
   3  -9  -8 2012.32 903.487   1
  -3   9   8 1573.01 867.254   6
   3  -9  -7 20456.4 2218.51   1
  -3   9   7 18675.7 1469.75   3
  -3   9   7 21100.6 2383.63   6
   3  -9  -6 59235.8 3837.49   1
  -3   9   6 58573.4 3858.96   6
  -3   9   6 50859.0 2424.92   3
  -3   9   5 34670.8 2824.25   6
   3  -9  -5 34701.5 2854.35   1
  -3   9   5 29767.2 1628.86   3
  -3   9   4 47028.3 3264.83   6
   3  -9  -4 48899.4 3290.94   1
   3  -9  -3 24257.4 2249.86   1
  -3   9   3 25093.2 2271.12   6
  -3   9   3 17542.0 963.214   3
  -3   9   2 18334.4 871.271   3
  -3   9   2 23913.0 2156.23   6
  -3   9   2 15955.3 818.372   7
   3  -9  -2 24387.5 2216.97   1
  -3   9   2 14342.4 714.818   3
  -3   9   1 6414.16 448.960   3
   3  -9  -1 12015.8 1523.99   1
  -3   9   1 11202.3 1432.43   6
  -3   9   1 7149.24 461.463   3
  -3   9   1 6899.38 429.099   7
   3  -9   0 125094. 5189.37   1
  -3   9   0 126056. 5090.82   6
  -3   9  -1 1159.57 658.421   6
   3  -9   1 998.726 662.673   1
   3  -9   2 222070. 7351.00   1
  -3   9  -2 217492. 7067.87   6
   3  -9   3 4443.89 416.341   7
  -3   9  -3 6384.12 1054.05   6
   3  -9   3 6704.33 1305.37   1
   3  -9   4 60400.6 3503.27   1
   3  -9   4 48947.9 1846.73   7
  -3   9  -4 59294.9 3191.52   6
  -3   9  -5 14348.2 1468.15   6
   3  -9   5 11842.1 835.966   7
   3  -9   5 14030.3 1611.55   1
  -3   9  -6 2959.46 678.266   6
   3  -9   6 4209.71 898.418   1
   3  -9   6 2485.42 403.745   7
   3  -9   7 15963.7 1159.04   7
   3  -9   7 17029.5 1870.29   1
  -3   9  -7 16130.4 1533.44   6
   3  -9   8 17552.4 1311.97   7
   3  -9   8 16165.0 1199.52   2
  -3   9  -8 16614.7 1521.74   6
   3  -9   8 22098.0 2158.55   1
   3  -9   9 139403. 5920.76   1
   3  -9   9 132802. 4587.55   7
   3  -9   9 118356. 4125.81   2
  -3   9  -9 129083. 4826.35   6
  -3   9 -10 2316.04 596.271   6
   3  -9  10 2448.61 796.523   1
   3  -9  10 3729.48 694.628   7
   3  -9  10 2364.73 460.726   2
   3  -9  11 105927. 5130.99   1
   3  -9  11 85097.9 3360.35   2
   3  -9  11 97404.7 4070.40   7
  -3   9 -11 93079.2 3904.52   6
   3  -9  12 12625.8 1416.52   7
   3  -9  12 15710.6 1964.74   1
   3  -9  12 12091.4 1080.67   2
  -3   9 -12 12828.5 1290.48   6
   3  -9  12 12042.5 1478.23   3
   3  -9  13 145626. 6323.00   1
   3  -9  13 131489. 5354.96   7
   3  -9  13 134179. 5702.67   3
   3  -9  14 18819.4 2144.46   1
   3  -9  14 17863.2 1955.45   3
   3  -9  15 995.263 604.501   3
   3  -9  15 902.690 504.856   1
   3  -9  16 35317.9 2993.51   1
   3  -9  16 33519.5 2983.05   3
   3  -9  17 3736.78 981.428   3
   3  -9  18 37062.3 3299.71   3
   3  -9  19 862.627 620.815   3
  -3   9 -19 387.177 239.638   5
   3  -9  20 11436.9 1956.35   3
  -3   9 -20 13900.2 1899.52   5
  -3   9 -21 17276.1 2131.34   5
   3  -9  21 13049.2 2137.31   3
   3  -9  22 1679.68 795.159   3
  -3   9 -22 713.033 594.222   5
   3  -9  23 21243.2 2813.60   3
  -3   9 -23 22181.9 2407.88   5
   3  -9  24 474.359 616.248   3
   3  -9  25 26136.7 3308.67   3
   3  -9  26 1682.20 874.685   3
   3  -9  27 32750.6 3820.97   3
   3  -9  28 31.3822 684.879   3
   3  -9  29 4535.01 1465.31   3
   3  -9  30 20047.6 3104.03   3
   3  -9  31 2422.31 1311.31   3
   3  -9  32 10090.1 2305.57   3
   3  -9  33 1222.33 912.648   3
  -3   8  29 1354.25 914.460   6
  -3   8  28 17061.4 2907.76   6
  -3   8  27 2526.86 1211.65   6
  -3   8  26 2472.50 1113.87   6
  -3   8  25 189.549 475.047   6
  -3   8  24 4295.69 1351.23   6
  -3   8  23 3086.64 985.552   6
  -3   8  23 4204.94 1245.39   3
  -3   8  22 449.123 395.634   6
  -3   8  22 614.243 671.931   3
  -3   8  21 46934.9 4353.34   6
  -3   8  21 40700.0 3802.25   3
  -3   8  20 41.0014 429.809   6
  -3   8  20 989.160 740.781   3
  -3   8  19 7331.44 1495.49   3
  -3   8  19 6216.61 1572.33   6
  -3   8  18 1560.65 918.806   6
  -3   8  18 891.769 589.999   3
  -3   8  17 12658.8 2086.93   6
  -3   8  17 15596.8 2046.76   3
  -3   8  16 8368.92 1699.35   6
  -3   8  16 8929.98 1565.92   3
  -3   8  15 88308.8 5553.02   6
  -3   8  15 87248.2 4875.59   3
  -3   8  14 7826.42 1350.75   3
  -3   8  14 7268.77 1568.58   6
  -3   8  13 15150.7 2195.39   6
  -3   8  13 15670.8 1822.06   3
  -3   8  12 40579.2 3470.34   6
  -3   8  12 42314.2 2937.15   3
   3  -8 -12 44711.3 3478.18   1
   3  -8 -11 4018.26 994.222   1
  -3   8  11 5488.32 1265.83   6
  -3   8  11 5264.31 993.339   3
  -3   8  10 1682.40 516.878   3
   3  -8 -10 2438.11 839.782   1
  -3   8  10 1972.50 875.180   6
   3  -8  -9 9448.64 1470.86   1
  -3   8   9 8785.14 1134.99   3
  -3   8   9 11675.3 1727.40   6
   3  -8  -8 27560.5 2480.23   1
  -3   8   8 25417.6 1814.25   3
  -3   8   8 25315.9 2469.51   6
   3  -8  -7 150868. 6318.40   1
  -3   8   7 142443. 6252.34   6
  -3   8   7 135281. 4744.93   3
  -3   8   6 38329.7 1973.54   3
   3  -8  -6 40714.0 2942.23   1
  -3   8   6 40547.7 3007.84   6
  -3   8   5 108019. 5140.05   6
   3  -8  -5 114369. 5170.88   1
  -3   8   5 102501. 3455.37   3
  -3   8   4 78401.5 2533.80   3
  -3   8   4 88578.7 4290.27   6
   3  -8  -4 94932.3 4406.97   1
  -3   8   3 5571.51 456.836   3
  -3   8   3 6960.48 1114.26   6
   3  -8  -3 8135.24 1217.50   1
  -3   8   3 4729.12 430.722   7
  -3   8   2 11581.8 1410.16   6
  -3   8   2 7082.92 449.340   7
   3  -8  -2 10648.5 1379.10   1
  -3   8   1 113807. 4865.09   6
   3  -8  -1 109187. 4888.32   1
   3  -8   0 18008.0 1814.77   1
  -3   8   0 17004.5 1717.85   6
  -3   8  -1 196109. 6144.81   6
   3  -8   1 197134. 6364.51   1
   3  -8   2 119997. 4867.44   1
  -3   8  -2 119065. 4639.50   6
  -3   8  -3 200627. 6312.44   6
   3  -8   3 193624. 6618.63   1
   3  -8   3 166400. 4245.26   7
  -3   8  -3 151567. 4842.09   3
  -3   8  -4 17061.6 1551.48   6
   3  -8   4 17034.7 1674.22   1
   3  -8   4 15007.0 843.460   7
   3  -8   5 32991.4 2427.38   1
  -3   8  -5 34577.8 2200.47   6
   3  -8   5 32023.1 1465.08   7
   3  -8   6 24960.4 1528.06   2
  -3   8  -6 28218.3 1951.73   6
   3  -8   6 28895.9 2232.06   1
   3  -8   6 26552.6 1420.87   7
   3  -8   7 7963.93 1199.41   1
   3  -8   7 8313.29 830.326   7
   3  -8   7 6882.67 770.831   2
  -3   8  -7 8035.88 992.788   6
   3  -8   8 56030.3 2474.72   2
   3  -8   8 57227.6 2596.51   7
   3  -8   8 61112.5 2892.24   3
   3  -8   8 63993.5 3588.01   1
  -3   8  -8 58211.8 2860.98   6
   3  -8   9 5271.39 856.114   3
   3  -8   9 4605.83 715.099   7
   3  -8   9 5767.84 1071.39   1
   3  -8   9 4821.70 647.435   2
  -3   8  -9 4166.27 718.611   6
   3  -8  10 130384. 4447.04   2
   3  -8  10 151731. 6017.33   1
   3  -8  10 140389. 5363.64   3
  -3   8 -10 133962. 4857.30   6
   3  -8  11 6181.39 1058.41   1
   3  -8  11 6498.68 1055.55   3
  -3   8 -11 5151.69 766.185   6
   3  -8  12 1300.95 624.559   3
   3  -8  12 2175.95 666.151   1
   3  -8  13 422.842 447.336   1
   3  -8  13 475.622 467.599   3
   3  -8  14 207.093 386.019   3
   3  -8  15 1484.47 516.291   3
   3  -8  16 60.1386 345.283   3
   3  -8  17 47667.4 3702.22   3
   3  -8  18 1877.78 891.973   3
  -3   8 -18 1383.29 542.791   5
   3  -8  19 24654.9 2780.43   3
  -3   8 -19 30231.9 2594.11   5
  -3   8 -20 34635.1 2821.61   5
   3  -8  20 32559.5 3269.39   3
  -3   8 -21 56.7000 320.522   5
   3  -8  21-578.680 356.159   3
  -3   8 -22 26007.5 2449.29   5
   3  -8  22 26246.7 3075.70   3
   3  -8  23 7231.91 1653.39   3
   3  -8  24 26996.2 3251.71   3
   3  -8  25 11232.7 2087.41   3
   3  -8  26 26770.3 3352.44   3
   3  -8  27 1071.87 818.243   3
   3  -8  28 35541.9 3990.07   3
   3  -8  29 3867.67 1415.79   3
   3  -8  30 23.7491 401.920   3
   3  -8  31 8923.95 2015.41   3
   3  -8  32-342.806 777.877   3
   3  -8  33 1044.70 864.077   3
  -3   7  31 5883.78 1743.96   6
  -3   7  30 1446.60 863.992   6
  -3   7  29 1557.32 976.654   6
  -3   7  28 2879.05 1151.48   6
  -3   7  27 736.204 569.973   3
  -3   7  27 2051.94 955.513   6
  -3   7  26 2681.67 1086.39   6
  -3   7  26 1123.35 858.860   3
  -3   7  25 1561.13 922.225   3
  -3   7  25 4417.67 1307.84   6
  -3   7  24 6274.79 1600.18   6
  -3   7  24 6283.99 1580.01   3
  -3   7  23 1115.52 680.235   6
  -3   7  23 1059.67 819.910   3
  -3   7  22 22709.0 2957.44   6
  -3   7  22 23553.7 2920.97   3
  -3   7  21 13280.4 2273.42   6
  -3   7  21 9022.21 1782.46   3
  -3   7  20 5948.52 1371.37   3
  -3   7  20 4857.18 1439.24   6
  -3   7  19 2356.75 1030.06   6
  -3   7  19 1590.33 590.937   3
  -3   7  18 17385.3 2409.08   6
  -3   7  18 14713.7 2032.02   3
  -3   7  17 10364.5 1801.84   6
  -3   7  17 9381.27 1580.02   3
  -3   7  16 1109.43 740.811   6
  -3   7  16 1187.79 641.189   3
  -3   7  15 40857.4 3183.23   3
  -3   7  15 36616.5 3330.15   6
  -3   7  14 17485.3 2272.38   6
  -3   7  14 20031.9 2132.19   3
  -3   7  13 9881.62 1624.00   6
  -3   7  13 10893.2 1477.95   3
   3  -7 -12 8980.70 1532.02   1
  -3   7  12 6881.25 1146.71   3
  -3   7  12 7177.65 1321.32   6
   3  -7 -11 23027.5 2282.33   1
  -3   7  11 20881.9 2278.60   6
  -3   7  11 23621.8 2024.66   3
  -3   7  10 1527.18 795.237   6
   3  -7 -10 1349.89 423.911   1
  -3   7  10 743.526 384.351   3
  -3   7   9 48427.4 3379.19   6
   3  -7  -9 50850.3 3317.29   1
  -3   7   9 48727.6 2733.79   3
  -3   7   8 59642.8 2908.58   3
  -3   7   8 63917.0 3820.28   6
   3  -7  -8 68301.2 3852.07   1
  -3   7   7 57551.3 3545.48   6
  -3   7   7 53847.2 2536.51   3
   3  -7  -7 56646.3 3380.51   1
  -3   7   6 66144.5 2664.45   3
  -3   7   6 70212.7 3793.90   6
   3  -7  -6 69624.8 3715.17   1
  -3   7   5 29610.2 1459.55   3
  -3   7   5 27936.0 2297.14   6
   3  -7  -5 36327.9 2507.71   1
   3  -7  -4 2473.28 625.510   1
  -3   7   4 1859.59 283.344   3
  -3   7   4 2441.02 723.488   6
  -3   7   4 1592.83 291.787   7
  -3   7   3 106981. 4200.55   6
   3  -7  -3 107921. 4192.09   1
   3  -7  -2 55913.8 3082.62   1
  -3   7   2 53471.3 2990.99   6
   3  -7  -1 3072.48 699.818   1
  -3   7   1 2317.27 651.730   6
  -3   7   0 196946. 6688.79   6
   3  -7   0 204316. 6807.46   1
  -3   7  -1 21009.3 1693.00   6
   3  -7   1 21360.3 1814.00   1
  -3   7  -2 598.831 383.135   6
  -3   7  -2 260.931 130.157   3
   3  -7   2 546.945 385.317   1
  -3   7  -3 34913.0 2100.94   6
   3  -7   3 34182.2 2256.88   1
  -3   7  -3 28459.5 1485.93   3
   3  -7   3 28194.0 1079.33   7
  -3   7  -4 25176.5 1738.22   6
   3  -7   4 21872.3 1411.92   2
   3  -7   4 28172.0 2045.56   1
   3  -7   4 22880.1 1090.28   7
   3  -7   5 6302.93 693.018   3
  -3   7  -5 6440.32 842.461   6
   3  -7   5 5686.12 899.979   1
   3  -7   5 6330.64 719.779   2
   3  -7   5 6336.18 598.507   7
  -3   7  -6 36031.3 2099.38   6
   3  -7   6 36776.6 1882.05   2
   3  -7   6 37031.5 1958.55   3
   3  -7   6 39292.3 2527.18   1
   3  -7   7 213719. 7155.47   1
  -3   7  -7 195598. 6227.80   6
   3  -7   7 211183. 6369.45   3
   3  -7   7 197616. 5897.96   2
   3  -7   8 16480.7 1641.89   1
   3  -7   8 14180.5 1134.14   2
   3  -7   8 15092.9 1380.14   3
  -3   7  -8 14957.9 1280.24   6
  -3   7  -9 119672. 4444.01   6
   3  -7   9 125050. 4875.08   3
   3  -7   9 130631. 5278.25   1
   3  -7  10 21998.0 1891.34   3
   3  -7  10 22639.7 2001.05   1
   3  -7  11 455.694 368.602   3
   3  -7  12 1337.33 511.612   3
   3  -7  13 870.992 526.151   3
   3  -7  14 12744.1 1719.43   3
   3  -7  15 620.950 557.971   3
   3  -7  16 43121.4 3374.68   3
   3  -7  17 1103.30 743.726   3
  -3   7 -17 541.313 306.690   5
   3  -7  18 41476.4 3484.34   3
  -3   7 -18 39923.1 2768.55   5
  -3   7 -19 6408.35 1082.24   5
   3  -7  19 6586.75 1520.07   3
  -3   7 -20 8146.22 1219.84   5
   3  -7  20 6475.49 1443.24   3
  -3   7 -21 30106.8 2410.41   5
   3  -7  21 32855.6 3322.64   3
   3  -7  22 5004.40 1410.31   3
   3  -7  23 24878.2 3019.17   3
   3  -7  24 8151.35 1761.65   3
   3  -7  25 37397.0 3858.32   3
   3  -7  26 1775.87 1014.63   3
   3  -7  27 19260.5 2897.31   3
   3  -7  28 2517.18 1208.68   3
   3  -7  29 1581.28 914.859   3
   3  -7  30 6150.55 1721.15   3
   3  -7  31 1488.37 921.341   3
   3  -7  32-15.1142 384.054   3
   3  -7  33-197.399 536.839   3
  -3   6  32 2986.38 1186.28   6
  -3   6  31-238.158 458.753   6
  -3   6  31-45.1597 539.936   3
  -3   6  30 2679.77 1148.33   6
  -3   6  30 2083.40 1168.96   3
  -3   6  29-296.611 568.130   3
  -3   6  29 186.532 561.463   6
  -3   6  28 6521.79 1699.58   6
  -3   6  28 7880.28 1952.76   3
  -3   6  27 1324.86 758.666   3
  -3   6  27 180.480 378.956   6
  -3   6  26 1247.39 605.224   3
  -3   6  26 145.209 407.475   6
  -3   6  25 18760.3 2735.50   6
  -3   6  25 14947.9 2487.88   3
  -3   6  24 955.816 579.762   6
  -3   6  24 2305.88 988.458   3
  -3   6  23 647.950 600.476   6
  -3   6  23 857.474 556.289   3
  -3   6  22 12722.6 2199.26   6
  -3   6  22 12220.0 2086.85   3
  -3   6  21 23414.2 2873.86   6
  -3   6  21 22872.7 2819.97   3
  -3   6  20 3386.83 1147.59   3
  -3   6  20 2758.47 1097.97   6
  -3   6  19 63966.1 4544.87   3
  -3   6  19 62604.5 4707.54   6
  -3   6  18 15699.1 2240.39   6
  -3   6  18 15738.4 2119.90   3
  -3   6  17 17572.9 2263.56   6
  -3   6  17 17583.4 2217.80   3
  -3   6  16 15439.7 2148.77   6
  -3   6  16 14577.9 1899.95   3
  -3   6  15 3721.12 1171.75   6
  -3   6  15 4009.90 961.553   3
  -3   6  14 1700.67 730.213   6
  -3   6  14 1751.05 616.908   3
  -3   6  13 1742.13 593.056   3
  -3   6  13 1740.06 632.040   6
  -3   6  12 27394.4 2592.52   6
  -3   6  12 28270.5 2265.54   3
  -3   6  11 4062.82 1013.05   6
  -3   6  11 3243.18 760.072   3
   3  -6 -11 2813.81 763.192   1
  -3   6  10 56722.5 3536.30   6
   3  -6 -10 55150.5 3357.03   1
  -3   6  10 51164.6 2897.17   3
  -3   6   9 1157.23 636.383   6
  -3   6   9 1037.54 476.145   3
   3  -6  -9 822.329 539.285   1
  -3   6   8 37920.5 2703.61   6
  -3   6   8 38396.6 2155.92   3
   3  -6  -8 40177.6 2704.27   1
  -3   6   7 4082.78 647.103   3
  -3   6   7 4829.70 1004.45   6
   3  -6  -7 4682.60 879.566   1
  -3   6   6 127321. 5153.62   6
  -3   6   6 123396. 3940.58   3
   3  -6  -6 128476. 5093.15   1
   3  -6  -5 31456.8 2162.70   1
   3  -6  -5 27684.5 1258.92   3
  -3   6   5 28168.8 1334.23   3
  -3   6   5 28014.3 2074.29   6
  -3   6   4 6104.32 910.990   6
  -3   6   4 5085.02 431.063   3
   3  -6  -4 5743.44 956.098   1
   3  -6  -3 422186. 10483.0   1
  -3   6   3 420635. 10493.1   6
  -3   6   2 2694.09 583.608   6
   3  -6  -2 692.620 377.434   1
  -3   6   1 60297.4 2994.58   6
   3  -6  -1 63084.3 3023.24   1
  -3   6   0 75019.7 3332.50   6
   3  -6   0 76454.2 3382.24   1
  -3   6  -1 2957.40 610.525   6
   3  -6   1 3186.49 635.366   1
  -3   6  -2 26683.0 1741.92   6
   3  -6   2 26021.7 1821.56   1
  -3   6  -2 20217.7 1011.76   3
   3  -6   2 24688.3 1462.05   2
   3  -6   3 25608.5 1795.59   1
   3  -6   3 25640.7 1170.81   3
   3  -6   3 23269.6 1410.51   2
  -3   6  -3 26314.0 1686.11   6
   3  -6   3 22624.0 941.890   7
   3  -6   4 142294. 4482.09   2
   3  -6   4 141451. 4261.93   3
   3  -6   4 143391. 5182.36   1
  -3   6  -4 141926. 4769.33   6
  -3   6  -5 15942.2 1269.39   6
   3  -6   5 16665.8 1216.10   3
   3  -6   5 16365.0 1182.44   2
   3  -6   5 17662.3 1544.34   1
   3  -6   6 399704. 10399.5   2
   3  -6   6 420575. 10793.1   3
   3  -6   6 424073. 11475.4   1
  -3   6  -6 401168. 10696.0   6
   3  -6   7 1876.74 573.928   1
  -3   6  -7 1166.51 384.818   6
   3  -6   7 971.795 438.469   3
  -3   6  -8 138850. 4746.70   6
   3  -6   8 141893. 5194.52   3
   3  -6   9 85996.4 3988.28   3
   3  -6  10 40639.1 2681.47   3
   3  -6  11 2749.06 737.253   3
   3  -6  12 32234.9 2572.41   3
   3  -6  13 101961. 5036.74   3
   3  -6  14 17290.8 1935.27   3
   3  -6  15 27880.0 2603.13   3
  -3   6 -15 26731.4 1980.31   5
  -3   6 -16 64782.3 3307.23   5
   3  -6  16 61221.7 4099.75   3
   3  -6  17 9935.83 1661.59   3
  -3   6 -17 10598.0 1254.57   5
  -3   6 -18 30703.7 2204.71   5
   3  -6  18 32632.2 3115.19   3
   3  -6  19 17605.2 2291.59   3
  -3   6 -19 18617.0 1700.81   5
   3  -6  20 36721.3 3416.60   3
  -3   6 -20 28652.1 2135.92   5
   3  -6  21 78589.4 5253.74   3
   3  -6  22 11117.5 1997.98   3
   3  -6  23 7035.07 1672.37   3
   3  -6  24 14975.4 2428.42   3
   3  -6  25 5806.30 1561.80   3
   3  -6  26-130.791 542.385   3
   3  -6  27 31882.6 3771.61   3
   3  -6  28 6886.85 1881.90   3
   3  -6  29 5552.35 1639.75   3
   3  -6  30 2211.49 1108.07   3
   3  -6  31 10420.7 2299.31   3
   3  -6  32 4401.98 1571.05   3
   3  -6  33 6591.26 1766.12   3
  -3   5  34 1493.16 1062.91   3
  -3   5  33-216.429 316.063   3
  -3   5  32 2560.55 1249.32   3
  -3   5  32 3510.88 1246.94   6
  -3   5  31 1057.48 557.612   6
  -3   5  31 2689.02 1134.32   3
  -3   5  30 949.556 773.592   3
  -3   5  30-30.3804 506.774   6
  -3   5  29 1692.78 882.001   6
  -3   5  29 2117.35 1041.69   3
  -3   5  28 10711.4 2151.62   6
  -3   5  28 6950.86 1885.99   3
  -3   5  27 12538.5 2237.18   6
  -3   5  27 9848.87 2130.91   3
  -3   5  26 15562.3 2497.94   6
  -3   5  26 16361.8 2658.01   3
  -3   5  25 4666.20 1464.95   6
  -3   5  25 3388.86 1228.88   3
  -3   5  24 21413.7 2823.71   6
  -3   5  24 21710.5 2954.00   3
  -3   5  23 14854.2 2280.99   6
  -3   5  23 11060.3 2076.85   3
  -3   5  22 28414.7 3182.42   3
  -3   5  22 27325.8 3049.34   6
  -3   5  21 2048.84 949.395   6
  -3   5  21 1671.87 1046.98   3
  -3   5  20 51812.5 4109.48   6
  -3   5  20 55976.9 4308.81   3
  -3   5  19 7493.89 1544.65   6
  -3   5  19 7884.55 1583.74   3
  -3   5  18 64102.3 4399.40   6
  -3   5  18 64361.9 4394.13   3
  -3   5  17 1662.42 1019.44   6
  -3   5  17 168.147 550.998   3
  -3   5  16 63775.5 4216.42   6
  -3   5  16 68135.8 4245.73   3
  -3   5  15 4922.54 1154.25   6
  -3   5  15 3257.94 827.893   3
  -3   5  14 12891.0 1786.45   6
  -3   5  14 12938.0 1672.58   3
  -3   5  13 150420. 6444.13   6
  -3   5  13 143013. 5964.23   3
  -3   5  12 53022.2 3459.48   6
  -3   5  12 55272.7 3217.49   3
  -3   5  11 102668. 4865.96   6
  -3   5  11 99104.8 4381.14   3
   3  -5 -10 37882.9 2604.88   1
  -3   5  10 39443.0 2420.80   3
  -3   5  10 37258.8 2676.15   6
  -3   5   9 167287. 6324.89   6
   3  -5  -9 176889. 6313.22   1
  -3   5   9 163870. 5633.74   3
   3  -5  -8 38526.4 2502.56   1
  -3   5   8 37777.7 2585.36   6
  -3   5   8 37424.9 2063.54   3
  -3   5   7 2706.22 720.724   6
   3  -5  -7 2383.91 673.772   1
  -3   5   7 2846.35 531.666   3
   3  -5  -6 1010.88 507.917   1
  -3   5   6 673.160 275.547   3
  -3   5   6-18.7716 312.524   6
   3  -5  -5 39992.4 1665.23   3
  -3   5   5 45398.8 2543.52   6
   3  -5  -5 52662.0 2654.06   1
  -3   5   5 43415.3 1696.01   3
  -3   5   4 211129. 6525.37   6
  -3   5   4 195658. 4949.05   3
   3  -5  -4 218856. 6546.20   1
   3  -5  -4 199403. 4976.93   3
   3  -5  -3 112189. 4049.55   1
  -3   5   3 110317. 4097.21   6
  -3   5   3 97402.6 2712.05   7
   3  -5  -2 221208. 6630.81   1
  -3   5   2 220487. 6709.01   6
   3  -5  -1 100573. 3873.70   1
  -3   5   1 109003. 3963.17   6
  -3   5   0 138080. 4570.77   6
   3  -5   0 128598. 4256.28   2
   3  -5   0 133856. 4566.19   1
   3  -5   1 133176. 4175.71   2
  -3   5  -1 123199. 3217.86   3
   3  -5   1 127168. 3243.23   3
   3  -5   1 135205. 4485.08   1
  -3   5  -1 135810. 4429.99   6
  -3   5  -2 10914.8 677.601   3
   3  -5   2 9372.09 1001.93   1
  -3   5  -2 10580.2 1005.41   6
   3  -5   2 10217.8 923.852   2
   3  -5   2 10828.5 727.823   3
  -3   5  -3 588162. 14103.7   3
   3  -5   3 598599. 14580.5   2
   3  -5   3 611453. 14275.5   3
   3  -5   3 635457. 15208.8   1
  -3   5  -3 601632. 14780.0   6
   3  -5   4 14558.9 1090.50   2
  -3   5  -4 13767.8 1130.74   6
   3  -5   4 15300.7 1331.88   1
   3  -5   4 15127.6 1123.40   3
  -3   5  -5 336146. 8970.10   6
   3  -5   5 326462. 9013.82   3
   3  -5   5 346939. 9457.44   1
   3  -5   6 15386.6 1335.16   3
  -3   5  -6 14426.6 1176.13   6
   3  -5   7 195550. 6486.90   3
  -3   5  -7 208599. 6114.24   6
   3  -5   8 29833.2 2103.58   3
   3  -5   9 27460.2 2114.45   3
   3  -5  10 121728. 5134.70   3
   3  -5  11 1006.63 514.820   3
   3  -5  12 208546. 7685.01   3
   3  -5  13 26427.9 2470.67   3
   3  -5  14 131801. 6000.10   3
  -3   5 -14 126416. 4578.40   5
  -3   5 -15 12133.2 1172.71   5
   3  -5  15 13151.3 1824.47   3
  -3   5 -16 585.885 292.787   5
   3  -5  16 2186.21 879.898   3
  -3   5 -17 14964.6 1340.60   5
   3  -5  17 14102.9 1911.44   3
   3  -5  18 844.295 791.849   3
   3  -5  19 6105.18 1290.15   3
   3  -5  20 18185.8 2446.41   3
   3  -5  21 40830.1 3755.25   3
   3  -5  22 15018.1 2331.27   3
   3  -5  23 14493.5 2251.46   3
   3  -5  24 31206.3 3417.79   3
   3  -5  25 27.1516 518.780   3
   3  -5  26 4252.06 1288.52   3
   3  -5  27 222.191 715.734   3
   3  -5  28 5065.83 1541.30   3
   3  -5  29 17001.7 2796.92   3
   3  -5  30 18271.6 2975.43   3
   3  -5  31 572.388 757.529   3
   3  -5  32 2485.14 1262.48   3
   3  -5  33 4163.50 1460.35   3
  -3   4  34 2541.34 1376.07   3
  -3   4  33 569.978 627.625   3
  -3   4  32 938.417 780.786   3
  -3   4  31 1040.92 637.678   6
  -3   4  31 3445.80 1463.66   3
  -3   4  30 2660.16 1273.11   3
  -3   4  30 3194.14 1168.41   6
  -3   4  29 3192.22 1177.46   3
  -3   4  29 4070.51 1354.68   6
  -3   4  28 4432.40 1588.41   3
  -3   4  28 5135.80 1477.70   6
  -3   4  27 16460.0 2748.91   3
  -3   4  27 16545.8 2548.01   6
  -3   4  26 69851.3 5332.15   6
  -3   4  26 80110.8 5980.73   3
  -3   4  25 42752.0 3975.41   6
  -3   4  25 40135.5 4145.86   3
  -3   4  24 28042.3 3173.46   6
  -3   4  24 31317.5 3497.72   3
  -3   4  23 52512.0 4238.00   6
   3  -4 -23 47268.2 3718.42   4
  -3   4  23 53662.6 4511.96   3
  -3   4  22 497.385 514.117   6
   3  -4 -22 29.7220 455.789   4
  -3   4  22 781.948 657.498   3
  -3   4  21 6803.54 1437.59   6
   3  -4 -21 4859.64 1080.77   4
  -3   4  21 6614.17 1516.96   3
  -3   4  20 16692.0 2182.19   6
   3  -4 -20 15308.0 1952.40   4
  -3   4  20 16978.4 2273.45   3
  -3   4  19 10801.2 1696.49   6
  -3   4  19 9639.83 1682.63   3
   3  -4 -19 12909.2 1762.51   4
  -3   4  18 8402.13 1526.39   6
   3  -4 -18 8077.54 1364.37   4
  -3   4  18 8130.94 1467.52   3
  -3   4  17 35859.7 3062.72   6
  -3   4  17 34553.8 2998.92   3
   3  -4 -17 33173.5 2778.71   4
  -3   4  16 20088.4 2236.89   3
   3  -4 -16 17611.2 1972.06   4
  -3   4  16 20364.9 2205.64   6
  -3   4  15 1749.66 793.267   6
  -3   4  15 2239.93 829.636   3
[truncated: 1,069,851 more chars]
