# Supplementary material for: Synthesis, crystal structure and Hirshfeld surface analysis of the tetra­kis complex NaNdPyr4(i-PrOH)2·i-PrOH with a carbacyl­amido­phosphate of the amide type
Source: Acta Crystallogr E Crystallogr Commun. 2023 Nov 30;79(Pt 12):1218–22. doi: 10.1107/S2056989023010071 (PMC10833406; doi:10.1107/S2056989023010071)
Supplement: Supplementary file 2 [file e-79-01218-Isup2.hkl]

data_I                                                                          
_shelx_title ' kiev288_lt_a.res in P-1'                                         
_shelx_refln_list_code          4                                               
_shelx_F_calc_maximum      328.07                                               
_exptl_crystal_F_000      1778.00                                               
_reflns_d_resolution_high  0.8106                                               
                                                                                
loop_                                                                           
 _space_group_symop_operation_xyz                                               
 'x, y, z'                                                                      
 '-x, -y, -z'                                                                   
                                                                                
_cell_length_a    12.7712                                                       
_cell_length_b    13.6102                                                       
_cell_length_c    24.7288                                                       
_cell_angle_alpha  98.301                                                       
_cell_angle_beta   97.814                                                       
_cell_angle_gamma 117.051                                                       
                                                                                
_shelx_F_squared_multiplier     1.000                                           
                                                                                
loop_                                                                           
 _refln_index_h                                                                 
 _refln_index_k                                                                 
 _refln_index_l                                                                 
 _refln_F_squared_calc                                                          
 _refln_F_squared_meas                                                          
 _refln_F_squared_sigma                                                         
 _refln_observed_status                                                         
   2   0   0       1801.36       1973.36        75.46 o                         
   3   0   0       5686.83       5755.37       247.98 o                         
   4   0   0      34057.76      29575.07      4531.18 o                         
   5   0   0       6228.34       6123.61       320.95 o                         
   6   0   0       9889.80      10931.88       486.73 o                         
   7   0   0         94.29        126.85        37.47 o                         
   8   0   0       2027.97       2373.39       245.03 o                         
   9   0   0         92.49        136.26        71.37 o                         
  10   0   0       1603.81       2023.36       260.16 o                         
  11   0   0       4647.04       4508.31       411.80 o                         
  12   0   0       3072.62       3271.75       372.57 o                         
  13   0   0       1054.04       1237.20       174.60 o                         
 -14   1   0        491.83        569.73       126.05 o                         
 -13   1   0       2496.64       2531.61       338.60 o                         
 -12   1   0       2744.94       2806.12       338.91 o                         
 -11   1   0       1340.50       1611.78       241.93 o                         
 -10   1   0       2617.33       1902.49       240.96 o                         
  -9   1   0       3697.06       4211.81       349.66 o                         
  -8   1   0        295.88        193.95        80.57 o                         
  -7   1   0        464.09        439.10        94.77 o                         
  -6   1   0         12.78         84.57        41.78 o                         
  -5   1   0       3907.06       4291.84       246.44 o                         
  -4   1   0        111.93        147.49        44.93 o                         
  -3   1   0      19185.67      19493.98       548.75 o                         
  -2   1   0        117.84        102.01        16.69 o                         
   2   1   0          1.97          8.08        13.73 o                         
   3   1   0        318.85        252.77        52.65 o                         
   4   1   0        214.37        224.79        40.52 o                         
   5   1   0       1924.01       2038.02       125.69 o                         
   6   1   0        149.03        153.16        62.76 o                         
   7   1   0       2336.75       2270.23       228.40 o                         
   8   1   0       3700.11       4234.09       340.22 o                         
   9   1   0        778.06        423.81       112.49 o                         
  10   1   0         27.77          0.00        34.00 o                         
  11   1   0        209.24        100.00        64.71 o                         
  12   1   0        404.37        357.55       137.59 o                         
  13   1   0          2.34         61.81        54.31 o                         
 -14   2   0       1628.30       1680.78       205.23 o                         
 -13   2   0        346.38        425.06       136.62 o                         
 -12   2   0       1626.59       1445.03       236.20 o                         
 -11   2   0        332.46        560.00       131.64 o                         
 -10   2   0       2977.60       2412.02       265.32 o                         
  -9   2   0       1756.27       2414.59       249.51 o                         
  -8   2   0      15516.53      14750.36       630.70 o                         
  -7   2   0       7202.42       8030.49       404.80 o                         
  -6   2   0      12419.61      12872.52       506.05 o                         
  -5   2   0      76555.49      79530.33      1937.04 o                         
  -4   2   0      22709.81      21389.14       444.92 o                         
  -3   2   0      48561.02      49953.26       820.14 o                         
  -2   2   0        105.23        100.64         9.10 o                         
   0   2   0       2846.72       2937.74       218.70 o                         
   1   2   0      10193.06      11471.27       252.20 o                         
   2   2   0      87497.88      89140.83      1473.83 o                         
   3   2   0      44690.97      47411.38      1115.51 o                         
   4   2   0        930.82       1115.84        89.20 o                         
   5   2   0      16107.53      16350.79       441.26 o                         
   6   2   0       1125.56       1254.35       112.31 o                         
   7   2   0      10186.89      10488.64       379.29 o                         
   8   2   0       1650.85       1880.03       232.72 o                         
   9   2   0       5628.87       6400.68       465.98 o                         
  10   2   0       1093.64        976.80       191.47 o                         
  11   2   0       1756.52       2008.04       292.22 o                         
  12   2   0       1062.15        827.09       202.60 o                         
 -14   3   0        645.22        665.91       100.19 o                         
 -13   3   0        184.41         96.49        47.61 o                         
 -12   3   0       1138.68       1214.68       204.41 o                         
 -11   3   0       2110.50       2300.69       271.32 o                         
 -10   3   0       2622.90       2976.54       291.03 o                         
  -9   3   0        407.67        396.06        98.67 o                         
  -8   3   0       3110.20       3185.86       253.88 o                         
  -7   3   0       5725.87       4941.76       296.23 o                         
  -6   3   0       2482.33       2219.27       126.85 o                         
  -5   3   0       9323.05       9574.77       183.92 o                         
  -4   3   0        396.37        451.13        28.28 o                         
  -3   3   0       9697.35       8781.07       123.15 o                         
  -2   3   0      44678.64      44521.97       628.05 o                         
  -1   3   0      33029.38      33198.63       742.61 o                         
   0   3   0       4023.91       4445.38       110.29 o                         
   1   3   0       1449.15       1234.50        72.37 o                         
   2   3   0       4869.88       5509.49       186.11 o                         
   3   3   0        162.16        216.14        84.96 o                         
   4   3   0       1225.69       1277.46        79.66 o                         
   5   3   0        195.49        151.40        44.05 o                         
   6   3   0       2216.27       2120.08       156.08 o                         
   7   3   0       2013.68       2017.49       165.36 o                         
   8   3   0       1216.20       1065.99       125.82 o                         
   9   3   0       2738.66       2853.24       309.83 o                         
  10   3   0        389.44        576.52       157.10 o                         
  11   3   0         67.12        112.70        88.44 o                         
  12   3   0          1.63        199.41       159.56 o                         
 -15   4   0       1996.79       2545.54       526.86 o                         
 -14   4   0       1070.56       1037.80       107.76 o                         
 -13   4   0       1430.89       1510.88       121.55 o                         
 -12   4   0        513.42        435.13        82.79 o                         
 -11   4   0       4100.89       4156.04       266.66 o                         
 -10   4   0       2492.15       2471.45       199.22 o                         
  -9   4   0      10566.88       9913.49       540.61 o                         
  -8   4   0       5555.03       5409.60       176.46 o                         
  -7   4   0       5617.24       5142.40       144.60 o                         
  -6   4   0       3652.89       3582.61       101.69 o                         
  -5   4   0      12616.08      12397.12       200.95 o                         
  -4   4   0         52.94        195.52        17.01 o                         
  -3   4   0       3557.68       3381.81        78.49 o                         
  -2   4   0      13314.63      13587.62       316.09 o                         
  -1   4   0        588.08        676.26        29.52 o                         
   0   4   0         24.58        148.79        35.54 o                         
   1   4   0       2755.78       3375.00       141.77 o                         
   2   4   0       1496.94       1341.19        94.73 o                         
   3   4   0         57.57        173.48        41.76 o                         
   4   4   0       9573.07       9642.62       316.04 o                         
   5   4   0        174.26        158.84        31.76 o                         
   6   4   0       9102.01       8770.70       596.81 o                         
   7   4   0       7219.13       7136.81       513.64 o                         
   8   4   0       3438.94       3280.27       340.26 o                         
   9   4   0       1753.76       1548.84       244.55 o                         
  10   4   0       3310.36       3526.83       394.77 o                         
  11   4   0        955.82        871.55       210.60 o                         
 -15   5   0       1345.05       1503.86       191.64 o                         
 -14   5   0         26.04         33.10        58.82 o                         
 -13   5   0       4374.40       4324.62       205.48 o                         
 -12   5   0        437.12        479.96        63.38 o                         
 -11   5   0       5783.71       5674.31       338.84 o                         
 -10   5   0       6434.11       6349.93       251.04 o                         
  -9   5   0       1887.81       1821.25       102.24 o                         
  -8   5   0        235.92        182.48        27.09 o                         
  -7   5   0       4742.80       4601.34       125.24 o                         
  -6   5   0      14502.62      14881.08       242.46 o                         
  -5   5   0      14710.75      15183.27       303.35 o                         
  -4   5   0       6707.58       5748.96       185.49 o                         
  -3   5   0      14742.34      15206.55       293.35 o                         
  -2   5   0        131.40         76.60        40.38 o                         
  -1   5   0       1328.74       1631.39        69.01 o                         
   0   5   0      12195.71      12516.66       285.32 o                         
   1   5   0       5818.53       6383.38       220.25 o                         
   2   5   0       8010.47       7356.12       256.12 o                         
   3   5   0       3056.47       3213.26       171.03 o                         
   4   5   0       3667.76       3744.08       196.62 o                         
   5   5   0       3508.55       3465.12       164.57 o                         
   6   5   0       1528.46       1563.39       146.06 o                         
   7   5   0        122.66         99.50        54.02 o                         
   8   5   0       1433.86       1267.53       263.01 o                         
   9   5   0       2042.05       1842.98       240.28 o                         
  10   5   0        363.47        383.62       142.37 o                         
 -15   6   0         54.83         88.92        39.30 o                         
 -14   6   0       4469.23       5253.10       271.75 o                         
 -13   6   0       2549.00       2395.61       145.83 o                         
 -12   6   0         23.28        104.14        39.44 o                         
 -11   6   0        265.16        199.86        34.19 o                         
 -10   6   0       2239.76       2273.86       101.46 o                         
  -9   6   0        626.02        607.96        45.26 o                         
  -8   6   0        945.51       1013.26        54.67 o                         
  -7   6   0       1068.85       1296.37        58.09 o                         
  -6   6   0       1286.41       1543.02        60.69 o                         
  -5   6   0        247.46        237.39        23.75 o                         
  -4   6   0       1242.86       1215.02        73.79 o                         
  -3   6   0       8580.33       8633.72       270.62 o                         
  -2   6   0        983.80        871.44        92.81 o                         
  -1   6   0       1663.46       1634.98        77.90 o                         
   0   6   0       3216.03       3112.95       122.07 o                         
   1   6   0       7186.86       7790.19       221.83 o                         
   2   6   0       3497.73       3262.03       172.47 o                         
   3   6   0       5865.10       6868.37       293.63 o                         
   4   6   0        396.08        334.72        59.90 o                         
   5   6   0        896.18        922.51       106.96 o                         
   6   6   0       2994.29       2969.70       332.44 o                         
   7   6   0         18.75         87.23        50.39 o                         
   8   6   0         45.32        114.66        62.68 o                         
   9   6   0       3380.60       2940.64       353.29 o                         
  10   6   0        525.94        388.27       129.32 o                         
 -15   7   0       2688.10       2912.16       205.33 o                         
 -14   7   0       4883.27       4976.53       258.47 o                         
 -13   7   0       2337.06       2400.13       168.88 o                         
 -12   7   0       5367.52       5237.29       205.81 o                         
 -11   7   0       7286.21       7223.46       273.48 o                         
 -10   7   0      11464.76      12041.84       235.53 o                         
  -9   7   0       4283.16       4394.45       125.36 o                         
  -8   7   0      26648.93      27404.09       452.19 o                         
  -7   7   0       2513.03       2422.95        98.39 o                         
  -6   7   0       4019.17       4107.94       224.01 o                         
  -5   7   0       2919.70       2860.55       125.21 o                         
  -4   7   0      13758.24      13154.00       756.17 o                         
  -3   7   0      22080.43      22872.64       543.91 o                         
  -2   7   0      17949.53      17777.43       418.11 o                         
  -1   7   0      14132.21      14653.07       343.10 o                         
   0   7   0      14602.61      16717.09       405.41 o                         
   1   7   0       2890.47       2979.05       167.61 o                         
   2   7   0       6569.45       7544.25       293.94 o                         
   3   7   0       3585.53       3715.69       207.85 o                         
   4   7   0      12747.79      13204.52       446.15 o                         
   5   7   0       1365.56       1524.76       144.61 o                         
   6   7   0       1344.93       1122.37       139.40 o                         
   7   7   0       3186.89       3028.32       243.32 o                         
   8   7   0        928.96        730.80       126.39 o                         
   9   7   0         45.55         18.70        56.98 o                         
 -15   8   0          2.94         16.66        33.47 o                         
 -14   8   0        539.62        423.72        71.66 o                         
 -13   8   0        176.64        135.01        42.77 o                         
 -12   8   0        598.79        459.80        65.45 o                         
 -11   8   0       1984.60       1945.19       111.22 o                         
 -10   8   0       2755.10       2623.12       124.88 o                         
  -9   8   0         18.76         54.86        30.90 o                         
  -8   8   0         11.18         75.79        21.21 o                         
  -7   8   0        597.63        542.64        44.78 o                         
  -6   8   0        358.87        324.41        56.50 o                         
  -5   8   0         75.42        118.06        40.38 o                         
  -4   8   0        529.55        472.57        83.78 o                         
  -3   8   0       2036.07       1994.25       142.22 o                         
  -2   8   0       1327.49       1145.32       135.95 o                         
  -1   8   0       2805.42       2656.49       166.61 o                         
   0   8   0       6049.71       6813.18       217.90 o                         
   1   8   0       4394.01       4623.24       187.58 o                         
   2   8   0        113.38        134.36        28.44 o                         
   3   8   0        321.29        354.20        64.78 o                         
   4   8   0       6104.54       5769.66       295.53 o                         
   5   8   0        381.06        439.05        77.48 o                         
   6   8   0        477.41        493.64        75.67 o                         
   7   8   0        133.48         61.81        57.68 o                         
   8   8   0       1894.12       1514.82       263.68 o                         
 -15   9   0       2586.94       2757.49       238.20 o                         
 -14   9   0       1528.76       1468.87       164.80 o                         
 -13   9   0       8146.06       8633.73       395.18 o                         
 -12   9   0        366.08        366.33        51.63 o                         
 -11   9   0       3284.39       3359.93       148.65 o                         
 -10   9   0       6930.78       7100.85       212.42 o                         
  -9   9   0      13034.81      13757.46       298.81 o                         
  -8   9   0       6313.67       5995.61       204.71 o                         
  -7   9   0       7662.02       7799.93       245.52 o                         
  -6   9   0      18612.09      19704.89       540.94 o                         
  -5   9   0       7051.39       7280.15       352.40 o                         
  -4   9   0      10035.36       9714.45       347.31 o                         
  -3   9   0      14044.01      14317.04       414.29 o                         
  -2   9   0       4521.20       4137.34       217.23 o                         
  -1   9   0       8385.64       8343.49       331.47 o                         
   0   9   0       5173.26       5849.50       211.58 o                         
   1   9   0       5066.46       5819.84       225.40 o                         
   2   9   0        613.56        656.24        76.84 o                         
   3   9   0        635.24        662.58        80.78 o                         
   4   9   0        368.91        460.26        92.51 o                         
   5   9   0        858.19        825.79       114.14 o                         
   6   9   0       2494.09       2201.72       168.62 o                         
   7   9   0        755.13        738.91       133.57 o                         
 -15  10   0       1816.98       1749.68       286.99 o                         
 -14  10   0         15.31          0.00        38.80 o                         
 -13  10   0        151.50        112.43        75.41 o                         
 -12  10   0         84.59         73.86        33.50 o                         
 -11  10   0       1760.28       1669.05       162.93 o                         
 -10  10   0          6.09         37.84        30.35 o                         
  -9  10   0        801.07        623.96        74.87 o                         
  -8  10   0         12.96        105.65        31.67 o                         
  -7  10   0       2272.53       2091.88       163.28 o                         
  -6  10   0       2550.13       3057.72       308.34 o                         
  -5  10   0        238.83        184.09        49.78 o                         
  -4  10   0       1950.42       2236.16       166.12 o                         
  -3  10   0        759.29        621.39        93.83 o                         
  -2  10   0         26.80         42.32        13.78 o                         
  -1  10   0       2231.86       2749.85       199.83 o                         
   0  10   0         35.58         52.22        27.11 o                         
   1  10   0         35.91         26.75        32.97 o                         
   2  10   0         22.54         38.42        77.37 o                         
   3  10   0       1443.32       1418.43       160.38 o                         
   4  10   0        459.98        404.02       147.15 o                         
   5  10   0        109.69          0.00        94.63 o                         
   6  10   0        732.50        679.31       130.43 o                         
 -15  11   0        434.62        583.32       169.01 o                         
 -14  11   0       1993.34       2195.27       240.25 o                         
 -13  11   0        748.26        630.88        88.76 o                         
 -12  11   0       1267.46       1336.18       122.95 o                         
 -11  11   0       1542.49       1677.19       136.02 o                         
 -10  11   0        298.80        377.52        65.26 o                         
  -9  11   0       3311.40       3563.45       185.58 o                         
  -8  11   0      12829.09      13494.43       557.53 o                         
  -7  11   0       2079.76       2135.88       171.13 o                         
  -6  11   0       3131.82       3222.11       211.75 o                         
  -5  11   0       1436.39       1188.67       126.64 o                         
  -4  11   0       9468.02       9384.01       378.63 o                         
  -3  11   0       2360.20       3182.31       213.24 o                         
  -2  11   0       3235.27       2579.87       230.74 o                         
  -1  11   0       1637.95       1823.38       137.30 o                         
   0  11   0        703.22        768.48        86.94 o                         
   1  11   0       1899.57       1795.58       174.63 o                         
   2  11   0       5909.24       6658.47       500.56 o                         
   3  11   0       2018.30       2025.65       159.62 o                         
   4  11   0        725.26        814.30       103.90 o                         
   5  11   0        575.12        468.71        79.91 o                         
 -14  12   0        644.22        720.85       132.76 o                         
 -13  12   0       1029.44       1041.26       115.20 o                         
 -12  12   0         24.93         19.17        46.00 o                         
 -11  12   0          9.23          0.00        22.65 o                         
 -10  12   0         59.07        122.17        41.66 o                         
  -9  12   0       3603.45       4066.28       261.44 o                         
  -8  12   0        228.45        239.88        60.79 o                         
  -7  12   0        967.51       1023.58       127.78 o                         
  -6  12   0       5859.14       5938.90       307.58 o                         
  -5  12   0        612.51        623.93       102.50 o                         
  -4  12   0        301.45        215.82        55.67 o                         
  -3  12   0        441.26        401.21        90.98 o                         
  -2  12   0        750.34        702.84       111.39 o                         
  -1  12   0       1649.22       1883.12       178.51 o                         
   0  12   0        211.81        103.42        75.27 o                         
   1  12   0       1721.28       1599.43       182.73 o                         
   2  12   0          0.95         63.17        57.04 o                         
   3  12   0         10.69          0.00        54.12 o                         
 -14  13   0        140.73        120.44        54.99 o                         
 -13  13   0        185.68        134.72        56.73 o                         
 -12  13   0        616.60        599.97        85.99 o                         
 -11  13   0       2257.14       2338.06       210.68 o                         
 -10  13   0       1005.84       1156.89       212.09 o                         
  -9  13   0        650.91        867.72       129.48 o                         
  -8  13   0        196.90        139.34        50.38 o                         
  -7  13   0        173.88        233.08        64.71 o                         
  -6  13   0       1532.02       1597.15       167.07 o                         
  -5  13   0        267.13        422.34        84.03 o                         
  -4  13   0       1275.46       1240.33       150.26 o                         
  -3  13   0       1171.54       1394.24       196.78 o                         
  -2  13   0       1319.28       1000.76       215.60 o                         
  -1  13   0        564.30        654.46       184.14 o                         
   0  13   0       2532.64       2779.59       235.99 o                         
   1  13   0       5959.34       6297.02       372.90 o                         
   2  13   0        262.53        111.92        60.97 o                         
 -13  14   0        539.99        663.14       120.38 o                         
 -12  14   0       1648.60       1514.36       179.44 o                         
 -11  14   0       3246.02       3144.90       255.39 o                         
 -10  14   0       1751.28       1897.72       208.95 o                         
  -9  14   0       1577.02       1718.94       181.43 o                         
  -8  14   0        673.04        548.91        99.15 o                         
  -7  14   0       2959.83       2959.06       236.30 o                         
  -6  14   0       5210.45       6136.13       345.10 o                         
  -5  14   0       4836.65       4814.25       307.74 o                         
  -4  14   0       6460.08       7042.61       374.43 o                         
  -3  14   0        530.97        459.03        97.70 o                         
  -2  14   0        141.66        142.76        63.84 o                         
  -1  14   0        993.92        848.79       280.44 o                         
   0  14   0       2740.42       2874.31       253.09 o                         
 -12  15   0        162.77        109.35        51.62 o                         
 -11  15   0        163.68        259.38       110.46 o                         
 -10  15   0         36.27         31.67        22.63 o                         
  -9  15   0       1171.58       1373.18       177.47 o                         
  -8  15   0        333.39        415.91       101.45 o                         
  -7  15   0       1023.00       1056.38       149.13 o                         
  -6  15   0          9.41        140.59        65.24 o                         
  -5  15   0        507.36        571.93       198.70 o                         
  -4  15   0       1599.73       1878.77       201.74 o                         
  -3  15   0       1756.33       1651.43       299.14 o                         
  -2  15   0        780.39        677.25       123.66 o                         
  -1  15   0       1231.75       1239.02       175.48 o                         
 -10  16   0       2671.41       2668.86       249.57 o                         
  -9  16   0       2873.76       3386.07       280.20 o                         
  -8  16   0       2365.94       2525.15       284.42 o                         
  -7  16   0        411.37        549.21       113.01 o                         
  -6  16   0         52.41          6.79        29.31 o                         
  -5  16   0        569.14        462.90       111.73 o                         
  -4  16   0       1339.05       1375.66       364.72 o                         
   4 -16   1       1528.24       1543.57       298.75 o                         
   5 -16   1        514.25        351.37        95.10 o                         
   6 -16   1        192.39         92.32        64.73 o                         
   7 -16   1       1261.51       1003.44       150.37 o                         
   8 -16   1         14.00         54.25        83.24 o                         
   9 -16   1        232.63        193.57        87.08 o                         
  10 -16   1         57.55         25.23        57.14 o                         
  11 -16   1          3.92        157.04        52.49 o                         
   1 -15   1       1258.76       1344.84       176.20 o                         
   2 -15   1        112.44        142.23       104.80 o                         
   3 -15   1         91.60        173.31        72.40 o                         
   4 -15   1       2530.70       2805.06       242.77 o                         
   5 -15   1         29.08         82.26        55.48 o                         
   6 -15   1         33.19         66.40        48.93 o                         
   7 -15   1       1051.36       1067.47       151.01 o                         
   8 -15   1         38.46          0.00        43.14 o                         
   9 -15   1         17.85         62.13        42.56 o                         
  10 -15   1        841.50        884.20       155.96 o                         
  11 -15   1       3293.07       3296.66       271.61 o                         
  12 -15   1        608.46        575.38       118.27 o                         
  -1 -14   1       1615.35       1464.11       180.49 o                         
   0 -14   1       3311.80       3212.78       264.49 o                         
   1 -14   1       1683.67       1697.46       187.06 o                         
   2 -14   1       3635.22       4039.36       429.29 o                         
   3 -14   1         33.24         98.90        57.87 o                         
   4 -14   1         75.99        191.58        76.86 o                         
   5 -14   1        426.67        483.68        99.07 o                         
   6 -14   1       2327.33       2828.71       285.34 o                         
   7 -14   1        650.47        618.39       108.25 o                         
   8 -14   1        266.05        284.34       118.14 o                         
   9 -14   1       1660.81       1660.19       175.53 o                         
  10 -14   1        110.93         20.06        42.41 o                         
  11 -14   1        641.19        736.30       125.58 o                         
  12 -14   1        322.36        393.86        88.50 o                         
  13 -14   1        680.79        667.34        95.05 o                         
  -2 -13   1          3.02          0.00        38.46 o                         
  -1 -13   1       1466.68       1504.22       264.10 o                         
   0 -13   1         16.05         20.68        86.07 o                         
   1 -13   1         13.88         96.31        91.64 o                         
   2 -13   1          1.63         10.34        71.02 o                         
   3 -13   1        694.51        819.14       123.33 o                         
   4 -13   1         20.49         82.71        35.18 o                         
   5 -13   1       1356.30       1389.31       151.70 o                         
   6 -13   1       1270.58       1425.58       154.60 o                         
   7 -13   1        696.88        666.56       110.07 o                         
   8 -13   1        110.18         78.65        36.69 o                         
   9 -13   1       1346.43       1371.52       157.54 o                         
  10 -13   1         16.43          3.16        59.60 o                         
  11 -13   1         14.86          0.00        39.14 o                         
  12 -13   1         16.38         39.02        31.07 o                         
  13 -13   1        143.63         74.96        33.93 o                         
  14 -13   1        108.29        201.73        91.22 o                         
  -4 -12   1       2126.95       1768.22       159.41 o                         
  -3 -12   1       3817.10       3946.17       271.69 o                         
  -2 -12   1       5947.43       6222.62       690.17 o                         
  -1 -12   1       8339.37       8891.76       421.47 o                         
   0 -12   1        197.49        158.07        50.47 o                         
   1 -12   1       1676.53       1904.40       176.39 o                         
   2 -12   1        973.62        937.96       120.66 o                         
   3 -12   1       1853.47       1984.17       232.38 o                         
   4 -12   1       2430.64       2481.15       194.17 o                         
   5 -12   1       2756.01       2360.05       189.73 o                         
   6 -12   1         73.64        159.99        54.86 o                         
   7 -12   1         45.62        108.87        34.49 o                         
   8 -12   1        826.88        918.19       119.55 o                         
   9 -12   1       7768.20       8558.54       386.01 o                         
  10 -12   1       4187.84       4321.62       218.42 o                         
  11 -12   1       4020.24       4261.22       224.11 o                         
  12 -12   1       1497.42       1570.42       165.00 o                         
  13 -12   1        989.74        943.25       106.43 o                         
  14 -12   1       3499.29       3592.59       286.93 o                         
  -5 -11   1        186.41        153.92        55.18 o                         
  -4 -11   1         13.64         45.34        49.74 o                         
  -3 -11   1        893.62        883.55       127.68 o                         
  -2 -11   1        182.67        236.27        73.74 o                         
  -1 -11   1        107.16        222.13       126.56 o                         
   0 -11   1         17.16         70.99        44.26 o                         
   1 -11   1          4.56          0.00        30.01 o                         
   2 -11   1       2332.12       2306.21       180.20 o                         
   3 -11   1        158.38        206.22        66.89 o                         
   4 -11   1         13.82          0.00        34.03 o                         
   5 -11   1         11.62          6.52        44.95 o                         
   6 -11   1       4461.44       4245.19       243.41 o                         
   7 -11   1        228.90        245.17        63.17 o                         
   8 -11   1        941.79       1050.61        97.59 o                         
   9 -11   1        275.79        315.46        61.13 o                         
  10 -11   1        291.74        292.61        57.73 o                         
  11 -11   1       3121.03       3126.03       186.10 o                         
  12 -11   1        541.21        581.44        82.21 o                         
  13 -11   1          1.73        104.96        56.67 o                         
  14 -11   1          4.53        105.33        95.80 o                         
  15 -11   1        262.88        131.83        85.95 o                         
  -6 -10   1       2520.83       2346.98       182.68 o                         
  -5 -10   1        372.05        282.47        66.92 o                         
  -4 -10   1       2629.33       2581.47       175.35 o                         
  -3 -10   1       2636.19       2692.78       170.88 o                         
  -2 -10   1       4902.91       5593.79       238.57 o                         
  -1 -10   1        790.47        701.66        76.42 o                         
   0 -10   1       3634.53       4111.42       180.02 o                         
   1 -10   1       8579.37       8544.92       348.29 o                         
   2 -10   1       3556.52       3350.78       207.15 o                         
   3 -10   1        308.44        308.47        62.79 o                         
   4 -10   1      12259.01      12815.12       429.24 o                         
   5 -10   1       5582.26       5493.32       264.86 o                         
   6 -10   1      17411.58      18104.86       532.80 o                         
   7 -10   1       3714.22       3557.85       169.70 o                         
   8 -10   1       1156.86       1124.48        98.97 o                         
   9 -10   1       1056.62       1022.52        71.90 o                         
  10 -10   1       1077.45       1187.03        93.14 o                         
  11 -10   1        949.54        834.26        73.07 o                         
  12 -10   1        602.95        537.77        74.29 o                         
  13 -10   1       2229.17       2150.61       155.37 o                         
  14 -10   1         99.38        218.94       110.84 o                         
  15 -10   1        393.48        202.00       108.97 o                         
  -7  -9   1       1109.11        948.02       140.75 o                         
  -6  -9   1         11.68         30.66        45.35 o                         
  -5  -9   1       2068.11       2129.77       185.47 o                         
  -4  -9   1       1642.25       1692.27       159.59 o                         
  -3  -9   1         28.60          5.58        24.45 o                         
  -2  -9   1       4925.00       5028.42       214.76 o                         
  -1  -9   1         37.08         47.76        29.51 o                         
   0  -9   1        401.29        462.90        83.93 o                         
   1  -9   1       2786.14       3019.39       134.23 o                         
   2  -9   1       1997.92       2058.69       150.83 o                         
   3  -9   1         21.82        123.05        53.25 o                         
   4  -9   1        109.88        260.64        84.37 o                         
   5  -9   1         43.01        181.03        52.52 o                         
   6  -9   1       4789.20       4684.29       184.91 o                         
   7  -9   1         51.15         46.72        12.88 o                         
   8  -9   1         13.73         18.03        23.65 o                         
   9  -9   1         10.39         85.05        28.04 o                         
  10  -9   1        591.36        730.22        65.08 o                         
  11  -9   1        391.19        400.47        52.58 o                         
  12  -9   1       1044.20        948.83        82.45 o                         
  13  -9   1       3589.36       3690.26       251.83 o                         
  14  -9   1        332.52        271.94        73.78 o                         
  15  -9   1          7.34          0.00        30.19 o                         
  -8  -8   1       1977.69       1844.97       208.05 o                         
  -7  -8   1       2785.81       2567.89       231.14 o                         
  -6  -8   1        299.04        277.49        60.45 o                         
  -5  -8   1         39.17          2.19        31.37 o                         
  -4  -8   1       1509.94       1772.57       154.54 o                         
  -3  -8   1        124.16         68.61        68.90 o                         
  -2  -8   1        787.94        869.41        81.70 o                         
  -1  -8   1      10088.53      10535.59       293.60 o                         
   0  -8   1       2018.72       2006.88       109.82 o                         
   1  -8   1       8209.52       8731.21       286.35 o                         
   2  -8   1       3180.90       2741.75       182.72 o                         
   3  -8   1      22483.11      22413.32       503.96 o                         
   4  -8   1       1834.60       2038.60       138.34 o                         
   5  -8   1       1014.97        866.67        71.34 o                         
   6  -8   1       1271.17       1044.52       110.57 o                         
   7  -8   1       9910.31       9936.58       222.51 o                         
   8  -8   1       6910.61       7001.39       190.44 o                         
   9  -8   1       1263.34       1304.23        83.51 o                         
  10  -8   1         37.18         11.49        19.40 o                         
  11  -8   1       3470.83       3539.20       168.37 o                         
  12  -8   1        658.91        537.36        76.88 o                         
  13  -8   1       1903.98       1964.78       148.49 o                         
  14  -8   1       1152.09       1050.33       115.42 o                         
  15  -8   1       2446.45       2223.76       217.24 o                         
  -9  -7   1        553.47        437.76       102.73 o                         
  -8  -7   1        318.61        323.82        86.83 o                         
  -7  -7   1         50.86          0.00        31.31 o                         
  -6  -7   1       3048.47       2865.01       173.33 o                         
  -5  -7   1        784.87        752.10        98.17 o                         
  -4  -7   1         50.88         50.54        24.27 o                         
  -3  -7   1       1204.03       1521.20       129.48 o                         
  -2  -7   1      15063.38      16293.46       461.94 o                         
  -1  -7   1       3584.85       3513.67       147.76 o                         
   0  -7   1        218.57        361.83        45.88 o                         
   1  -7   1       1676.16       1548.39        81.79 o                         
   2  -7   1         11.67         41.00        23.74 o                         
   3  -7   1       2207.00       2413.89       141.10 o                         
   4  -7   1        317.86        423.39        48.29 o                         
   5  -7   1         51.52         62.72        18.90 o                         
   6  -7   1       3746.27       4162.92       123.74 o                         
   7  -7   1         25.22         53.28        18.47 o                         
   8  -7   1        581.67        639.40        57.01 o                         
   9  -7   1        772.48        767.17        62.63 o                         
  10  -7   1        461.52        439.34        44.04 o                         
  11  -7   1       1658.44       1745.94       126.41 o                         
  12  -7   1        530.45        533.46        59.77 o                         
  13  -7   1       1597.28       1448.05       129.28 o                         
  14  -7   1        898.05        967.36       110.35 o                         
  15  -7   1         44.35        114.39        56.82 o                         
 -10  -6   1        244.92        149.09        96.21 o                         
  -9  -6   1         11.01         19.73        89.72 o                         
  -8  -6   1        909.59        583.76       100.53 o                         
  -7  -6   1        238.89        181.69        52.25 o                         
  -6  -6   1       2022.28       1872.35       131.13 o                         
  -5  -6   1       8747.68       9257.03       296.49 o                         
  -4  -6   1        722.48        647.33        85.70 o                         
  -3  -6   1       4788.14       5056.33       228.93 o                         
  -2  -6   1       9436.83      10835.46       339.70 o                         
  -1  -6   1       1020.45        971.14        69.96 o                         
   0  -6   1       9169.99      10186.89       238.87 o                         
   1  -6   1       4475.81       4601.56       134.61 o                         
   2  -6   1        120.79         59.15        10.87 o                         
   3  -6   1        370.11        350.17        50.19 o                         
   4  -6   1        481.12        582.08        35.50 o                         
   5  -6   1       5201.73       4971.69       170.52 o                         
   6  -6   1       5778.69       6263.22       157.66 o                         
   7  -6   1        332.98        338.92        36.15 o                         
   8  -6   1       5789.94       5971.72       141.48 o                         
   9  -6   1        968.54       1037.37        59.16 o                         
  10  -6   1       3999.85       4122.38       138.86 o                         
  11  -6   1       6072.84       5906.37       246.14 o                         
  12  -6   1       2202.69       2168.93       119.92 o                         
  13  -6   1       2427.70       2497.19       173.70 o                         
  14  -6   1        579.81        497.13        84.15 o                         
  15  -6   1       1402.98       1659.65       196.36 o                         
 -10  -5   1       1531.21       1534.48       259.42 o                         
  -9  -5   1       2686.63       2185.37       204.57 o                         
  -8  -5   1        177.33        118.79        44.73 o                         
  -7  -5   1       3287.82       3218.40       224.04 o                         
  -6  -5   1       2476.00       2454.40       142.96 o                         
  -5  -5   1       1635.51       1382.84       100.90 o                         
  -4  -5   1       3500.24       3835.37       195.03 o                         
  -3  -5   1       1847.30       1813.05       124.13 o                         
  -2  -5   1         30.15         61.74        41.07 o                         
  -1  -5   1       7105.28       7942.52       245.21 o                         
   0  -5   1       9957.37      10717.70       229.37 o                         
   1  -5   1      10974.14      11078.66       257.40 o                         
   2  -5   1       6895.21       6736.43       185.93 o                         
   3  -5   1      14771.82      14780.69       275.55 o                         
   4  -5   1       5226.54       4977.46        97.81 o                         
   5  -5   1        268.29        229.95        30.76 o                         
   6  -5   1      11917.10      12129.27       192.98 o                         
   7  -5   1       9546.51       9765.67       178.31 o                         
   8  -5   1       2109.53       2190.40        81.90 o                         
   9  -5   1       1626.93       1827.82       118.04 o                         
  10  -5   1       6714.19       6569.21       341.62 o                         
  11  -5   1       2495.62       2394.81       173.31 o                         
  12  -5   1       2076.79       2139.08       135.69 o                         
  13  -5   1       9757.36      10130.82       428.78 o                         
  14  -5   1       1359.83       1533.85       144.71 o                         
  15  -5   1        905.05        820.20       150.58 o                         
 -11  -4   1          5.33          0.00        71.65 o                         
 -10  -4   1        599.23        597.02       169.81 o                         
  -9  -4   1        262.20        208.05        85.96 o                         
  -8  -4   1       2190.76       2249.31       188.50 o                         
  -7  -4   1         11.89         28.70        31.04 o                         
  -6  -4   1        473.92        361.95        70.56 o                         
  -5  -4   1          7.47         57.38        19.32 o                         
  -4  -4   1        470.15        465.49        64.29 o                         
  -3  -4   1        716.24        588.07        77.93 o                         
  -2  -4   1       3121.24       3230.23       145.69 o                         
  -1  -4   1      13252.18      13400.98       323.63 o                         
   0  -4   1         75.39         60.54        21.83 o                         
   1  -4   1         11.66          8.92         5.84 o                         
   2  -4   1      27931.51      26636.09       416.71 o                         
   3  -4   1      35209.02      33636.62       382.23 o                         
   4  -4   1        402.28        408.01        31.26 o                         
   5  -4   1        156.53        136.55        18.17 o                         
   6  -4   1       5230.02       5395.91       140.93 o                         
   7  -4   1       7697.87       7523.45       219.26 o                         
   8  -4   1       8022.40       8438.79       302.78 o                         
   9  -4   1       3828.48       3637.66       421.01 o                         
  10  -4   1       9426.32       9540.84       457.51 o                         
  11  -4   1        141.52        167.07        46.48 o                         
  12  -4   1        169.98        255.01        62.09 o                         
  13  -4   1       1316.66       1366.34       130.58 o                         
  14  -4   1       2327.23       2295.44       227.71 o                         
 -12  -3   1       3734.16       3940.24       444.37 o                         
 -11  -3   1       3165.60       3077.57       371.97 o                         
 -10  -3   1       3244.62       3600.45       377.09 o                         
  -9  -3   1       4974.60       4236.65       396.44 o                         
  -8  -3   1       8443.64       8286.75       382.22 o                         
  -7  -3   1      10717.84      10340.34       620.92 o                         
  -6  -3   1       1543.86       1641.49       136.06 o                         
  -5  -3   1       5375.60       5445.35       224.56 o                         
  -4  -3   1      36842.21      39317.70       772.84 o                         
  -3  -3   1      12284.92      12544.79       326.96 o                         
  -2  -3   1      25331.93      26552.14       533.26 o                         
  -1  -3   1       4981.75       4965.43       154.93 o                         
   0  -3   1      14763.48      14923.77       407.98 o                         
   1  -3   1      41018.86      41149.93       481.87 o                         
   2  -3   1      27543.61      30795.20       338.29 o                         
   3  -3   1      16074.84      15840.55       234.73 o                         
   4  -3   1       9583.03       9366.06       172.62 o                         
   5  -3   1      18166.58      18950.60       353.05 o                         
   6  -3   1        655.70        517.39        59.69 o                         
   7  -3   1       1351.31       1537.10       165.05 o                         
   8  -3   1      18107.43      17876.63       697.61 o                         
   9  -3   1       6937.11       7416.62       443.53 o                         
  10  -3   1        786.27        821.73       151.94 o                         
  11  -3   1         19.27          0.00        27.80 o                         
  12  -3   1       3350.27       3603.96       263.27 o                         
  13  -3   1        361.86        278.99        77.70 o                         
  14  -3   1        196.83         52.11        42.93 o                         
 -12  -2   1        232.68         78.89        34.83 o                         
 -11  -2   1        272.60        113.46        84.00 o                         
 -10  -2   1       1891.63       2166.61       282.31 o                         
  -9  -2   1        768.34        660.84       144.65 o                         
  -8  -2   1        157.99        249.26        89.95 o                         
  -7  -2   1        821.07        830.84       103.27 o                         
  -6  -2   1        299.98        272.67        56.70 o                         
  -5  -2   1         21.48         26.15        32.11 o                         
  -4  -2   1       1643.86       1716.82        84.17 o                         
  -3  -2   1         40.16         87.49        18.73 o                         
  -2  -2   1       3529.98       3248.72       119.09 o                         
  -1  -2   1       1668.55       1533.96       111.20 o                         
   0  -2   1        218.74        268.67        19.02 o                         
   2  -2   1      26694.32      26687.75       394.21 o                         
   3  -2   1       1942.38       2117.11        73.45 o                         
   4  -2   1      14627.47      15628.40       493.37 o                         
   5  -2   1      19191.31      18421.68       602.33 o                         
   6  -2   1         18.39         30.60        29.18 o                         
   7  -2   1        636.06        682.71       109.26 o                         
   8  -2   1         44.58         47.69        45.02 o                         
   9  -2   1       2402.42       2743.95       262.94 o                         
  10  -2   1         32.87         95.76        53.24 o                         
  11  -2   1          6.11        141.70        86.07 o                         
  12  -2   1        275.88        303.19        84.42 o                         
  13  -2   1        745.21        658.55       124.00 o                         
  14  -2   1          4.71         40.76        54.62 o                         
 -13  -1   1        995.34       1078.16       235.95 o                         
 -12  -1   1       2226.00       2334.10       314.97 o                         
 -11  -1   1        595.71        611.00       153.75 o                         
 -10  -1   1       5984.89       5858.31       456.87 o                         
  -9  -1   1       3079.78       3260.65       311.65 o                         
  -8  -1   1       3318.43       3147.88       291.45 o                         
  -7  -1   1       5883.59       5880.77       376.09 o                         
  -6  -1   1       2894.87       3270.62       250.56 o                         
  -5  -1   1      11260.97      11489.45       337.27 o                         
  -4  -1   1      15846.65      17307.40       414.07 o                         
  -3  -1   1      18642.78      19321.24       312.17 o                         
  -2  -1   1      92221.42      97342.96      1724.16 o                         
   2  -1   1       4110.76       4356.86       184.57 o                         
   3  -1   1        551.03        551.29        65.28 o                         
   4  -1   1       1042.95       1026.57       106.26 o                         
   5  -1   1       1082.58       1124.90       123.07 o                         
   6  -1   1       8285.45       9439.47       434.02 o                         
   7  -1   1      16524.22      16881.85       666.19 o                         
   8  -1   1        540.29        622.26       122.78 o                         
   9  -1   1       1279.84       1046.68       161.43 o                         
  10  -1   1       1294.73       1198.29       197.98 o                         
  11  -1   1        638.09        818.42       171.08 o                         
  12  -1   1        390.31        256.67       131.09 o                         
  13  -1   1        973.53        721.31       130.54 o                         
 -13   0   1         95.09          0.00       115.28 o                         
 -12   0   1        418.56        382.23       124.37 o                         
 -11   0   1       2439.99       2045.91       283.00 o                         
 -10   0   1       1455.83       1797.66       239.77 o                         
  -9   0   1        533.13        388.77        98.83 o                         
  -8   0   1        757.63        565.91       115.85 o                         
  -7   0   1       1725.27       1637.55       177.90 o                         
  -6   0   1        882.34        892.19       129.98 o                         
  -5   0   1       5492.67       5026.91       927.20 o                         
  -4   0   1         13.29          3.64        25.52 o                         
  -3   0   1       2667.89       2404.73        85.64 o                         
  -2   0   1      18172.20      17863.43       375.47 o                         
   2   0   1      12786.83      13363.86       331.85 o                         
   3   0   1         36.09         34.20        27.94 o                         
   4   0   1        325.16        162.50        51.44 o                         
   5   0   1       2440.97       2586.24       200.69 o                         
   6   0   1       1703.97       2021.31       192.11 o                         
   7   0   1       1653.76       1685.94       189.72 o                         
   8   0   1        473.73        438.01       117.66 o                         
   9   0   1        921.63       1145.84       186.23 o                         
  10   0   1        344.27        404.96       131.74 o                         
  11   0   1         92.45        129.79        93.95 o                         
  12   0   1         84.32        203.32        68.12 o                         
  13   0   1         83.40          1.20       134.56 o                         
 -14   1   1       2509.30       3226.09       283.53 o                         
 -13   1   1        477.82        491.12       149.55 o                         
 -12   1   1        571.66        577.12       152.86 o                         
 -11   1   1       1215.58       1184.30       204.49 o                         
 -10   1   1       1923.77       2181.11       261.26 o                         
  -9   1   1        768.32       1008.18       166.80 o                         
  -8   1   1        640.39        751.60       129.63 o                         
  -7   1   1      13965.10      14537.06       598.23 o                         
  -6   1   1       8729.98       9103.87       413.31 o                         
  -5   1   1      13369.93      14161.09       506.93 o                         
  -4   1   1       2794.78       2900.94       171.97 o                         
  -3   1   1      79978.98      87167.73      1420.47 o                         
  -2   1   1      17007.79      16396.08       401.29 o                         
   1   1   1        970.85       1059.20       152.39 o                         
   2   1   1      13054.17      14957.96       462.38 o                         
   3   1   1       9818.69       9651.65       346.47 o                         
   4   1   1        504.63        435.83        53.25 o                         
   5   1   1       3060.17       3028.69       155.99 o                         
   6   1   1       2754.32       3072.09       247.61 o                         
   7   1   1        888.40        784.13       136.62 o                         
   8   1   1        165.88        282.22        89.28 o                         
   9   1   1       4854.65       4317.78       372.37 o                         
  10   1   1       2085.13       1689.02       245.00 o                         
  11   1   1        511.55        667.07       159.36 o                         
  12   1   1       2660.68       2762.77       251.45 o                         
  13   1   1        821.40        782.25       206.48 o                         
 -14   2   1       1308.67       1313.03       176.77 o                         
 -13   2   1        655.31        794.88       177.74 o                         
 -12   2   1       4178.13       3984.38       393.49 o                         
 -11   2   1        871.49        885.79       168.24 o                         
 -10   2   1         84.60         21.06        42.16 o                         
  -9   2   1       3928.70       4334.68       331.95 o                         
  -8   2   1       9399.61       9153.47       468.32 o                         
  -7   2   1       3237.99       3764.91       264.65 o                         
  -6   2   1       8156.02       8904.66       391.69 o                         
  -5   2   1       5006.17       5412.94       189.14 o                         
  -4   2   1       2731.66       2310.73        76.24 o                         
  -3   2   1      33301.70      32130.33       404.93 o                         
  -2   2   1         26.32         78.88         9.27 o                         
  -1   2   1       3598.61       3498.28       338.67 o                         
   0   2   1        144.76        203.83        21.43 o                         
   1   2   1         24.22         23.06        21.71 o                         
   2   2   1      19802.01      20745.52       434.95 o                         
   3   2   1       6603.99       7938.36       238.27 o                         
   4   2   1        959.99        737.51        72.03 o                         
   5   2   1      18059.39      17568.85       804.68 o                         
   6   2   1        609.63        641.84        87.08 o                         
   7   2   1       3209.61       2903.72       187.71 o                         
   8   2   1        891.30        767.16       150.78 o                         
   9   2   1       3164.42       3009.35       315.64 o                         
  10   2   1       1659.72       1506.82       234.21 o                         
  11   2   1         33.19         79.20        78.14 o                         
  12   2   1          3.42         17.13        99.02 o                         
 -14   3   1        584.84        634.04       119.76 o                         
 -13   3   1         34.18         84.36        44.79 o                         
 -12   3   1       1592.70       1445.77       162.05 o                         
 -11   3   1       4369.87       5337.42       419.34 o                         
 -10   3   1       1761.35       1450.48       195.24 o                         
  -9   3   1       5386.89       6431.31       400.28 o                         
  -8   3   1       4904.69       4579.28       304.87 o                         
  -7   3   1       4135.75       4260.23       159.93 o                         
  -6   3   1       6278.40       5946.16       192.41 o                         
  -5   3   1      19530.99      20576.99       292.54 o                         
  -4   3   1       4097.24       3796.77        87.15 o                         
  -3   3   1       1226.64       1274.46        37.72 o                         
  -2   3   1       4162.22       4114.30       107.93 o                         
  -1   3   1      21685.59      22857.05       343.18 o                         
   0   3   1        961.18       1100.75        49.22 o                         
   1   3   1         20.98        151.58        29.18 o                         
   2   3   1       2897.92       2770.36       130.77 o                         
   3   3   1       1229.95       1608.78       106.88 o                         
   4   3   1      14054.33      14872.71       402.10 o                         
   5   3   1       6438.35       5968.56       319.63 o                         
   6   3   1      10916.55      11108.49       664.08 o                         
   7   3   1      13993.38      13764.19       636.64 o                         
   8   3   1       1542.58       1560.60       180.89 o                         
   9   3   1        294.10        343.60       106.73 o                         
  10   3   1       3273.66       2888.34       346.08 o                         
  11   3   1       3471.84       3580.54       291.02 o                         
 -15   4   1       1615.40       1768.17       169.35 o                         
 -14   4   1        199.80        183.04        82.50 o                         
 -13   4   1       3912.48       3687.41       218.76 o                         
 -12   4   1        280.87        310.75       205.52 o                         
 -11   4   1       1802.19       1491.74       206.60 o                         
 -10   4   1       3545.29       3638.15       265.00 o                         
  -9   4   1        272.02        183.10        33.69 o                         
  -8   4   1       1234.70       1422.50        68.37 o                         
  -7   4   1       7403.99       6948.40       155.94 o                         
  -6   4   1      25433.96      27000.62       365.90 o                         
  -5   4   1      14539.21      14042.85       269.88 o                         
  -4   4   1       2688.38       2454.97        59.32 o                         
  -3   4   1      10726.64      10011.37       212.60 o                         
  -2   4   1       3904.86       4039.37       147.39 o                         
  -1   4   1       1141.83       1244.64        53.80 o                         
   0   4   1      59696.92      62939.69      1341.95 o                         
   1   4   1       5131.93       5723.74       195.91 o                         
   2   4   1      17550.43      20320.31       474.49 o                         
   3   4   1        139.56        237.62        48.14 o                         
   4   4   1       4037.04       4272.82       203.67 o                         
   5   4   1        991.78        808.17       116.98 o                         
   6   4   1       1460.70       1476.88       135.54 o                         
   7   4   1       1052.16        917.88       115.38 o                         
   8   4   1       5198.98       4343.52       415.17 o                         
   9   4   1         37.73          0.07        72.73 o                         
  10   4   1       1917.97       2208.19       310.07 o                         
  11   4   1        406.39        437.34       153.40 o                         
 -15   5   1          4.55          0.00        20.82 o                         
 -14   5   1       1181.64       1167.65       110.92 o                         
 -13   5   1       1254.02       1122.15       119.30 o                         
 -12   5   1       1081.92       1072.64       111.29 o                         
 -11   5   1       1317.90       1194.47        81.99 o                         
 -10   5   1       2856.39       2926.21       124.51 o                         
  -9   5   1        559.85        418.93        40.39 o                         
  -8   5   1       8293.78       8837.01       191.38 o                         
  -7   5   1       5701.47       5533.15       138.29 o                         
  -6   5   1        994.01        844.12        47.59 o                         
  -5   5   1       2284.28       2467.86        76.47 o                         
  -4   5   1       5239.34       4807.79        77.78 o                         
  -3   5   1      11370.94      11954.39       480.52 o                         
  -2   5   1        985.31       1097.61        79.78 o                         
  -1   5   1       4486.49       4634.52       320.92 o                         
   0   5   1       2928.79       2912.29       111.08 o                         
   1   5   1       7766.66       8620.13       269.36 o                         
   2   5   1        125.82        137.68        35.33 o                         
   3   5   1       4120.23       4266.71       202.15 o                         
   4   5   1       4235.49       4593.16       224.59 o                         
   5   5   1        624.70        655.69        71.21 o                         
   6   5   1        431.51        425.56        74.91 o                         
   7   5   1       8384.70       7683.43       464.19 o                         
   8   5   1       2439.52       2283.65       412.83 o                         
   9   5   1       4576.39       4320.36       386.20 o                         
  10   5   1        253.65        238.11        83.29 o                         
 -15   6   1        204.30        166.62        54.17 o                         
 -14   6   1       2009.84       2026.41       144.12 o                         
 -13   6   1       3377.67       3448.71       177.50 o                         
 -12   6   1       8805.42       9465.24       369.87 o                         
 -11   6   1        341.62        318.92        42.93 o                         
 -10   6   1       3534.05       3502.46       126.02 o                         
  -9   6   1        403.97        466.78        44.50 o                         
  -8   6   1       9048.33       8859.21       194.60 o                         
  -7   6   1        148.61        220.17        26.85 o                         
  -6   6   1       7150.19       7402.75       184.69 o                         
  -5   6   1       7803.92       7022.83       168.46 o                         
  -4   6   1       2366.10       2210.64       127.13 o                         
  -3   6   1       7147.04       7034.95       242.54 o                         
  -2   6   1       3894.06       3978.16       108.02 o                         
  -1   6   1      21683.70      21694.79       518.35 o                         
   0   6   1       2899.47       3083.10       124.71 o                         
   1   6   1       2498.63       3107.24       169.50 o                         
   2   6   1      10952.18      11274.71       357.57 o                         
   3   6   1      13799.95      15078.38       448.79 o                         
   4   6   1        873.30        796.77        97.07 o                         
   5   6   1       4536.96       4583.07       248.46 o                         
   6   6   1         47.61         89.37        38.29 o                         
   7   6   1       5124.65       5091.97       670.74 o                         
   8   6   1         88.10         84.18        33.28 o                         
   9   6   1        885.34        757.86       138.13 o                         
 -15   7   1        262.14        200.06        58.91 o                         
 -14   7   1         21.27          0.00        35.95 o                         
 -13   7   1        664.72        683.48        77.44 o                         
 -12   7   1         25.50         42.29        22.57 o                         
 -11   7   1       1295.98       1204.21        71.52 o                         
 -10   7   1        251.51        202.86        35.25 o                         
  -9   7   1       7119.89       7293.70       165.32 o                         
  -8   7   1        114.93        182.74        27.80 o                         
  -7   7   1       1980.54       2092.86        75.86 o                         
  -6   7   1        177.29        193.55        18.55 o                         
  -5   7   1       1258.06       1150.58        78.70 o                         
  -4   7   1       5247.92       5408.01       222.77 o                         
  -3   7   1        120.76        310.22        54.37 o                         
  -2   7   1        283.19        248.61        23.34 o                         
  -1   7   1      12164.10      11878.09       371.83 o                         
   0   7   1       2021.23       2177.89       112.11 o                         
   1   7   1         39.95         87.87        48.82 o                         
   2   7   1       5587.19       5287.52       244.75 o                         
   3   7   1        368.05        462.37        73.63 o                         
   4   7   1       2355.22       2412.98       181.40 o                         
   5   7   1        305.45        300.95        72.86 o                         
   6   7   1        166.07        208.73        62.78 o                         
   7   7   1        594.76        630.51       117.34 o                         
   8   7   1          3.11          0.00        44.36 o                         
   9   7   1        123.47         36.19        45.88 o                         
 -15   8   1       2161.05       2609.53       191.22 o                         
 -14   8   1       1227.37       1255.34       127.07 o                         
 -13   8   1       3625.77       4043.40       217.86 o                         
 -12   8   1         54.34         18.33        16.61 o                         
 -11   8   1       9372.58      10241.02       222.22 o                         
 -10   8   1      10263.15      10221.38       243.79 o                         
  -9   8   1       9665.79       9723.95       208.95 o                         
  -8   8   1       2791.13       2855.04       113.03 o                         
  -7   8   1       1404.39       1175.64        63.07 o                         
  -6   8   1       5405.99       5535.86       194.36 o                         
  -5   8   1       3496.31       3332.19       185.19 o                         
  -4   8   1         48.45          3.17        37.43 o                         
  -3   8   1      12119.20      12717.58       393.12 o                         
  -2   8   1        120.68        132.09        24.95 o                         
  -1   8   1        155.49        177.41        52.07 o                         
   0   8   1       1292.50       1346.87       124.81 o                         
   1   8   1       3092.34       3309.65       159.72 o                         
   2   8   1        331.42        393.43        56.63 o                         
   3   8   1        805.47        796.18       106.73 o                         
   4   8   1       3778.41       4080.42       246.28 o                         
   5   8   1         21.35         34.90        55.51 o                         
   6   8   1       4865.09       4456.53       428.55 o                         
   7   8   1        654.23        664.51       115.79 o                         
   8   8   1        651.75        419.10       100.33 o                         
 -15   9   1        272.10        238.16        70.10 o                         
 -14   9   1        880.49        905.54       132.25 o                         
 -13   9   1        391.10        320.04        78.48 o                         
 -12   9   1       1384.02       1296.48        95.18 o                         
 -11   9   1       2146.19       2164.73       118.83 o                         
 -10   9   1        773.23        746.53        67.09 o                         
  -9   9   1        899.14        853.75        63.37 o                         
  -8   9   1         44.48         48.70        24.29 o                         
  -7   9   1       1690.86       1785.76       117.36 o                         
  -6   9   1       2397.66       2518.38       180.66 o                         
  -5   9   1       6964.46       6840.36       286.89 o                         
  -4   9   1       2505.31       2359.34       163.80 o                         
  -3   9   1       1275.61        829.64       114.38 o                         
  -2   9   1       3649.34       3522.21       138.13 o                         
  -1   9   1       1069.05       1122.42        85.75 o                         
   0   9   1          1.96         73.39        31.52 o                         
   1   9   1        207.39        227.01        62.07 o                         
   2   9   1       3001.00       3003.86       218.16 o                         
   3   9   1        850.71       1001.89       151.30 o                         
   4   9   1          6.30         35.59        42.31 o                         
   5   9   1         40.68         23.73        46.38 o                         
   6   9   1        448.83        423.94       147.93 o                         
   7   9   1          6.41          0.00        49.55 o                         
 -15  10   1        332.41        372.83       135.01 o                         
 -14  10   1       2831.83       3273.51       371.53 o                         
 -13  10   1       1656.03       1829.84       190.28 o                         
 -12  10   1        577.68        664.73       102.11 o                         
 -11  10   1       1788.51       1948.39       140.58 o                         
 -10  10   1       2135.18       2044.57       139.80 o                         
  -9  10   1        128.04         45.59        32.55 o                         
  -8  10   1      12316.07      12317.02       349.49 o                         
  -7  10   1       2735.86       2753.48       188.98 o                         
  -6  10   1       4563.04       4732.50       247.62 o                         
  -5  10   1        221.45        267.03        63.65 o                         
  -4  10   1       6716.60       6509.55       296.34 o                         
  -3  10   1       6205.74       6543.43       290.63 o                         
  -2  10   1       8271.12       8472.86       330.43 o                         
  -1  10   1       3323.93       3120.94       152.74 o                         
   0  10   1        399.72        507.53        62.96 o                         
   1  10   1       1394.98       1329.21       109.80 o                         
   2  10   1       1300.34       1398.69       122.87 o                         
   3  10   1       3791.56       3814.48       215.49 o                         
   4  10   1        391.04        376.39        70.38 o                         
   5  10   1       1206.54       1139.47       123.86 o                         
   6  10   1        387.40        270.92        80.08 o                         
 -15  11   1       1218.36       1250.79       258.22 o                         
 -14  11   1        570.96        520.73       110.02 o                         
 -13  11   1       1029.12        966.91       104.94 o                         
 -12  11   1        370.41        388.28        66.38 o                         
 -11  11   1        553.64        464.55        74.36 o                         
 -10  11   1         34.45         62.20        25.99 o                         
  -9  11   1        510.68        690.10       160.89 o                         
  -8  11   1       4012.08       4026.99       273.39 o                         
  -7  11   1        215.32        150.40        47.23 o                         
  -6  11   1        781.83        844.13       111.77 o                         
  -5  11   1        150.38        223.33        71.40 o                         
  -4  11   1       2223.99       2414.13       189.70 o                         
  -3  11   1       5186.61       5263.07       280.86 o                         
  -2  11   1       6314.40       5930.26       307.20 o                         
  -1  11   1       1086.40       1200.24       111.45 o                         
   0  11   1       1242.80       1200.64       106.59 o                         
   1  11   1       1479.06       1666.38       178.09 o                         
   2  11   1        826.94        728.03        92.46 o                         
   3  11   1          1.79          0.00        34.48 o                         
   4  11   1       1248.60       1053.56       119.98 o                         
   5  11   1         36.96          0.00        27.66 o                         
 -14  12   1       1549.30       1730.98       197.63 o                         
 -13  12   1        326.72        413.06        74.14 o                         
 -12  12   1         55.93        105.28        40.26 o                         
 -11  12   1       3729.71       3750.56       208.47 o                         
 -10  12   1        491.21        472.64        88.39 o                         
  -9  12   1       3618.53       3720.66       249.58 o                         
  -8  12   1        422.57        381.99        78.03 o                         
  -7  12   1       3094.37       3236.36       223.92 o                         
  -6  12   1       3440.32       3590.34       238.34 o                         
  -5  12   1       6180.91       6743.73       333.59 o                         
  -4  12   1       3799.52       3501.70       236.91 o                         
  -3  12   1       6790.92       8083.93       376.60 o                         
  -2  12   1       3545.57       3417.04       243.91 o                         
  -1  12   1       4646.64       5289.75       376.02 o                         
   0  12   1       2698.39       2686.61       225.73 o                         
   1  12   1       5054.38       5790.75       348.75 o                         
   2  12   1        864.64        661.92       122.84 o                         
   3  12   1        708.90        643.63       119.84 o                         
 -14  13   1        543.86        773.63       134.96 o                         
 -13  13   1       2241.35       2336.64       177.98 o                         
 -12  13   1        418.21        309.81        77.56 o                         
 -11  13   1        504.93        443.29       153.71 o                         
 -10  13   1        378.70        359.15        77.95 o                         
  -9  13   1       4589.56       5240.72       311.36 o                         
  -8  13   1        408.98        438.84       101.56 o                         
  -7  13   1       2186.17       2160.88       193.06 o                         
  -6  13   1       5219.25       6015.28       329.11 o                         
  -5  13   1       3142.80       3236.24       241.06 o                         
  -4  13   1         86.59        240.64        71.16 o                         
  -3  13   1        657.78        737.00       121.21 o                         
  -2  13   1        362.87        417.43        90.76 o                         
  -1  13   1       1459.86       1501.61       336.96 o                         
   0  13   1        663.66        946.38       145.87 o                         
   1  13   1         67.88         65.90        51.92 o                         
   2  13   1         28.35          0.00        39.62 o                         
 -13  14   1       1657.83       1585.63       201.98 o                         
 -12  14   1       1879.46       2175.97       214.59 o                         
 -11  14   1        934.61       1076.12       152.63 o                         
 -10  14   1        870.44        820.55       122.90 o                         
  -9  14   1       1389.20       1499.38       171.96 o                         
  -8  14   1        659.59       1002.63       140.36 o                         
  -7  14   1       1710.70       1788.16       189.04 o                         
  -6  14   1       1589.66       1951.76       194.85 o                         
  -5  14   1        658.48        629.87       112.49 o                         
  -4  14   1        536.81        551.35       161.95 o                         
  -3  14   1        151.66         97.22        72.84 o                         
  -2  14   1       1347.12       1376.49       168.12 o                         
  -1  14   1        274.58        172.95        66.35 o                         
   0  14   1        850.48        897.43       237.36 o                         
 -12  15   1        987.54        846.95       138.99 o                         
 -11  15   1       3163.80       3502.58       280.17 o                         
 -10  15   1        749.85        853.41       135.27 o                         
  -9  15   1        115.25        192.78        77.66 o                         
  -8  15   1       2753.56       2711.03       240.27 o                         
  -7  15   1       4067.18       4434.17       307.55 o                         
  -6  15   1       1635.93       1852.40       199.81 o                         
  -5  15   1         35.91         82.47       106.55 o                         
  -4  15   1       1098.94       1009.56       148.16 o                         
  -3  15   1         40.47         37.13        33.86 o                         
  -2  15   1        234.40        168.45        66.34 o                         
 -10  16   1        514.52        393.01       102.14 o                         
  -9  16   1         53.56        143.87        86.57 o                         
  -8  16   1         14.41          0.00        78.23 o                         
  -7  16   1         15.86         81.89        46.26 o                         
  -6  16   1         55.22         55.52        56.52 o                         
  -5  16   1        426.94        489.31       110.50 o                         
  -4  16   1        379.49        287.49        87.75 o                         
   4 -16   2        492.82        424.98       104.90 o                         
   5 -16   2        326.75        223.38        64.27 o                         
   6 -16   2        348.82        221.37        66.52 o                         
   7 -16   2        522.74        823.95       153.03 o                         
   8 -16   2        307.32        286.48       137.33 o                         
   9 -16   2         78.35         83.07        70.28 o                         
  10 -16   2        194.29        100.52       103.34 o                         
  11 -16   2       2638.32       2704.51       368.32 o                         
   1 -15   2       4022.43       3795.14       460.89 o                         
   2 -15   2       2517.52       2538.79       266.12 o                         
   3 -15   2       2284.35       2365.33       299.97 o                         
   4 -15   2       2758.45       3127.77       536.63 o                         
   5 -15   2       2035.63       1904.94       231.60 o                         
   6 -15   2       3731.41       4060.79       286.27 o                         
   7 -15   2       2642.24       2806.02       259.08 o                         
   8 -15   2         34.70         19.91        46.28 o                         
   9 -15   2        129.40        105.37        62.33 o                         
  10 -15   2        514.09        434.27        93.25 o                         
  11 -15   2        522.32        586.87       115.80 o                         
  12 -15   2        826.48        763.54       136.41 o                         
  -1 -14   2       1085.53       1224.61       160.39 o                         
   0 -14   2       1623.10       1373.10       202.30 o                         
   1 -14   2        775.79        999.98       173.64 o                         
   2 -14   2        206.90        256.34        76.94 o                         
   3 -14   2        342.53        361.02       175.81 o                         
   4 -14   2        108.98        191.39        78.62 o                         
   5 -14   2          5.35          0.00        27.26 o                         
   6 -14   2        120.75        137.15        51.82 o                         
   7 -14   2        262.66        323.42       109.76 o                         
   8 -14   2        363.92        358.67        84.84 o                         
   9 -14   2         55.63         65.08        46.53 o                         
  10 -14   2         17.36         48.28        27.20 o                         
  11 -14   2        194.51        316.50       162.88 o                         
  12 -14   2       1065.33       1118.87       123.01 o                         
  13 -14   2       1380.68       1405.73       140.37 o                         
  -2 -13   2       1280.48       1481.13       197.01 o                         
  -1 -13   2       5104.94       4808.30       509.46 o                         
   0 -13   2        403.88        256.38        86.67 o                         
   1 -13   2        799.34        998.44       301.43 o                         
   2 -13   2        993.57       1010.54       130.94 o                         
   3 -13   2        734.79        544.44        99.16 o                         
   4 -13   2        356.33        351.56        73.79 o                         
   5 -13   2       1279.25       1162.13       136.43 o                         
   6 -13   2       1001.86       1130.78       137.34 o                         
   7 -13   2        168.59        169.16        50.54 o                         
   8 -13   2        231.05        235.39        64.79 o                         
   9 -13   2       1887.22       1971.06       189.32 o                         
  10 -13   2       1989.26       2028.28       207.90 o                         
  11 -13   2       1326.75       1324.44       127.72 o                         
  12 -13   2       1021.69       1181.94       122.38 o                         
  13 -13   2        614.55        726.86        97.90 o                         
  14 -13   2       4096.79       5082.13       347.67 o                         
  -4 -12   2        472.12        439.78       255.88 o                         
  -3 -12   2        161.18        188.82        86.61 o                         
  -2 -12   2          7.53         87.84        54.15 o                         
  -1 -12   2         20.48         40.86        33.46 o                         
   0 -12   2          0.20          6.62        72.04 o                         
   1 -12   2        137.50        219.37        94.05 o                         
   2 -12   2         11.17         18.17        42.25 o                         
   3 -12   2         10.43         57.41        43.28 o                         
   4 -12   2        801.97        709.40       106.40 o                         
   5 -12   2        320.48        187.06       106.46 o                         
   6 -12   2        175.00        140.82        54.47 o                         
   7 -12   2        528.37        427.06        87.41 o                         
   8 -12   2        421.66        402.94        93.63 o                         
   9 -12   2       1035.57       1110.85       138.77 o                         
  10 -12   2        394.49        574.32        83.51 o                         
  11 -12   2          0.64        149.75        59.74 o                         
  12 -12   2        592.09        675.19        92.96 o                         
  13 -12   2          0.62         39.06        31.93 o                         
  14 -12   2        233.96        216.08        81.32 o                         
  -5 -11   2       1043.58        863.03        94.68 o                         
  -4 -11   2       4774.71       4591.35       240.95 o                         
  -3 -11   2       2904.85       3019.06       186.82 o                         
  -2 -11   2       1508.30       1522.82       135.38 o                         
  -1 -11   2         21.65         57.75        35.44 o                         
   0 -11   2        381.93        269.21        44.94 o                         
   1 -11   2         49.21        112.60        36.74 o                         
   2 -11   2         18.98         77.77        55.47 o                         
   3 -11   2       2300.67       2309.25       175.71 o                         
   4 -11   2       2822.43       2943.50       198.41 o                         
   5 -11   2         20.74         43.08        61.38 o                         
   6 -11   2       1102.02       1153.20       125.79 o                         
   7 -11   2       1977.31       1832.45       167.81 o                         
   8 -11   2       9575.51       9785.01       314.21 o                         
   9 -11   2       4496.47       4851.57       219.41 o                         
  10 -11   2       2857.43       3059.71       178.83 o                         
  11 -11   2       5576.30       5439.40       248.06 o                         
  12 -11   2       4052.77       4096.31       220.24 o                         
  13 -11   2       2860.19       2905.15       260.31 o                         
  14 -11   2       1526.18       1386.22       250.36 o                         
  15 -11   2        742.58        680.44       187.46 o                         
  -6 -10   2        602.96        535.51        72.56 o                         
  -5 -10   2       1222.50       1197.42       120.34 o                         
  -4 -10   2       1733.77       1824.36       144.04 o                         
  -3 -10   2         18.37         29.98        29.63 o                         
  -2 -10   2        813.51        747.39        83.62 o                         
  -1 -10   2       2157.24       2107.58       133.17 o                         
   0 -10   2        769.40        967.36        85.90 o                         
   1 -10   2        164.56        206.30        52.86 o                         
   2 -10   2       8051.60       8065.06       225.62 o                         
   3 -10   2         57.31          4.06        19.42 o                         
   4 -10   2        724.18        793.08        98.20 o                         
   5 -10   2       1680.99       1869.44       147.57 o                         
   6 -10   2       4486.77       4616.67       243.04 o                         
   7 -10   2        981.76        749.45       145.98 o                         
   8 -10   2        645.27        612.43        53.31 o                         
   9 -10   2       3963.68       3958.37       221.29 o                         
  10 -10   2        313.45        275.89        45.47 o                         
  11 -10   2        114.68        119.91        28.16 o                         
  12 -10   2          0.22         28.68        20.47 o                         
  13 -10   2       1217.61       1114.20       228.77 o                         
  14 -10   2          5.18          0.00        75.57 o                         
  15 -10   2         41.87         28.75        47.97 o                         
  -7  -9   2        770.06        785.23       136.08 o                         
  -6  -9   2        208.22        129.78        40.03 o                         
  -5  -9   2        161.19        156.99        45.99 o                         
  -4  -9   2         34.36         63.89        24.44 o                         
  -3  -9   2        116.97         39.20        37.13 o                         
  -2  -9   2        324.17        347.09        51.18 o                         
  -1  -9   2       8466.65       8809.59       275.03 o                         
   0  -9   2        195.00        216.69        41.95 o                         
   1  -9   2       2326.38       2597.86       121.99 o                         
   2  -9   2       2592.64       2550.83       109.52 o                         
   3  -9   2      23414.00      25047.92       580.83 o                         
   4  -9   2       5620.44       6295.28       269.48 o                         
   5  -9   2       2539.20       2417.37       160.13 o                         
   6  -9   2       2470.45       1912.83       208.79 o                         
   7  -9   2       1380.20       1260.81       143.89 o                         
   8  -9   2       1260.11       1209.20        76.28 o                         
   9  -9   2       8640.72       9066.34       238.14 o                         
  10  -9   2        254.51        274.21        39.05 o                         
  11  -9   2       1042.49        990.18        88.14 o                         
  12  -9   2        287.98        358.29        59.61 o                         
  13  -9   2       2278.50       2183.75       191.05 o                         
  14  -9   2       1226.48       1250.99       155.70 o                         
  15  -9   2       3143.76       3315.88       378.69 o                         
  -8  -8   2       4067.91       3683.98       292.20 o                         
  -7  -8   2       3112.03       3194.45       258.73 o                         
  -6  -8   2       4681.55       4581.94       232.19 o                         
  -5  -8   2       1378.74       1189.11       129.28 o                         
  -4  -8   2       2629.91       2762.02       227.31 o                         
  -3  -8   2        156.37        186.19        46.65 o                         
  -2  -8   2       1288.71       1540.99       108.85 o                         
  -1  -8   2       3004.93       2901.75       139.29 o                         
   0  -8   2       1348.69       1361.74        86.83 o                         
   1  -8   2       4249.90       4566.55       154.89 o                         
   2  -8   2          7.88         24.84        36.33 o                         
   3  -8   2      12141.69      13624.42       382.85 o                         
   4  -8   2      21822.26      22530.14       624.27 o                         
   5  -8   2      12010.00      11802.92       290.09 o                         
   6  -8   2        219.71        267.42        24.15 o                         
   7  -8   2        698.73        673.26        53.88 o                         
   8  -8   2       3612.78       3689.32       135.73 o                         
   9  -8   2       4150.34       4334.36       156.67 o                         
  10  -8   2        319.06        227.66        35.58 o                         
  11  -8   2       3999.01       4075.02       188.74 o                         
  12  -8   2        327.17        283.73        47.95 o                         
  13  -8   2          3.21         87.03        34.47 o                         
  14  -8   2         59.86         25.65        33.62 o                         
  15  -8   2        708.85        698.37       127.09 o                         
  -9  -7   2        371.13        212.29        81.84 o                         
  -8  -7   2         19.57          0.00        28.17 o                         
  -7  -7   2        762.92        652.89       107.80 o                         
  -6  -7   2         19.48         13.93        24.58 o                         
  -5  -7   2       2189.20       2179.07       142.44 o                         
  -4  -7   2       2573.59       2896.34       189.32 o                         
  -3  -7   2        280.00        244.30        52.60 o                         
  -2  -7   2       8402.02       9064.27       263.87 o                         
  -1  -7   2        515.49        567.69        57.12 o                         
   0  -7   2       7109.95       7255.34       203.35 o                         
   1  -7   2      15129.14      16900.33       331.86 o                         
   2  -7   2       8199.86       7914.63       180.13 o                         
   3  -7   2         49.61         44.11        13.38 o                         
   4  -7   2      24350.84      23759.99       561.89 o                         
   5  -7   2       7139.50       6913.48       283.10 o                         
   6  -7   2      11233.33      10994.58       228.13 o                         
   7  -7   2        572.68        556.92        48.58 o                         
   8  -7   2       4806.10       4926.59       158.90 o                         
   9  -7   2        390.23        334.20        43.74 o                         
  10  -7   2       3981.91       3994.01       177.20 o                         
  11  -7   2       6887.40       6944.96       284.73 o                         
  12  -7   2       5875.18       5650.96       271.63 o                         
  13  -7   2       1378.25       1477.81       128.35 o                         
  14  -7   2        475.20        255.27        66.53 o                         
  15  -7   2       1930.19       2061.28       213.89 o                         
 -10  -6   2        782.11        693.88       185.82 o                         
  -9  -6   2       4483.60       4306.90       300.99 o                         
  -8  -6   2        183.95        128.24        52.41 o                         
  -7  -6   2       2368.93       2113.84       189.22 o                         
  -6  -6   2        670.54        605.87        73.84 o                         
  -5  -6   2        473.88        519.23        65.57 o                         
  -4  -6   2       2543.24       2131.32       149.94 o                         
  -3  -6   2       4300.23       4520.67       213.52 o                         
  -2  -6   2       3434.60       3443.36       171.83 o                         
  -1  -6   2      11413.38      12638.24       287.89 o                         
   0  -6   2      18789.49      20779.21       382.33 o                         
   1  -6   2       1356.15       1067.02        59.43 o                         
   2  -6   2        560.05        408.56        54.78 o                         
   3  -6   2       2943.86       2671.11       169.72 o                         
   4  -6   2       4216.72       3833.93        82.83 o                         
   5  -6   2        607.72        686.03        46.48 o                         
   6  -6   2       9725.32      10285.91       217.26 o                         
   7  -6   2       1644.49       2003.55        92.24 o                         
   8  -6   2       4791.99       4659.17       138.10 o                         
   9  -6   2       1279.48       1222.46        79.02 o                         
  10  -6   2       5873.28       5935.77       192.02 o                         
  11  -6   2       2062.24       1874.97       108.03 o                         
  12  -6   2       3322.53       3424.47       282.33 o                         
  13  -6   2       4232.85       4359.08       285.32 o                         
  14  -6   2       1013.34       1090.55       142.77 o                         
  15  -6   2         39.00         37.92        40.61 o                         
 -10  -5   2         44.01         48.23        52.70 o                         
  -9  -5   2        457.36        440.58        89.63 o                         
  -8  -5   2        322.98        329.16       143.64 o                         
  -7  -5   2       1034.05       1049.70       149.35 o                         
  -6  -5   2       3692.11       3553.38       172.09 o                         
  -5  -5   2        514.02        533.96        60.08 o                         
  -4  -5   2       1801.11       1659.05       123.98 o                         
  -3  -5   2      16336.08      17739.94       456.24 o                         
  -2  -5   2       9749.29      10826.30       559.08 o                         
  -1  -5   2        660.11        543.07        47.33 o                         
   0  -5   2        458.56        571.57        59.95 o                         
   1  -5   2          9.99         22.33         9.07 o                         
   2  -5   2        117.48        143.27        13.49 o                         
   3  -5   2       1278.77       1202.28        42.42 o                         
   4  -5   2       3349.62       3344.67        81.31 o                         
   5  -5   2      10803.99      12453.63       230.06 o                         
   6  -5   2       4655.53       4720.28       153.70 o                         
   7  -5   2       2693.74       3106.45       114.62 o                         
   8  -5   2       2386.79       2131.24       144.24 o                         
   9  -5   2       8141.18       8761.70       269.01 o                         
  10  -5   2       5096.06       5388.31       266.84 o                         
  11  -5   2       1397.26       1296.92       136.38 o                         
  12  -5   2          6.83          9.22        39.97 o                         
  13  -5   2       2441.00       2632.50       217.61 o                         
  14  -5   2       1910.83       1923.20       204.22 o                         
  15  -5   2       1111.03       1205.21       304.48 o                         
 -11  -4   2       1260.76       1305.12       241.99 o                         
 -10  -4   2        964.30        947.99       191.69 o                         
  -9  -4   2        264.79        188.18        81.37 o                         
  -8  -4   2       3279.15       2974.83       392.84 o                         
  -7  -4   2        106.75        113.95        44.90 o                         
  -6  -4   2       4009.87       3992.19       172.05 o                         
  -5  -4   2       2426.60       2404.37       123.76 o                         
  -4  -4   2      17578.39      19085.03       583.69 o                         
  -3  -4   2       2006.26       1986.33       118.04 o                         
  -2  -4   2        760.91        976.91        78.20 o                         
  -1  -4   2         24.78        127.44        35.35 o                         
   0  -4   2       1826.32       1600.96        88.99 o                         
   1  -4   2       3067.37       2629.89        59.28 o                         
   2  -4   2       4557.09       5053.02        89.74 o                         
   3  -4   2      13888.55      13809.18       170.53 o                         
   4  -4   2         61.62        158.65        32.05 o                         
   5  -4   2      14356.59      14182.37       297.18 o                         
   6  -4   2       1297.34       1658.52        76.78 o                         
   7  -4   2       2306.32       2216.25       123.87 o                         
   8  -4   2       8242.91       9456.37       267.00 o                         
   9  -4   2      12377.00      12754.06       339.76 o                         
  10  -4   2       2328.84       2605.93       149.81 o                         
  11  -4   2       3253.02       3215.12       178.62 o                         
  12  -4   2       2400.48       2538.26       205.36 o                         
  13  -4   2       3974.61       3503.52       262.51 o                         
  14  -4   2        513.71        605.88       180.56 o                         
 -12  -3   2          5.70        141.96        77.78 o                         
 -11  -3   2       1044.78        918.55       207.92 o                         
 -10  -3   2        105.69         19.29        48.44 o                         
  -9  -3   2        511.80        455.02       128.65 o                         
  -8  -3   2        778.81        707.76       121.33 o                         
  -7  -3   2        409.89        517.99        91.90 o                         
  -6  -3   2       9968.12       9854.77       475.46 o                         
  -5  -3   2       1448.23       1359.77        85.49 o                         
  -4  -3   2        186.78        283.38        36.50 o                         
  -3  -3   2         31.90          0.00        30.09 o                         
  -2  -3   2      28082.08      28992.42       565.56 o                         
  -1  -3   2       3760.83       3393.77       120.82 o                         
   0  -3   2        192.59        250.99        18.56 o                         
   1  -3   2         16.04         35.61         7.27 o                         
   2  -3   2       9041.27       8747.34       142.28 o                         
   3  -3   2       2349.32       2636.00        69.29 o                         
   4  -3   2       6279.22       6672.51       163.30 o                         
   5  -3   2         42.74         46.39        18.04 o                         
   6  -3   2        694.77        611.22        54.15 o                         
   7  -3   2        164.53         63.12        33.64 o                         
   8  -3   2       1494.37       1722.51       187.53 o                         
   9  -3   2        231.82        100.55        74.51 o                         
  10  -3   2          9.15         67.17        46.91 o                         
  11  -3   2        229.64        425.81        84.72 o                         
  12  -3   2       1144.55       1174.26       214.11 o                         
  13  -3   2        688.59        744.68       180.69 o                         
  14  -3   2         55.71        127.52        77.50 o                         
 -12  -2   2        755.43        525.12       146.97 o                         
 -11  -2   2         14.25          0.00        77.45 o                         
 -10  -2   2        838.53        673.53       152.22 o                         
  -9  -2   2      14755.83      16184.16       782.85 o                         
  -8  -2   2         22.16         70.20        70.28 o                         
  -7  -2   2       2795.61       2335.42       236.34 o                         
  -6  -2   2        199.43        179.26        54.32 o                         
  -5  -2   2      38276.27      40336.27      1720.63 o                         
  -4  -2   2      10006.68      10068.46       229.75 o                         
  -3  -2   2       9546.84      10110.45       235.37 o                         
  -2  -2   2      14933.98      14655.04       313.96 o                         
  -1  -2   2        366.26        527.56        70.28 o                         
   0  -2   2       7775.80       8135.32       221.24 o                         
   1  -2   2       8342.07       7993.65       170.62 o                         
   2  -2   2       7412.63       8457.89       144.21 o                         
   3  -2   2       4348.64       4854.23       145.16 o                         
   4  -2   2       1017.96       1202.60        62.86 o                         
   5  -2   2       8674.39       8838.87       374.87 o                         
   6  -2   2      29691.66      30992.21       951.12 o                         
   7  -2   2      20515.58      22721.03       802.24 o                         
   8  -2   2       7748.52       7185.89       418.80 o                         
   9  -2   2         23.02         68.75        52.05 o                         
  10  -2   2      10561.54      10287.39       420.25 o                         
  11  -2   2        717.79        670.20       106.85 o                         
  12  -2   2       2208.06       2202.35       206.45 o                         
  13  -2   2       2522.51       2675.76       349.31 o                         
  14  -2   2       1480.86       1595.32       280.13 o                         
 -13  -1   2        131.77        283.54       130.30 o                         
 -12  -1   2         71.21          0.00        59.76 o                         
 -11  -1   2       2451.79       2626.92       320.43 o                         
 -10  -1   2          3.47         76.40        63.23 o                         
  -9  -1   2         65.84         39.96        51.51 o                         
  -8  -1   2        767.05        804.69       144.69 o                         
  -7  -1   2      13497.34      13427.37       602.55 o                         
  -6  -1   2       4330.26       4937.03       313.80 o                         
  -5  -1   2        471.48        768.47        92.71 o                         
  -4  -1   2       4263.18       3380.08       295.36 o                         
  -3  -1   2      10450.72      10037.79       191.65 o                         
  -2  -1   2        728.61        719.24        37.06 o                         
  -1  -1   2         61.49         32.67        10.84 o                         
   2  -1   2        212.69        133.86        13.14 o                         
   3  -1   2       5265.55       5920.00       179.64 o                         
   4  -1   2        284.26        508.34        78.50 o                         
   5  -1   2       2873.98       2935.54       212.05 o                         
   6  -1   2       1316.36       1431.01       161.85 o                         
   7  -1   2       1212.13        932.51       141.74 o                         
   8  -1   2       5296.82       5740.79       380.15 o                         
   9  -1   2        339.93        176.93        83.27 o                         
  10  -1   2       1012.47        967.67       178.42 o                         
  11  -1   2        740.66        598.64       107.50 o                         
  12  -1   2        204.88        345.13        86.29 o                         
  13  -1   2          0.16          0.00        68.97 o                         
 -13   0   2        657.59        886.65       212.25 o                         
 -12   0   2        437.73        585.56       156.04 o                         
 -11   0   2       1449.42       1143.93       202.06 o                         
 -10   0   2      11000.99      11462.20       654.17 o                         
  -9   0   2         13.67          0.00        39.89 o                         
  -8   0   2       1140.39        953.89       154.99 o                         
  -7   0   2       7021.54       6934.97       392.84 o                         
  -6   0   2      12074.42      10354.36      2163.69 o                         
  -5   0   2         80.00         49.64        19.97 o                         
  -4   0   2      12445.46      11475.93       833.92 o                         
  -3   0   2       3223.99       3228.28       171.14 o                         
  -2   0   2      16623.13      16718.95       413.67 o                         
   2   0   2      65407.34      70339.30      1177.31 o                         
   3   0   2      15705.19      15449.98      1195.65 o                         
   4   0   2       9855.07      10315.87       412.79 o                         
   5   0   2       1041.11       1256.82       144.09 o                         
   6   0   2         35.72         48.43        48.94 o                         
   7   0   2       1014.24        895.25       146.64 o                         
   8   0   2       2693.51       3352.37       293.72 o                         
   9   0   2       7351.82       7322.90       481.01 o                         
  10   0   2       8109.94       7770.54       529.79 o                         
  11   0   2       1303.19       1028.59       142.56 o                         
  12   0   2       3054.45       3422.28       393.71 o                         
  13   0   2       2220.93       2463.35       355.13 o                         
 -14   1   2       2407.48       3166.09       279.39 o                         
 -13   1   2        676.72        467.66        99.76 o                         
 -12   1   2       4058.79       3744.47       385.29 o                         
 -11   1   2       4534.09       4903.89       419.05 o                         
 -10   1   2       8405.58       7845.88       508.03 o                         
  -9   1   2       2667.97       2599.29       260.39 o                         
  -8   1   2       3143.26       2143.96       817.72 o                         
  -7   1   2       4105.54       3227.33       765.80 o                         
  -6   1   2       1833.11       1306.22       279.89 o                         
  -5   1   2        157.32        136.84        43.08 o                         
  -4   1   2       1132.49        959.95        67.41 o                         
  -3   1   2       3974.68       3626.63        98.79 o                         
  -2   1   2       3893.10       3866.50       105.81 o                         
   1   1   2         48.10         81.76        14.38 o                         
   2   1   2       2441.78       2150.04       143.39 o                         
   3   1   2      13403.12      12531.71       572.18 o                         
   4   1   2      14422.06      14782.44       370.30 o                         
   5   1   2      14054.97      13921.24       384.27 o                         
   6   1   2        135.30         99.96        56.45 o                         
   7   1   2        693.13        622.75       120.62 o                         
   8   1   2        310.81        352.21       108.11 o                         
   9   1   2       1712.16       1635.28       237.30 o                         
  10   1   2        709.53        524.85       141.84 o                         
  11   1   2          2.65         22.66        38.85 o                         
  12   1   2         72.50         75.96       101.20 o                         
 -14   2   2        822.86        961.00       149.75 o                         
 -13   2   2        391.31        496.75        98.74 o                         
 -12   2   2        326.20        337.76        84.79 o                         
 -11   2   2       1919.08       1738.16       241.51 o                         
 -10   2   2       1394.57       1466.67       205.56 o                         
  -9   2   2       7417.73       7685.69       454.89 o                         
  -8   2   2       2532.53       2714.73       234.84 o                         
  -7   2   2       1028.74       1025.03       132.60 o                         
  -6   2   2       5478.37       6094.85       152.32 o                         
  -5   2   2      15350.00      16464.93       395.10 o                         
  -4   2   2       6919.50       6910.33       130.52 o                         
  -3   2   2      28332.88      27386.83       707.66 o                         
  -2   2   2         27.99         56.66         7.73 o                         
  -1   2   2       3364.17       3730.36       208.76 o                         
   0   2   2        449.51        553.52        39.05 o                         
   1   2   2      10270.25      11151.81       283.25 o                         
   2   2   2       2961.60       3675.53       144.77 o                         
   3   2   2        366.42        538.38        86.64 o                         
   4   2   2      14911.84      16828.03       962.97 o                         
   5   2   2      31721.77      32595.38      1245.58 o                         
   6   2   2       2709.53       2753.89       169.17 o                         
   7   2   2         72.30        163.54        58.33 o                         
   8   2   2       1807.43       1727.05       228.12 o                         
   9   2   2       1890.51       2348.94       280.20 o                         
  10   2   2        584.73        639.15       106.71 o                         
  11   2   2       2952.31       3426.29       400.71 o                         
  12   2   2       3840.53       3784.52       441.21 o                         
 -14   3   2        553.48        632.45       122.39 o                         
 -13   3   2        341.93        290.64       145.58 o                         
 -12   3   2       1419.86       1477.06       306.12 o                         
 -11   3   2         20.03          0.00        42.81 o                         
 -10   3   2       1740.24       1396.29       178.32 o                         
  -9   3   2       2017.54       2039.85       219.44 o                         
  -8   3   2       4039.76       3843.13       140.14 o                         
  -7   3   2         84.35        131.21        19.75 o                         
  -6   3   2        282.19        284.28        32.47 o                         
  -5   3   2      24157.89      24425.02       351.41 o                         
  -4   3   2       4835.68       4965.98       101.81 o                         
  -3   3   2       1350.74       1232.70        36.69 o                         
  -2   3   2       5193.00       5378.95       160.43 o                         
  -1   3   2       7089.04       7260.16       146.96 o                         
   0   3   2      50086.02      54506.91      1710.26 o                         
   1   3   2        166.50        323.46        47.81 o                         
   2   3   2       1177.78        974.99        79.82 o                         
   3   3   2      10576.01      12011.78       339.17 o                         
   4   3   2       7044.13       6548.48       365.37 o                         
   5   3   2        744.85        643.50        80.13 o                         
   6   3   2       1302.55       1380.33       126.15 o                         
   7   3   2       8494.32       8021.38       697.01 o                         
   8   3   2       3316.83       3022.13       294.41 o                         
   9   3   2        180.04        156.53        96.58 o                         
  10   3   2        746.04        761.67       132.20 o                         
  11   3   2        624.51        587.60       179.36 o                         
 -15   4   2        158.87        124.16        43.09 o                         
 -14   4   2        182.84        166.74        53.74 o                         
 -13   4   2       1427.11       1495.91       172.64 o                         
 -12   4   2       1782.29       1735.04       209.66 o                         
 -11   4   2        432.79        489.55        90.21 o                         
 -10   4   2       2143.67       2128.30       223.20 o                         
  -9   4   2        743.00        571.26        53.48 o                         
  -8   4   2       5423.24       5464.81       192.12 o                         
  -7   4   2      16091.24      16188.25       292.20 o                         
  -6   4   2         73.43         69.66        19.80 o                         
  -5   4   2       4538.89       4739.68       161.92 o                         
  -4   4   2        289.25        309.33        20.40 o                         
  -3   4   2        317.62        301.68        23.77 o                         
  -2   4   2        495.28        559.84        52.73 o                         
  -1   4   2        246.77        369.80        26.93 o                         
   0   4   2       1366.11       1761.56       153.06 o                         
   1   4   2         34.00        106.59        35.75 o                         
   2   4   2        664.13        700.27        81.75 o                         
   3   4   2       1559.77       1736.23       123.07 o                         
   4   4   2       6038.50       6161.26       254.15 o                         
   5   4   2       1783.19       1767.03       188.95 o                         
   6   4   2        806.02        923.77       215.82 o                         
   7   4   2       9450.92       8627.76       783.23 o                         
   8   4   2       1802.74       1683.98       290.29 o                         
   9   4   2       1103.95       1129.79       185.75 o                         
  10   4   2        520.55        435.62       141.17 o                         
  11   4   2        965.02        813.70       205.28 o                         
 -15   5   2         34.43         38.17        43.98 o                         
 -14   5   2        312.94        457.08        83.37 o                         
 -13   5   2       2225.95       2173.94       163.96 o                         
 -12   5   2        450.75        666.12        89.06 o                         
 -11   5   2        384.70        283.35        48.20 o                         
 -10   5   2         19.91         27.82        18.86 o                         
  -9   5   2         28.94         33.86        13.29 o                         
  -8   5   2       3212.20       3643.49       121.96 o                         
  -7   5   2       4066.37       3668.81       108.54 o                         
  -6   5   2       5305.06       5334.44       126.98 o                         
  -5   5   2       4467.87       3856.66        98.36 o                         
  -4   5   2         67.03         61.05        13.64 o                         
  -3   5   2      24397.66      25177.58       537.64 o                         
  -2   5   2      24092.54      22161.62       484.72 o                         
  -1   5   2      50624.91      56257.35      1091.38 o                         
   0   5   2       3629.53       4206.19       191.11 o                         
   1   5   2       1087.34       1200.93        95.66 o                         
   2   5   2      12224.01      13396.21       517.91 o                         
   3   5   2       8812.60       9923.39       337.67 o                         
   4   5   2       3328.03       3780.65       205.85 o                         
   5   5   2       7197.25       7632.64       465.26 o                         
   6   5   2        917.27        751.70       104.95 o                         
   7   5   2        142.82        303.41        73.17 o                         
   8   5   2        123.08         99.91        66.60 o                         
   9   5   2       5007.87       4930.34       545.29 o                         
  10   5   2       2955.75       3287.07       405.60 o                         
 -15   6   2        591.07        634.31       111.74 o                         
 -14   6   2        284.45        210.12        69.50 o                         
 -13   6   2        554.31        347.59       102.55 o                         
 -12   6   2         22.08         40.30        36.95 o                         
 -11   6   2        642.25        540.90        73.46 o                         
 -10   6   2         21.85         27.26        20.57 o                         
  -9   6   2         68.04         49.43        16.72 o                         
  -8   6   2       5033.42       4818.48       136.69 o                         
  -7   6   2      13328.93      14100.18       268.85 o                         
  -6   6   2       1037.19        771.10        49.48 o                         
  -5   6   2       7156.12       6939.11       124.19 o                         
  -4   6   2       6691.35       7289.42       248.35 o                         
  -3   6   2        109.60        192.77       114.09 o                         
  -2   6   2       8285.42       8552.89       186.08 o                         
  -1   6   2        414.47        413.20        42.06 o                         
   0   6   2        363.77        284.72        54.49 o                         
   1   6   2        209.41        298.07        83.32 o                         
   2   6   2       3213.33       3313.68       181.48 o                         
   3   6   2        754.44        862.54        97.22 o                         
   4   6   2       1926.06       1748.27       214.37 o                         
   5   6   2        560.36        595.15       140.71 o                         
   6   6   2       4312.49       4002.54       326.79 o                         
   7   6   2        177.89        150.78       145.94 o                         
   8   6   2          4.50         18.68        37.17 o                         
   9   6   2         16.38          0.27        25.98 o                         
 -15   7   2       1561.22       1421.23       142.21 o                         
 -14   7   2        382.09        359.43        63.61 o                         
 -13   7   2       2643.22       2580.89       151.09 o                         
 -12   7   2       3112.76       3409.99       191.29 o                         
 -11   7   2       1030.19       1084.71        95.79 o                         
 -10   7   2        988.38        984.66        66.23 o                         
  -9   7   2       1432.83       1415.92        76.28 o                         
  -8   7   2      12114.05      12649.33       244.09 o                         
  -7   7   2       5901.20       5779.17       133.70 o                         
  -6   7   2       2031.86       1796.18        78.54 o                         
  -5   7   2       1891.57       1937.48       130.62 o                         
  -4   7   2       7657.68       7331.45       268.41 o                         
  -3   7   2       6156.46       6233.96       244.72 o                         
  -2   7   2        520.80        438.75        31.11 o                         
  -1   7   2       6228.38       6152.72       188.81 o                         
   0   7   2      12680.91      14318.28       338.27 o                         
   1   7   2      16049.82      17291.82       513.31 o                         
   2   7   2       8726.69       9216.16       498.57 o                         
   3   7   2        103.57        224.59        60.60 o                         
   4   7   2      17938.21      18292.73       558.97 o                         
   5   7   2       4657.89       5163.84       395.52 o                         
   6   7   2       6869.46       6497.51       352.25 o                         
   7   7   2       4983.56       4972.06       340.42 o                         
   8   7   2       2325.02       1963.40       240.18 o                         
 -15   8   2        143.06         42.82        32.35 o                         
 -14   8   2         36.65          8.01        24.40 o                         
 -13   8   2        881.27        980.87        93.69 o                         
 -12   8   2          1.24          0.00        16.98 o                         
 -11   8   2       1150.86       1232.59        72.96 o                         
 -10   8   2       2598.03       2563.49       108.22 o                         
  -9   8   2        434.42        447.21        41.57 o                         
  -8   8   2       1740.94       1653.88        70.73 o                         
  -7   8   2       1460.80       1310.77        64.96 o                         
  -6   8   2       4270.68       4400.48       213.48 o                         
  -5   8   2       6002.64       6111.38       257.05 o                         
  -4   8   2       2313.84       2496.99       157.26 o                         
  -3   8   2       1145.00        920.64       190.02 o                         
  -2   8   2       2600.06       2671.03       111.19 o                         
  -1   8   2        479.56        490.70        53.21 o                         
   0   8   2        866.13        801.23        74.53 o                         
   1   8   2        954.90        998.80        99.10 o                         
   2   8   2         13.29         40.51        50.26 o                         
   3   8   2         19.39        138.54        84.53 o                         
   4   8   2        155.12        373.53        87.79 o                         
   5   8   2         56.56          1.95        32.17 o                         
   6   8   2        210.74        192.71       108.11 o                         
   7   8   2        272.92        173.52        59.56 o                         
   8   8   2        494.48        343.49        96.93 o                         
 -15   9   2         36.74        241.85       545.87 o                         
 -14   9   2       2116.42       2292.14       169.75 o                         
 -13   9   2       7854.87       8413.87       280.87 o                         
 -12   9   2       3127.55       2911.70       144.53 o                         
 -11   9   2       6922.00       7191.19       193.14 o                         
 -10   9   2      14136.34      14137.79       321.69 o                         
  -9   9   2       4302.25       4459.09       149.70 o                         
  -8   9   2       3928.18       3905.07       125.58 o                         
  -7   9   2       3355.57       3482.42       202.51 o                         
  -6   9   2      15535.74      15805.47       477.13 o                         
  -5   9   2        860.45       1133.31       116.16 o                         
  -4   9   2       2144.30       1906.09       147.48 o                         
  -3   9   2       2727.44       1944.59       219.79 o                         
  -2   9   2        881.93        963.07        70.96 o                         
  -1   9   2       3928.91       4110.83       170.14 o                         
   0   9   2       2043.96       2038.85       126.93 o                         
   1   9   2       4300.54       4626.93       207.95 o                         
   2   9   2       2911.97       3313.54       197.38 o                         
   3   9   2       5621.58       6058.77       267.93 o                         
   4   9   2       2195.78       2420.27       203.59 o                         
   5   9   2       3132.01       3016.69       238.94 o                         
   6   9   2       1660.65       1472.03       179.65 o                         
   7   9   2        768.02        751.41       136.01 o                         
 -15  10   2        710.53        744.01       194.95 o                         
 -14  10   2        187.54        220.04        81.17 o                         
 -13  10   2        107.48         80.59        96.23 o                         
 -12  10   2        137.30        183.88        58.33 o                         
 -11  10   2       1437.58       1384.84       116.99 o                         
 -10  10   2        268.91        208.48        46.85 o                         
  -9  10   2        319.03        321.61        59.47 o                         
  -8  10   2       4177.97       4256.31       242.69 o                         
  -7  10   2       2113.63       2121.00       166.24 o                         
  -6  10   2        345.31        431.69        70.84 o                         
  -5  10   2       1469.14       1517.70       182.72 o                         
  -4  10   2       4285.56       4157.25       235.49 o                         
  -3  10   2          5.81         29.95        11.75 o                         
  -2  10   2        129.80        157.00        34.61 o                         
  -1  10   2       3063.40       2674.36       142.83 o                         
   0  10   2       2551.46       2636.19       152.93 o                         
   1  10   2       1218.96       1203.38       108.03 o                         
   2  10   2        704.98        716.29        87.32 o                         
   3  10   2        116.42         87.22        53.62 o                         
   4  10   2          1.37          2.97        25.47 o                         
   5  10   2         40.73          0.00        35.81 o                         
   6  10   2         41.80         22.52        32.96 o                         
 -15  11   2       3577.76       4154.91       348.38 o                         
 -14  11   2        777.32       1099.61       153.23 o                         
 -13  11   2        188.48        161.25        44.63 o                         
 -12  11   2        221.95        149.54        49.90 o                         
 -11  11   2       1247.64       1231.71       114.88 o                         
 -10  11   2          8.06         38.08        28.77 o                         
  -9  11   2       5206.53       5374.77       305.03 o                         
  -8  11   2       2713.15       2966.77       209.93 o                         
  -7  11   2       1613.56       1369.37       140.72 o                         
  -6  11   2       1557.92       1395.08       139.93 o                         
  -5  11   2       7343.00       8219.83       355.32 o                         
  -4  11   2      12457.54      12320.93       453.31 o                         
  -3  11   2       3707.88       3655.53       235.18 o                         
  -2  11   2        883.99       1034.33       130.47 o                         
  -1  11   2       2224.17       2083.40       131.69 o                         
   0  11   2       1000.06       1061.08       101.11 o                         
   1  11   2        341.81        354.16        67.06 o                         
   2  11   2       1620.80       1571.90       138.34 o                         
   3  11   2        208.81        147.83        37.53 o                         
   4  11   2        434.93        463.35        84.23 o                         
 -14  12   2        614.84        616.09       116.41 o                         
 -13  12   2       3413.85       3258.49       204.27 o                         
 -12  12   2         12.97         16.50        36.57 o                         
 -11  12   2        921.64        938.32       126.09 o                         
 -10  12   2       1914.04       1930.48       179.09 o                         
  -9  12   2       2148.90       2087.05       183.48 o                         
  -8  12   2         48.95         71.13        36.76 o                         
  -7  12   2        859.94        825.73       117.16 o                         
  -6  12   2       1907.94       2049.11       181.11 o                         
  -5  12   2        871.62        926.71       124.28 o                         
  -4  12   2         87.47        121.94        61.47 o                         
  -3  12   2       3856.07       4539.22       277.90 o                         
  -2  12   2       1771.24       1564.35       165.73 o                         
  -1  12   2        421.74        418.22       111.66 o                         
   0  12   2        527.87        506.16       106.95 o                         
   1  12   2       6318.50       6840.87       389.28 o                         
   2  12   2        623.50        573.64       120.19 o                         
   3  12   2         14.78         15.36        47.27 o                         
 -14  13   2        381.88        473.70       102.89 o                         
 -13  13   2        494.45        475.38        99.64 o                         
 -12  13   2        580.18        577.95       184.56 o                         
 -11  13   2        205.74        258.20       102.99 o                         
 -10  13   2          8.30         15.35        24.64 o                         
  -9  13   2          5.25         10.50        25.03 o                         
  -8  13   2          4.58          0.00        38.16 o                         
  -7  13   2        465.96        611.69       104.05 o                         
  -6  13   2       2024.15       2203.20       198.97 o                         
  -5  13   2        157.15        258.32        71.06 o                         
  -4  13   2       1501.37       1318.16       160.32 o                         
  -3  13   2        496.05        538.58        99.96 o                         
  -2  13   2       3316.84       3654.09       340.96 o                         
  -1  13   2        303.48        378.08       156.53 o                         
   0  13   2          8.11         86.49        92.92 o                         
   1  13   2        314.55        446.93       107.39 o                         
   2  13   2        132.54        152.93        70.28 o                         
 -13  14   2        311.76        210.90       100.83 o                         
 -12  14   2        678.53        696.59       122.85 o                         
 -11  14   2       2666.73       3095.88       253.40 o                         
 -10  14   2       1520.93       1388.60       169.66 o                         
  -9  14   2       1033.17       1177.98       156.55 o                         
  -8  14   2       5594.19       6528.74       408.12 o                         
  -7  14   2       3668.11       3769.29       271.43 o                         
  -6  14   2       4842.14       5118.21       321.91 o                         
  -5  14   2        534.25        472.72        94.74 o                         
  -4  14   2       3563.88       4187.95       298.79 o                         
  -3  14   2        547.09        467.26        98.69 o                         
  -2  14   2        673.07        744.63       129.60 o                         
  -1  14   2       1378.38       1333.73       174.85 o                         
   0  14   2       1012.72       1214.82       165.39 o                         
 -12  15   2        168.71        144.85        58.75 o                         
 -11  15   2        120.54        244.00        76.54 o                         
 -10  15   2        346.63        363.88        86.94 o                         
  -9  15   2         18.31        117.42        67.19 o                         
  -8  15   2          3.62         90.80        70.15 o                         
  -7  15   2        347.17        545.21       147.99 o                         
  -6  15   2        928.61       1133.22       160.99 o                         
  -5  15   2        168.68        105.40        59.77 o                         
  -4  15   2         25.28          0.00        61.63 o                         
  -3  15   2          2.28          0.00        51.00 o                         
  -2  15   2        471.49        465.01        99.38 o                         
 -10  16   2        614.21        429.63       157.51 o                         
  -9  16   2       4591.58       5552.04       718.12 o                         
  -8  16   2       1534.05       1884.99       214.44 o                         
  -7  16   2       1337.92       1230.94       187.21 o                         
  -6  16   2       1400.20       1484.24       190.87 o                         
  -5  16   2       1755.96       1741.37       206.67 o                         
   3 -16   3        727.71        613.68       116.55 o                         
   4 -16   3       1608.56       1648.85       375.72 o                         
   5 -16   3        172.85         89.48        80.86 o                         
   6 -16   3        538.90        593.72       112.46 o                         
   7 -16   3       2680.08       3149.96       305.27 o                         
   8 -16   3        185.52         73.86        73.66 o                         
   9 -16   3         77.56         54.18        90.73 o                         
  10 -16   3        236.70        273.67        83.81 o                         
  11 -16   3        315.63        480.17       107.47 o                         
   1 -15   3        546.98        614.36       156.42 o                         
   2 -15   3        108.66         74.88        47.99 o                         
   3 -15   3         16.10         13.73        36.17 o                         
   4 -15   3        168.56        144.90        69.36 o                         
   5 -15   3         34.45          5.24        38.33 o                         
   6 -15   3         46.35         77.75        96.14 o                         
   7 -15   3         17.39         87.47        90.30 o                         
   8 -15   3        153.93        126.19        46.99 o                         
   9 -15   3         88.66        102.45        43.52 o                         
  10 -15   3         39.62         65.31        67.25 o                         
  11 -15   3       1281.55       1459.25       175.26 o                         
  12 -15   3       1032.98        937.98       144.75 o                         
  -1 -14   3       1003.13       1020.26       217.91 o                         
   0 -14   3       2485.35       2088.29       457.99 o                         
   1 -14   3       3029.50       3505.46       259.01 o                         
   2 -14   3       3903.85       4110.36       352.73 o                         
   3 -14   3       1978.35       1934.28       185.99 o                         
   4 -14   3       2774.29       3324.52       282.00 o                         
   5 -14   3       3946.59       3981.44       309.44 o                         
   6 -14   3       2496.57       2627.72       215.06 o                         
   7 -14   3         14.69          0.00        36.75 o                         
   8 -14   3        172.03         91.38        34.30 o                         
   9 -14   3       2452.14       2464.90       216.59 o                         
  10 -14   3       1710.52       1768.48       299.91 o                         
  11 -14   3       1773.63       1954.60       158.69 o                         
  12 -14   3       1746.33       1943.81       162.54 o                         
  13 -14   3        613.14        715.85       102.62 o                         
  -3 -13   3        145.32         71.25        38.56 o                         
  -2 -13   3        526.77        509.70       105.55 o                         
  -1 -13   3        265.02        366.84        85.90 o                         
   0 -13   3        972.22        737.49       112.88 o                         
   1 -13   3         29.81         63.26        48.26 o                         
   2 -13   3        646.44        567.42        99.20 o                         
   3 -13   3        796.52        753.06       112.05 o                         
   4 -13   3        933.24       1219.95       139.41 o                         
   5 -13   3        573.63        315.78       106.16 o                         
   6 -13   3        376.25        482.89       150.63 o                         
   7 -13   3         86.83         96.80        43.21 o                         
   8 -13   3        477.74        457.53        92.14 o                         
   9 -13   3         61.34         90.62        57.80 o                         
  10 -13   3          0.23         10.28        20.69 o                         
  11 -13   3        202.61        244.92        58.46 o                         
  12 -13   3        131.51        244.60        58.41 o                         
  13 -13   3       1697.78       1859.00       189.99 o                         
  14 -13   3         56.19        120.98        48.99 o                         
  -4 -12   3       2141.94       2236.09       301.89 o                         
  -3 -12   3       1736.26       1634.55       208.86 o                         
  -2 -12   3       1503.44       1779.17       258.50 o                         
  -1 -12   3       1611.79       1740.19       169.95 o                         
   0 -12   3       2011.33       1846.90       214.76 o                         
   1 -12   3        651.37        703.67       101.58 o                         
   2 -12   3        388.03        392.13        77.42 o                         
   3 -12   3       1113.11        942.42       116.13 o                         
   4 -12   3       5092.89       5911.58       299.78 o                         
   5 -12   3       3292.52       3280.73       219.68 o                         
   6 -12   3       4272.53       4670.58       267.82 o                         
   7 -12   3       8529.04       9321.50       395.51 o                         
   8 -12   3       8260.38       9273.74       398.45 o                         
   9 -12   3       3520.78       3659.46       194.74 o                         
  10 -12   3       2593.46       2682.30       169.69 o                         
  11 -12   3      11533.11      12334.93       401.28 o                         
  12 -12   3       7069.85       7227.49       305.63 o                         
  13 -12   3       4333.26       4571.09       257.69 o                         
  14 -12   3       3495.23       3955.84       422.95 o                         
  -5 -11   3        210.04        164.93        38.81 o                         
  -4 -11   3        592.66        571.78        81.26 o                         
  -3 -11   3       2453.38       2273.49       158.63 o                         
  -2 -11   3        859.79        918.27        95.87 o                         
  -1 -11   3       2073.00       1961.19       132.63 o                         
   0 -11   3       3618.38       3529.17       220.94 o                         
   1 -11   3       7679.42       8209.06       256.17 o                         
   2 -11   3       8926.82       8153.13       240.27 o                         
   3 -11   3       1047.58       1069.76       116.05 o                         
   4 -11   3         35.20         18.44        62.15 o                         
   5 -11   3          6.26          0.00        31.34 o                         
   6 -11   3        879.09        861.99       109.99 o                         
   7 -11   3        135.11        195.72        56.87 o                         
   8 -11   3        576.00        641.78        77.07 o                         
   9 -11   3          4.21         39.44        28.82 o                         
  10 -11   3       3740.18       3704.06       197.58 o                         
  11 -11   3          1.27        124.39        55.52 o                         
  12 -11   3        411.49        410.06        67.98 o                         
  13 -11   3       1028.99        954.72       124.58 o                         
  14 -11   3          3.29         25.05        52.55 o                         
  15 -11   3        180.06        284.02       129.64 o                         
  -6 -10   3       6451.17       6367.05       262.13 o                         
  -5 -10   3       1915.90       1980.44       139.14 o                         
  -4 -10   3       1039.45        796.32        92.04 o                         
  -3 -10   3        810.38        820.20        88.75 o                         
  -2 -10   3       2569.29       2860.55       163.19 o                         
  -1 -10   3       1783.18       1849.14       121.93 o                         
   0 -10   3       3724.60       3555.76       162.73 o                         
   1 -10   3       4215.90       4635.99       175.25 o                         
   2 -10   3       3771.91       3692.82       143.11 o                         
   3 -10   3       6696.26       6151.62       410.07 o                         
   4 -10   3       1870.63       2121.96       159.43 o                         
   5 -10   3       5301.65       4945.11       246.08 o                         
   6 -10   3      12741.11      12775.53       526.23 o                         
   7 -10   3       6550.76       6335.29       273.97 o                         
   8 -10   3       7473.03       7377.27       357.49 o                         
   9 -10   3      19932.57      20353.41       482.13 o                         
  10 -10   3       4817.93       5079.68       193.86 o                         
  11 -10   3       1757.31       1871.34       113.39 o                         
  12 -10   3        333.32        229.19        50.04 o                         
  13 -10   3       3874.51       3737.35       272.36 o                         
  14 -10   3       1837.36       1819.24       286.54 o                         
  15 -10   3       1044.68       1165.41       231.92 o                         
  -7  -9   3       2945.45       2823.28       253.88 o                         
  -6  -9   3       1142.47       1374.08       130.13 o                         
  -5  -9   3       3213.18       3159.74       191.65 o                         
  -4  -9   3       2954.10       3195.49       181.67 o                         
  -3  -9   3       2267.27       2285.22       143.62 o                         
  -2  -9   3         20.91         11.33        18.08 o                         
  -1  -9   3       6225.02       6258.00       221.08 o                         
   0  -9   3        204.04        185.03        36.49 o                         
   1  -9   3       4918.60       5434.18       219.97 o                         
   2  -9   3         50.28         41.59        18.99 o                         
   3  -9   3        590.20        571.31        97.63 o                         
   4  -9   3       2660.77       2413.25       289.41 o                         
   5  -9   3       2903.94       3002.04       157.91 o                         
   6  -9   3        102.80         59.44        17.28 o                         
   7  -9   3         10.53         41.25        19.75 o                         
   8  -9   3       1913.73       1784.18        95.22 o                         
   9  -9   3       3212.82       3394.99       140.36 o                         
  10  -9   3        125.56        112.22        26.57 o                         
  11  -9   3         30.14          2.72        20.07 o                         
  12  -9   3       1512.54       1443.15       116.76 o                         
  13  -9   3        202.73        128.24        39.64 o                         
  14  -9   3         71.27         36.32        54.79 o                         
  15  -9   3        137.24        157.67       139.51 o                         
  -8  -8   3        651.66        940.04       145.79 o                         
  -7  -8   3       1628.07       1479.30       135.09 o                         
  -6  -8   3          6.10          2.74        29.69 o                         
  -5  -8   3         87.16         28.09        23.20 o                         
  -4  -8   3       1210.46       1121.66       117.49 o                         
  -3  -8   3       2794.49       2973.45       156.59 o                         
  -2  -8   3       5998.10       5978.23       215.01 o                         
  -1  -8   3        712.07        790.55        70.27 o                         
   0  -8   3       1149.11       1108.88        76.88 o                         
   1  -8   3       5656.43       5853.15       177.32 o                         
   2  -8   3      22725.66      23384.15       421.17 o                         
   3  -8   3      21892.50      19861.77      1255.23 o                         
   4  -8   3       3485.09       3200.39       226.52 o                         
   5  -8   3        316.49        216.88        19.14 o                         
   6  -8   3        797.10        657.15        51.16 o                         
   7  -8   3        430.46        491.84        46.39 o                         
   8  -8   3       5258.02       5160.30       166.37 o                         
   9  -8   3         14.88         70.48        20.51 o                         
  10  -8   3         41.64         62.91        18.39 o                         
  11  -8   3       3376.42       3183.56       190.29 o                         
  12  -8   3       1712.98       1549.93       150.75 o                         
  13  -8   3        770.18        683.45       106.36 o                         
  14  -8   3        276.94        197.81        72.53 o                         
  15  -8   3       1390.74       1337.83       173.77 o                         
  -9  -7   3       2574.53       2623.62       252.12 o                         
  -8  -7   3       4219.81       4424.25       305.68 o                         
  -7  -7   3       2257.29       2194.75       153.27 o                         
  -6  -7   3       1411.75       1291.21       114.62 o                         
  -5  -7   3        106.29         53.78        32.35 o                         
  -4  -7   3       3143.47       3595.89       206.20 o                         
  -3  -7   3       6391.91       6015.25       271.20 o                         
  -2  -7   3       7998.80       9382.35       263.64 o                         
  -1  -7   3        401.12        441.82        48.75 o                         
   0  -7   3       1997.99       2206.70       102.38 o                         
   1  -7   3      11716.57      12007.20       260.24 o                         
   2  -7   3       1186.82       1154.77        61.13 o                         
   3  -7   3       3501.69       3427.47       204.73 o                         
   4  -7   3      14038.10      13536.02       418.08 o                         
   5  -7   3        172.50        191.39        21.30 o                         
   6  -7   3       4372.56       4441.13       135.90 o                         
   7  -7   3        793.46        728.37        56.35 o                         
   8  -7   3      17407.07      17734.95       346.35 o                         
   9  -7   3       2484.61       2448.32       117.30 o                         
  10  -7   3       1910.50       2015.57       126.26 o                         
  11  -7   3        465.03        395.83       108.76 o                         
  12  -7   3       1936.84       1751.01       142.74 o                         
  13  -7   3        730.54        685.64       127.40 o                         
  14  -7   3        255.69        158.43        74.35 o                         
  15  -7   3         65.01         88.63        52.55 o                         
 -10  -6   3          8.81        224.01        92.57 o                         
  -9  -6   3       2185.49       1964.47       202.03 o                         
  -8  -6   3         44.45          4.23        35.33 o                         
  -7  -6   3        605.48        509.36        92.95 o                         
  -6  -6   3       4024.92       3857.45       188.24 o                         
  -5  -6   3        374.37        388.03        61.26 o                         
  -4  -6   3       2458.16       2210.32       149.95 o                         
  -3  -6   3       1041.13        871.84        89.80 o                         
  -2  -6   3       8727.53       9540.11       305.26 o                         
  -1  -6   3         24.80         30.07        19.67 o                         
   0  -6   3         39.00         53.06        17.19 o                         
   1  -6   3         90.00         85.01        20.92 o                         
   2  -6   3       5260.50       4833.77       179.14 o                         
   3  -6   3       2529.19       2769.18        84.12 o                         
   4  -6   3      12512.78      12914.82       212.49 o                         
   5  -6   3      34098.34      36118.79       513.01 o                         
   6  -6   3         25.23        120.73        34.58 o                         
   7  -6   3        763.04        773.48        65.47 o                         
   8  -6   3         23.38         13.31        14.01 o                         
   9  -6   3       4871.72       4437.82       175.58 o                         
  10  -6   3       1834.37       1919.39       120.39 o                         
  11  -6   3       2853.14       2715.16       146.90 o                         
  12  -6   3        495.81        263.70        57.72 o                         
  13  -6   3        665.89        725.42        90.48 o                         
  14  -6   3        120.03         77.03        49.73 o                         
  15  -6   3       1819.89       2169.87       225.93 o                         
 -11  -5   3       2466.06       2685.87       361.63 o                         
 -10  -5   3       1203.91        983.99       215.70 o                         
  -9  -5   3        728.64        786.56       245.12 o                         
  -8  -5   3       2577.53       2524.16       209.38 o                         
  -7  -5   3       4049.91       4035.45       250.15 o                         
  -6  -5   3        237.25        303.40        48.80 o                         
  -5  -5   3       4506.64       4588.07       184.73 o                         
  -4  -5   3       9150.55       9174.40       335.36 o                         
  -3  -5   3       2377.95       2649.97       146.74 o                         
  -2  -5   3       7469.29       7915.18       316.82 o                         
  -1  -5   3      27800.83      27082.62       533.89 o                         
   0  -5   3        442.96        295.59        31.04 o                         
   1  -5   3       8546.03       8361.74       174.43 o                         
   2  -5   3      14060.22      13511.94       187.10 o                         
   3  -5   3      71535.00      69178.36       744.83 o                         
   4  -5   3       2042.23       1919.26        74.25 o                         
   5  -5   3       1850.56       1730.88        84.62 o                         
   6  -5   3       6359.69       6507.07       300.67 o                         
   7  -5   3      10576.48      11273.99       365.15 o                         
   8  -5   3       1462.27       1487.78       116.77 o                         
   9  -5   3       9311.70      10423.59       362.96 o                         
  10  -5   3       7792.87       8172.82       335.40 o                         
  11  -5   3      10710.33      10673.46       520.40 o                         
  12  -5   3        360.93        417.22        82.81 o                         
  13  -5   3       2062.03       1749.53       175.27 o                         
  14  -5   3       1296.80       1327.84       241.71 o                         
 -11  -4   3         77.47         45.05        42.07 o                         
 -10  -4   3       1917.11       2340.64       311.90 o                         
  -9  -4   3         49.15          0.00        85.66 o                         
  -8  -4   3         72.85         26.20        91.79 o                         
  -7  -4   3        335.19        348.59        65.67 o                         
  -6  -4   3       7701.14       7433.10       320.52 o                         
  -5  -4   3         86.34         64.79        23.78 o                         
  -4  -4   3       1085.12       1127.23        78.01 o                         
  -3  -4   3        278.58        323.63        48.03 o                         
  -2  -4   3       8898.12       8481.81       248.88 o                         
  -1  -4   3        326.17        334.14        55.46 o                         
   0  -4   3       4456.17       4155.57       209.83 o                         
   1  -4   3       3669.25       3666.26        71.55 o                         
   2  -4   3       2065.93       2075.12        56.34 o                         
   3  -4   3       1003.64        898.46        51.92 o                         
   4  -4   3       1279.46       1571.45        87.94 o                         
   5  -4   3       1040.44       1047.89        79.81 o                         
   6  -4   3       5307.26       5352.07       203.75 o                         
   7  -4   3       5182.19       5737.76       228.21 o                         
   8  -4   3       5121.24       4913.10       225.17 o                         
   9  -4   3        240.31        331.75        61.18 o                         
  10  -4   3       7424.75       7328.49       316.52 o                         
  11  -4   3       1161.26       1200.32       131.66 o                         
  12  -4   3       5242.95       5137.42       658.96 o                         
  13  -4   3         21.79         71.48        70.16 o                         
  14  -4   3       1729.37       1617.81       274.34 o                         
 -12  -3   3       1531.39       1789.13       301.22 o                         
 -11  -3   3        554.21        300.51       109.69 o                         
 -10  -3   3       1796.87       1842.11       269.65 o                         
  -9  -3   3      13706.15      14051.42       740.45 o                         
  -8  -3   3       3082.47       3378.40       326.95 o                         
  -7  -3   3       3218.88       3277.70       208.06 o                         
  -6  -3   3       7733.90       7605.31       307.47 o                         
  -5  -3   3      11718.40      12698.67       370.73 o                         
  -4  -3   3       3114.93       3085.21       121.34 o                         
  -3  -3   3       2478.28       2011.43        89.29 o                         
  -2  -3   3      36979.14      37348.11       782.00 o                         
  -1  -3   3       1322.56        932.24        62.24 o                         
   0  -3   3       4502.61       4537.83        79.86 o                         
   1  -3   3      15146.55      15072.73       171.02 o                         
   2  -3   3      65069.62      61453.64      1059.81 o                         
   3  -3   3      25879.25      25750.49       498.37 o                         
   4  -3   3      21217.19      22181.23       651.51 o                         
   5  -3   3      36228.88      38822.48       803.77 o                         
   6  -3   3      39841.00      43254.38      1447.31 o                         
   7  -3   3       1771.84       1551.74       114.38 o                         
   8  -3   3      17385.25      19284.64       701.11 o                         
   9  -3   3         69.33        191.16        53.14 o                         
  10  -3   3       5722.40       6733.81       469.44 o                         
  11  -3   3       3748.03       3535.67       352.90 o                         
  12  -3   3       7252.85       7891.89       577.50 o                         
  13  -3   3       1675.90       2029.62       298.16 o                         
  14  -3   3       2432.90       2296.74       333.47 o                         
 -12  -2   3        150.15          7.24        72.01 o                         
 -11  -2   3        589.81        530.95       140.56 o                         
 -10  -2   3        300.15        185.84        87.77 o                         
  -9  -2   3       5014.02       5427.96       431.21 o                         
  -8  -2   3         11.13         66.02        48.65 o                         
  -7  -2   3       4030.31       3585.14       294.57 o                         
  -6  -2   3        747.20        985.61        99.89 o                         
  -5  -2   3       9104.38       8938.63       224.34 o                         
  -4  -2   3        702.42        560.28        44.82 o                         
  -3  -2   3      14521.66      14767.46       278.12 o                         
  -2  -2   3         24.90         37.73        11.25 o                         
  -1  -2   3      21406.17      23148.79       648.73 o                         
   0  -2   3       3014.79       2669.75        72.11 o                         
   1  -2   3       3529.30       4146.31       134.93 o                         
   2  -2   3      33235.61      33029.18      1583.32 o                         
   3  -2   3       2824.80       2931.39       103.13 o                         
   4  -2   3       4400.68       4788.49       210.09 o                         
   5  -2   3          7.54         29.75        47.70 o                         
   6  -2   3         59.81        215.78        50.47 o                         
   7  -2   3       2074.94       1663.52       129.78 o                         
   8  -2   3          2.06          6.22        26.06 o                         
   9  -2   3       3754.49       3060.80       206.98 o                         
  10  -2   3       1300.35       1062.27       132.47 o                         
  11  -2   3        568.94        456.82       129.61 o                         
  12  -2   3         97.92        151.50        95.72 o                         
  13  -2   3        190.43        298.27        99.25 o                         
  14  -2   3        230.89        300.64       137.72 o                         
 -13  -1   3        586.49        562.21       109.98 o                         
 -12  -1   3       2691.94       2960.74       358.66 o                         
 -11  -1   3         85.01         38.79        68.82 o                         
 -10  -1   3       7952.25       7890.25       538.08 o                         
  -9  -1   3        202.76        201.59        82.14 o                         
  -8  -1   3       8483.82       8389.31       484.58 o                         
  -7  -1   3       9844.82       9207.48       476.76 o                         
  -6  -1   3      27514.22      21453.65      4958.45 o                         
  -5  -1   3      16319.79      16869.96       407.89 o                         
  -4  -1   3      10627.50      10082.38       201.48 o                         
  -3  -1   3       4368.82       4281.06       186.37 o                         
  -2  -1   3      26212.05      26034.61       324.05 o                         
  -1  -1   3       4620.64       4851.37       137.36 o                         
   1  -1   3        928.97        927.80        72.63 o                         
   2  -1   3       1042.23       1136.02        90.79 o                         
   3  -1   3       2690.70       2819.23       172.28 o                         
   4  -1   3       2105.21       2142.03       324.02 o                         
   5  -1   3      10819.20      11495.88       337.20 o                         
   6  -1   3      15413.09      15641.31       438.23 o                         
   7  -1   3      28189.09      31561.54       743.53 o                         
   8  -1   3       2149.16       2044.91       163.23 o                         
   9  -1   3      16763.21      19827.49       602.94 o                         
  10  -1   3       5652.16       5562.87       308.28 o                         
  11  -1   3       1113.36       1413.27       229.47 o                         
  12  -1   3        373.27        502.68       140.16 o                         
  13  -1   3       2992.55       3540.09       415.84 o                         
 -13   0   3        160.42        117.98        66.05 o                         
 -12   0   3       1664.42       2015.97       290.56 o                         
 -11   0   3        269.69        111.73        44.65 o                         
 -10   0   3       1367.91       1673.51       232.72 o                         
  -9   0   3          6.77         16.03        52.88 o                         
  -8   0   3       1318.36        816.00       430.52 o                         
  -7   0   3       5545.39       3965.70      1178.96 o                         
  -6   0   3       2012.86       1345.78       340.46 o                         
  -5   0   3       6627.14       6385.39      1312.75 o                         
  -4   0   3       4234.83       4234.38       225.26 o                         
  -3   0   3       1651.20       1813.86        67.31 o                         
  -2   0   3      15815.50      15528.65       331.39 o                         
   1   0   3       1560.35       1546.79        96.14 o                         
   2   0   3       7320.56       8486.96       188.74 o                         
   3   0   3       1401.26       1234.43        70.28 o                         
   4   0   3         14.28         75.21        27.00 o                         
   5   0   3      16420.07      17308.90       640.82 o                         
   6   0   3         98.32        123.22        71.86 o                         
   7   0   3       1071.13        706.40       133.38 o                         
   8   0   3         52.99        186.23        91.74 o                         
   9   0   3       1565.56       1315.27       198.85 o                         
  10   0   3        544.17        742.42       119.08 o                         
  11   0   3       1027.95        943.03       195.07 o                         
  12   0   3         63.72        120.06        76.39 o                         
  13   0   3        155.07         36.22        56.62 o                         
 -14   1   3        659.34        623.94       130.66 o                         
 -13   1   3       1063.95       1117.44       157.22 o                         
 -12   1   3         33.55         49.23        36.22 o                         
 -11   1   3       4350.12       4325.14       469.02 o                         
 -10   1   3       2293.51       3092.94       306.33 o                         
  -9   1   3        734.10        256.60       171.21 o                         
  -8   1   3        272.33        188.41        94.31 o                         
  -7   1   3        771.44        548.70       216.57 o                         
  -6   1   3        210.45        155.24        51.94 o                         
  -5   1   3       9151.21       9724.50       224.35 o                         
  -4   1   3         43.17         12.26        12.90 o                         
  -3   1   3       1066.99       1159.46        53.94 o                         
  -2   1   3       1854.22       1682.90        34.44 o                         
   0   1   3       1471.58       1484.62        95.96 o                         
   1   1   3      87003.93      91977.62      2112.71 o                         
   2   1   3       8911.03      10511.33       384.44 o                         
   3   1   3       3025.35       2869.58       185.44 o                         
   4   1   3      12576.74      12900.71       336.97 o                         
   5   1   3       7649.07       8680.27       414.07 o                         
   6   1   3        730.71       1035.51       155.76 o                         
   7   1   3        813.13        713.53       129.59 o                         
   8   1   3       6719.10       7780.14       491.86 o                         
   9   1   3       6021.22       5591.34       311.38 o                         
  10   1   3        295.79        285.86        95.08 o                         
  11   1   3        779.63        604.96       161.13 o                         
  12   1   3       7015.89       8041.17       646.02 o                         
 -14   2   3        681.53        747.73       130.41 o                         
 -13   2   3       1393.19       1379.08       239.72 o                         
 -12   2   3       8135.62       8300.28       446.03 o                         
 -11   2   3       3141.22       4153.31       261.08 o                         
 -10   2   3       2937.41       2891.72       201.55 o                         
  -9   2   3       9926.61      11500.25       658.42 o                         
  -8   2   3        623.05        316.02        69.44 o                         
  -7   2   3      10416.64      10935.24       331.32 o                         
  -6   2   3        487.23        516.40        49.04 o                         
  -5   2   3      21659.05      22217.59       413.14 o                         
  -4   2   3       3316.46       2960.46        98.89 o                         
  -3   2   3       2998.48       3023.17        64.33 o                         
  -2   2   3       7964.31       8000.76       173.80 o                         
  -1   2   3      11800.88      12027.88       289.03 o                         
   0   2   3      13411.26      13410.43       328.45 o                         
   1   2   3      26365.60      27462.08       686.01 o                         
   2   2   3      10844.62      10640.06       409.97 o                         
   3   2   3      22638.97      23560.99       750.86 o                         
   4   2   3       2112.45       2495.60       135.98 o                         
   5   2   3       5430.71       5238.82       222.40 o                         
   6   2   3       4809.69       4820.67       232.17 o                         
   7   2   3      18983.44      20030.08      1577.84 o                         
   8   2   3       6225.25       5705.05       424.45 o                         
   9   2   3          8.29          0.00        32.80 o                         
  10   2   3       1007.91        592.53       146.66 o                         
  11   2   3          5.02          0.00        67.81 o                         
  12   2   3        206.41        192.46       135.70 o                         
 -15   3   3        672.50        873.31       153.27 o                         
 -14   3   3        230.58        164.40        64.77 o                         
 -13   3   3        179.08        449.73       127.72 o                         
 -12   3   3        778.44        569.88       103.46 o                         
 -11   3   3          1.26          0.00        27.25 o                         
 -10   3   3        633.60        497.29       173.10 o                         
  -9   3   3        178.02        153.00        24.35 o                         
  -8   3   3        635.00        509.46       112.93 o                         
  -7   3   3       1522.91       1131.63       105.83 o                         
  -6   3   3       4264.74       4042.00       108.92 o                         
  -5   3   3       2185.21       1890.51        67.55 o                         
  -4   3   3       1331.58       1425.87        51.57 o                         
  -3   3   3       3813.10       3320.75        76.90 o                         
  -2   3   3       8447.19       7821.32       185.59 o                         
  -1   3   3      13465.94      14570.51       215.77 o                         
   0   3   3      16242.14      17048.44       486.73 o                         
   1   3   3        529.78        688.93        86.23 o                         
   2   3   3       7980.49       8216.31       275.71 o                         
   3   3   3      16923.61      18179.54       649.11 o                         
   4   3   3      10644.79      11645.98       518.77 o                         
   5   3   3       5814.59       5859.28       382.46 o                         
   6   3   3       1914.09       1813.88       203.36 o                         
   7   3   3       1832.27       2349.54       175.12 o                         
   8   3   3         25.06         30.39        24.94 o                         
   9   3   3        588.58        803.23       181.53 o                         
  10   3   3        962.08        887.21       201.54 o                         
  11   3   3       2957.49       3192.57       397.88 o                         
 -15   4   3       1780.84       1866.99       177.69 o                         
 -14   4   3        674.47        668.34       138.97 o                         
 -13   4   3        880.29        957.93       147.07 o                         
 -12   4   3       1614.37       1758.16       208.77 o                         
 -11   4   3       8446.55       9397.89       394.56 o                         
 -10   4   3       9428.13      10581.29       381.44 o                         
  -9   4   3         76.00         75.71        28.72 o                         
  -8   4   3       4710.99       4587.32       240.44 o                         
  -7   4   3      10632.15      10420.54       229.95 o                         
  -6   4   3      29493.41      29670.89       391.01 o                         
  -5   4   3       9344.91       8740.09       159.52 o                         
  -4   4   3       5933.29       5607.12       129.32 o                         
  -3   4   3      31518.65      30608.24       392.96 o                         
  -2   4   3      41373.54      41198.68       659.66 o                         
  -1   4   3       2198.86       2349.61        93.68 o                         
   0   4   3      71664.70      79122.58      1356.84 o                         
   1   4   3      10536.79      11143.38       315.43 o                         
   2   4   3      59502.28      63985.03      1687.92 o                         
   3   4   3      11350.07      11780.08       363.17 o                         
   4   4   3      16616.01      17356.33       693.83 o                         
   5   4   3       7718.46       7037.98       521.89 o                         
   6   4   3       4755.64       4650.68       437.75 o                         
   7   4   3         78.24        153.28        58.64 o                         
   8   4   3        108.49        264.47        92.96 o                         
   9   4   3       2683.63       2550.70       326.35 o                         
  10   4   3       2427.82       2355.03       332.39 o                         
  11   4   3        123.85         48.51        58.26 o                         
 -15   5   3       2131.05       2245.27       188.63 o                         
 -14   5   3          0.92          0.00        30.35 o                         
 -13   5   3       1762.41       1606.48       142.56 o                         
 -12   5   3       3222.61       3423.57       198.20 o                         
 -11   5   3          2.85          2.54        14.91 o                         
 -10   5   3         77.99         34.18        19.80 o                         
  -9   5   3        888.76        799.21        53.85 o                         
  -8   5   3       2813.34       2722.45        97.06 o                         
  -7   5   3        568.92        524.17        39.31 o                         
  -6   5   3       3411.08       3386.64        98.65 o                         
  -5   5   3       7440.06       7877.28       151.89 o                         
  -4   5   3       8104.10       8009.30       160.23 o                         
  -3   5   3      11521.83      11899.68       556.81 o                         
  -2   5   3       1935.62       2210.73        83.21 o                         
  -1   5   3        154.55        370.75        37.37 o                         
   0   5   3        203.43        336.50        41.73 o                         
   1   5   3       6141.36       6913.00       248.03 o                         
   2   5   3       6479.71       7494.64       399.92 o                         
   3   5   3       1181.86       1172.13       154.60 o                         
   4   5   3         33.31         27.21        27.79 o                         
   5   5   3         26.19         79.03        58.91 o                         
   6   5   3       7371.90       7051.50       678.42 o                         
   7   5   3       4352.43       3546.62       398.08 o                         
   8   5   3       1394.06       1161.92       266.78 o                         
   9   5   3       1705.10       1307.15       200.99 o                         
  10   5   3        368.19        296.95       144.05 o                         
 -15   6   3       2590.05       2789.31       223.69 o                         
 -14   6   3       1151.89       1428.59       140.20 o                         
 -13   6   3        644.98        688.50       100.67 o                         
 -12   6   3       4253.19       4404.26       223.89 o                         
 -11   6   3         92.14         54.04        17.75 o                         
 -10   6   3        778.59        767.91        57.04 o                         
  -9   6   3       3357.65       3387.89       117.52 o                         
  -8   6   3      23081.84      22232.20       348.22 o                         
  -7   6   3      11489.97      11390.51       240.09 o                         
  -6   6   3       4853.33       4581.53       117.62 o                         
  -5   6   3      23366.50      21664.68       505.54 o                         
  -4   6   3      18555.24      18566.69       518.42 o                         
  -3   6   3      48992.73      48041.83       845.46 o                         
  -2   6   3      32640.06      34260.71       537.13 o                         
  -1   6   3      43070.30      46112.97       726.98 o                         
   0   6   3        317.55        228.36        36.76 o                         
   1   6   3       9653.90      10926.52       347.53 o                         
   2   6   3       7553.78       7924.02       303.57 o                         
   3   6   3       1146.02       1104.94       113.00 o                         
   4   6   3        673.95        663.57        92.15 o                         
   5   6   3       2962.98       3031.75       306.17 o                         
   6   6   3        886.23        798.62       109.89 o                         
   7   6   3       5977.03       5487.81       489.80 o                         
   8   6   3       2186.63       2194.09       207.49 o                         
   9   6   3       1642.83       1396.42       263.15 o                         
 -15   7   3        446.46        482.36        72.20 o                         
 -14   7   3       1461.54       1577.94       145.15 o                         
 -13   7   3       1418.83       1391.80       128.81 o                         
 -12   7   3       1002.43        942.87        87.52 o                         
 -11   7   3          1.22          4.93        21.36 o                         
 -10   7   3       2268.64       2099.34        98.29 o                         
  -9   7   3        467.50        361.35        36.15 o                         
  -8   7   3        228.92        261.63        30.46 o                         
  -7   7   3        100.39        106.32        20.06 o                         
  -6   7   3       1096.55        823.16        67.17 o                         
  -5   7   3       2039.74       1738.31       244.07 o                         
  -4   7   3        260.94        393.01        57.15 o                         
  -3   7   3      11832.67      12249.96       338.27 o                         
  -2   7   3       1879.66       1785.56        86.80 o                         
  -1   7   3       4442.95       4681.87       164.95 o                         
   0   7   3         17.56        130.83        34.23 o                         
   1   7   3        385.28        509.26        62.71 o                         
   2   7   3        225.37        364.64        69.58 o                         
   3   7   3        343.11        412.13        76.52 o                         
   4   7   3        572.86        594.94        98.71 o                         
   5   7   3        974.92        870.93       162.17 o                         
   6   7   3        330.43        272.26        82.07 o                         
   7   7   3        181.65        281.89        82.46 o                         
   8   7   3         53.24         41.59        37.95 o                         
 -15   8   3        479.75        332.74        58.97 o                         
 -14   8   3        911.21        947.95        90.54 o                         
 -13   8   3       8414.44       9320.89       263.91 o                         
 -12   8   3       3791.51       3705.40       151.61 o                         
 -11   8   3       5612.95       5740.48       180.41 o                         
 -10   8   3       3676.93       3574.02       130.58 o                         
  -9   8   3       1677.90       1658.42        90.20 o                         
  -8   8   3       7492.60       7939.91       175.39 o                         
  -7   8   3       9560.27       8749.83       253.00 o                         
  -6   8   3      10414.71      10272.61       350.02 o                         
  -5   8   3        292.97        336.87        59.55 o                         
  -4   8   3        503.78        580.87        76.58 o                         
  -3   8   3        857.39        635.85        78.90 o                         
  -2   8   3        532.59        582.70        51.89 o                         
  -1   8   3       2430.72       2294.04       119.94 o                         
   0   8   3       7963.17       8792.75       270.43 o                         
   1   8   3       1776.99       2120.31       133.19 o                         
   2   8   3        320.92        307.48        70.35 o                         
   3   8   3       6311.19       6506.11       317.61 o                         
   4   8   3      11151.02      12410.26       475.54 o                         
   5   8   3       1629.65       1727.21       254.02 o                         
   6   8   3       1905.85       1463.51       269.85 o                         
   7   8   3       1678.52       1636.56       225.17 o                         
 -15   9   3        152.31        154.49       229.90 o                         
 -14   9   3        478.60        405.96        54.69 o                         
 -13   9   3        211.63        320.27        50.26 o                         
 -12   9   3         10.80         33.63        18.04 o                         
 -11   9   3       3475.26       3408.58       128.59 o                         
 -10   9   3        482.58        469.73        48.34 o                         
  -9   9   3       3360.11       3251.25       106.04 o                         
  -8   9   3       9502.61       9826.72       354.91 o                         
  -7   9   3       4678.00       4741.85       239.66 o                         
  -6   9   3       3059.14       3462.36       202.71 o                         
  -5   9   3        778.30        765.38        96.80 o                         
  -4   9   3        204.33        118.58        33.91 o                         
  -3   9   3       2507.98       2274.87       318.52 o                         
  -2   9   3        108.93        146.58        27.74 o                         
  -1   9   3       6042.73       6122.88       216.39 o                         
   0   9   3        798.00        669.92        75.69 o                         
   1   9   3       1005.65       1007.51        96.06 o                         
   2   9   3       1624.62       1786.46       136.69 o                         
   3   9   3        447.09        416.23        76.91 o                         
   4   9   3          1.51         79.35        56.18 o                         
   5   9   3       1630.98       1604.15       249.03 o                         
   6   9   3       1722.33       1546.35       186.99 o                         
 -15  10   3         80.68        103.91       103.53 o                         
 -14  10   3       2673.39       2892.73       246.72 o                         
 -13  10   3        593.64        544.41       103.92 o                         
 -12  10   3       1335.08       1122.84       107.70 o                         
 -11  10   3       2557.28       2481.50       158.46 o                         
 -10  10   3       3851.05       3919.74       193.60 o                         
  -9  10   3      10027.69      10191.30       393.31 o                         
  -8  10   3       4038.78       4023.02       232.99 o                         
  -7  10   3        832.15        695.15        91.60 o                         
  -6  10   3         82.98         93.58        47.36 o                         
  -5  10   3       2687.28       2921.25       196.83 o                         
  -4  10   3       1318.31       1251.21       134.65 o                         
  -3  10   3        211.66        133.42        25.62 o                         
  -2  10   3        129.63        244.04        39.04 o                         
  -1  10   3       3919.26       3994.71       199.18 o                         
   0  10   3       1365.64       1301.61       109.16 o                         
   1  10   3        833.08        871.80        94.05 o                         
   2  10   3       2918.01       3072.55       189.30 o                         
   3  10   3       5860.37       6126.02       285.65 o                         
   4  10   3         42.25        104.86        37.52 o                         
   5  10   3        650.12        447.99       126.01 o                         
 -15  11   3       3069.76       3673.04       294.07 o                         
 -14  11   3       2838.64       3428.04       407.70 o                         
 -13  11   3       3484.26       3585.54       268.25 o                         
 -12  11   3       1393.27       1514.59       131.44 o                         
 -11  11   3       1162.21       1416.90       121.69 o                         
 -10  11   3       1844.46       1778.74       163.34 o                         
  -9  11   3       2750.73       2741.63       203.83 o                         
  -8  11   3        441.24        518.10        92.35 o                         
  -7  11   3       1303.84       1135.69       131.53 o                         
  -6  11   3       8608.62       8648.96       372.17 o                         
  -5  11   3       3655.92       3942.81       244.60 o                         
  -4  11   3       3167.46       2696.78       203.73 o                         
  -3  11   3       3730.12       4115.96       252.31 o                         
  -2  11   3       3118.31       3085.14       367.48 o                         
  -1  11   3       4392.82       4370.22       276.46 o                         
   0  11   3       5013.61       5079.04       332.07 o                         
   1  11   3       8389.65       9035.44       474.15 o                         
   2  11   3       2286.21       2381.47       172.01 o                         
   3  11   3         69.19          8.54        22.08 o                         
   4  11   3       1637.97       1472.64       145.78 o                         
 -14  12   3          1.98         48.90        55.74 o                         
 -13  12   3        582.16        605.07       120.05 o                         
 -12  12   3         13.53          0.00        84.83 o                         
 -11  12   3         56.85        147.78        62.35 o                         
 -10  12   3         14.49         18.25        39.84 o                         
  -9  12   3        167.41        194.18        67.47 o                         
  -8  12   3         89.65        177.57        58.67 o                         
  -7  12   3       6421.44       6743.86       336.05 o                         
  -6  12   3       9448.17       8761.26       393.15 o                         
  -5  12   3       4904.42       5239.60       298.34 o                         
  -4  12   3       3510.72       3163.56       230.03 o                         
  -3  12   3       2650.15       2550.64       210.78 o                         
  -2  12   3       3007.51       3317.71       246.66 o                         
  -1  12   3       2533.89       2596.37       224.34 o                         
   0  12   3        265.12        186.94        70.77 o                         
   1  12   3       1018.02       1180.46       164.68 o                         
   2  12   3        626.12        849.56       142.25 o                         
   3  12   3        133.70        101.42        51.26 o                         
 -14  13   3       1228.64       1313.59       256.68 o                         
 -13  13   3       5277.51       5167.33       327.08 o                         
 -12  13   3       3629.26       3948.81       278.87 o                         
 -11  13   3       8590.55       8588.84       417.50 o                         
 -10  13   3       5486.57       5530.05       325.83 o                         
  -9  13   3        775.85        974.53       130.84 o                         
  -8  13   3        660.19        751.80       116.11 o                         
  -7  13   3        863.78        858.76       121.33 o                         
  -6  13   3       3673.76       3845.01       268.23 o                         
  -5  13   3       2533.27       2538.37       216.19 o                         
  -4  13   3       3162.61       3434.56       252.66 o                         
  -3  13   3        928.82       1077.09       144.56 o                         
  -2  13   3       1957.66       1909.55       193.30 o                         
  -1  13   3       4265.16       4698.19       319.20 o                         
   0  13   3       3279.22       3195.34       270.45 o                         
   1  13   3       1163.78       1271.35       174.14 o                         
 -13  14   3         14.55          0.00        37.56 o                         
 -12  14   3        135.87        185.37        60.65 o                         
 -11  14   3         13.68         12.48       118.69 o                         
 -10  14   3       1390.03       1358.10       166.75 o                         
  -9  14   3       2813.17       2980.69       242.36 o                         
  -8  14   3        586.37        818.05       134.10 o                         
  -7  14   3        195.23        326.05        82.78 o                         
  -6  14   3          2.12         61.12        65.67 o                         
  -5  14   3       1225.29       1189.18       187.28 o                         
  -4  14   3       1083.75       1314.62       172.49 o                         
  -3  14   3        742.25        653.29       120.35 o                         
  -2  14   3        510.55        620.28       119.78 o                         
  -1  14   3          4.15          0.00        46.38 o                         
   0  14   3        104.50         34.32        62.81 o                         
 -12  15   3         16.68          0.00        44.08 o                         
 -11  15   3       2876.89       2935.36       257.59 o                         
 -10  15   3       1592.16       1823.85       202.93 o                         
  -9  15   3       5566.91       6043.21       368.52 o                         
  -8  15   3       5036.88       5800.45       373.32 o                         
  -7  15   3       2987.46       3069.37       331.85 o                         
  -6  15   3       1429.31       1515.53       181.95 o                         
  -5  15   3       1257.56       1372.26       181.17 o                         
  -4  15   3       2145.76       2284.80       229.34 o                         
  -3  15   3       1184.60       1286.17       265.02 o                         
  -2  15   3        714.46        738.80       133.18 o                         
 -10  16   3        200.66        314.46        88.90 o                         
  -9  16   3        366.33        535.40       123.60 o                         
  -8  16   3        534.21        661.79       129.14 o                         
  -7  16   3         67.45        127.59        87.29 o                         
  -6  16   3        408.86        541.26       144.01 o                         
   3 -16   4        105.48        129.98        56.89 o                         
   4 -16   4        872.41        903.99       143.30 o                         
   5 -16   4        973.07        941.18       141.93 o                         
   6 -16   4        467.67        492.89       216.84 o                         
   7 -16   4        429.48        523.08       108.69 o                         
   8 -16   4          4.02          0.00        32.23 o                         
   9 -16   4        215.63        199.09        70.60 o                         
  10 -16   4        863.85        934.16       148.09 o                         
   1 -15   4       2959.94       3240.71       396.26 o                         
   2 -15   4       2232.52       2091.35       537.57 o                         
   3 -15   4       4029.06       3916.38       278.88 o                         
   4 -15   4       3542.09       3829.44       475.77 o                         
   5 -15   4       1120.28       1080.66       209.67 o                         
   6 -15   4       1104.80       1101.45       147.98 o                         
   7 -15   4       1812.08       2033.68       228.45 o                         
   8 -15   4        498.85        495.01       103.99 o                         
   9 -15   4       2894.83       3169.83       255.75 o                         
  10 -15   4       1268.90       1196.33       160.72 o                         
  11 -15   4       1209.26       1272.24       167.26 o                         
  12 -15   4        230.80        241.75        59.30 o                         
  -1 -14   4         22.95         25.55        35.74 o                         
   0 -14   4        193.71        155.91        49.53 o                         
   1 -14   4       1480.73       1483.88       165.07 o                         
   2 -14   4        121.73        163.51       188.91 o                         
   3 -14   4         25.28          1.72        67.56 o                         
   4 -14   4        677.69        695.39       108.92 o                         
   5 -14   4          0.59         27.28        49.33 o                         
   6 -14   4        183.83        191.36        61.96 o                         
   7 -14   4        410.17        479.30       130.03 o                         
   8 -14   4        692.17        836.19       239.83 o                         
   9 -14   4         30.45          0.00        32.48 o                         
  10 -14   4         32.72         64.04        47.53 o                         
  11 -14   4        360.90        345.03        67.27 o                         
  12 -14   4       2290.31       2375.34       180.05 o                         
  13 -14   4       1707.50       1719.44       154.88 o                         
  -3 -13   4       1514.51       1413.32       247.41 o                         
  -2 -13   4       3327.70       4103.18       416.40 o                         
  -1 -13   4       2854.30       3034.74       430.61 o                         
   0 -13   4        337.88        207.68       182.11 o                         
   1 -13   4       2009.84       1860.19       178.44 o                         
   2 -13   4       4558.08       5271.77       297.76 o                         
   3 -13   4       6404.50       6922.50       497.13 o                         
   4 -13   4       7883.84       8089.71       372.12 o                         
   5 -13   4       6294.09       6539.90       330.54 o                         
   6 -13   4       6173.62       6277.56       326.74 o                         
   7 -13   4       2123.79       2348.05       199.43 o                         
   8 -13   4        967.54        892.53       124.06 o                         
   9 -13   4       1530.07       1436.60       123.57 o                         
  10 -13   4       2711.96       2959.04       184.80 o                         
  11 -13   4       1509.39       1544.83       137.92 o                         
  12 -13   4       1078.19        910.59       106.39 o                         
  13 -13   4         36.75         74.43        27.12 o                         
  14 -13   4       1227.52       1105.57       219.08 o                         
  -4 -12   4         24.63         51.19        23.96 o                         
  -3 -12   4       4642.23       5104.01       450.29 o                         
  -2 -12   4         26.65          0.00        29.65 o                         
  -1 -12   4         71.34         51.51        65.78 o                         
   0 -12   4        221.54        195.38        90.58 o                         
   1 -12   4       2677.76       2810.18       206.43 o                         
   2 -12   4         23.15          0.00        41.76 o                         
   3 -12   4        213.85        186.10        57.98 o                         
   4 -12   4         20.04         31.10        34.41 o                         
   5 -12   4         78.13        162.06        65.09 o                         
   6 -12   4        181.28        142.69        50.24 o                         
   7 -12   4        295.46        360.53       101.78 o                         
   8 -12   4        284.82        319.16        64.97 o                         
   9 -12   4        109.26         22.77        22.95 o                         
  10 -12   4        885.13        652.80        86.89 o                         
  11 -12   4        224.13        386.79        75.70 o                         
  12 -12   4          3.43         22.32        40.76 o                         
  13 -12   4        359.63        266.25        64.67 o                         
  14 -12   4        219.16        196.78       109.12 o                         
  -5 -11   4       1467.06       1513.70       144.05 o                         
  -4 -11   4       1345.39       1314.13       124.53 o                         
  -3 -11   4        604.78        672.71        83.78 o                         
  -2 -11   4       1487.04       1363.53       114.02 o                         
  -1 -11   4       3136.20       3310.82       171.00 o                         
   0 -11   4       6176.48       5801.06       362.60 o                         
   1 -11   4       4181.84       4237.44       175.78 o                         
   2 -11   4        292.31        244.35        37.14 o                         
   3 -11   4        594.17        733.47       100.09 o                         
   4 -11   4       3253.82       3294.91       207.29 o                         
   5 -11   4       2570.37       2623.21       198.76 o                         
   6 -11   4       2937.22       3075.07       206.64 o                         
   7 -11   4       3075.65       3279.37       167.70 o                         
   8 -11   4       2534.91       2814.55       159.57 o                         
   9 -11   4       4762.47       4399.53       210.41 o                         
  10 -11   4       3151.68       2925.32       174.35 o                         
  11 -11   4       3975.03       4185.72       216.63 o                         
  12 -11   4        777.37        732.61       124.65 o                         
  13 -11   4       1887.03       1726.86       184.31 o                         
  14 -11   4        155.72        171.04        88.74 o                         
  -6 -10   4        465.89        471.06        84.08 o                         
  -5 -10   4        398.35        337.43        61.53 o                         
  -4 -10   4       2849.18       2817.85       172.51 o                         
  -3 -10   4        980.03       1113.56       112.47 o                         
  -2 -10   4       4423.53       4753.37       207.25 o                         
  -1 -10   4       7354.96       7303.71       250.14 o                         
   0 -10   4       7716.79       7572.34       243.62 o                         
   1 -10   4       2005.19       2308.78       120.12 o                         
   2 -10   4       7151.69       6814.15       204.14 o                         
   3 -10   4        119.37        162.04        28.56 o                         
   4 -10   4       1399.98       1524.93       131.87 o                         
   5 -10   4        173.79        257.24        58.50 o                         
   6 -10   4        923.96        985.06        86.08 o                         
   7 -10   4       6239.52       5960.81       171.52 o                         
   8 -10   4        959.17        956.31        93.00 o                         
   9 -10   4        439.89        432.82        54.43 o                         
  10 -10   4         42.41         35.76        20.50 o                         
  11 -10   4       1596.10       1484.77       114.28 o                         
  12 -10   4        142.91        169.51        44.21 o                         
  13 -10   4        437.50        499.55        97.62 o                         
  14 -10   4        476.12        525.25       149.02 o                         
  15 -10   4        334.79        238.46       124.84 o                         
  -7  -9   4       1594.01       1555.17       189.90 o                         
  -6  -9   4         57.04         24.11        32.95 o                         
  -5  -9   4        412.92        466.59        74.33 o                         
  -4  -9   4       1456.83       1264.66       108.71 o                         
  -3  -9   4       1728.70       1730.41       123.12 o                         
  -2  -9   4        302.90        295.05        46.38 o                         
  -1  -9   4       3073.22       3195.82       150.07 o                         
   0  -9   4       1087.94        943.69        76.19 o                         
   1  -9   4       6396.88       6553.00       200.77 o                         
   2  -9   4       5198.14       5132.21       163.05 o                         
   3  -9   4       6722.33       6109.83       460.92 o                         
   4  -9   4        643.57        538.36        62.67 o                         
   5  -9   4       2222.69       1653.07       201.00 o                         
   6  -9   4       1714.62       1356.94       142.14 o                         
   7  -9   4        242.49        244.20        37.48 o                         
   8  -9   4       1000.28       1001.68        71.79 o                         
   9  -9   4        271.27        281.29        48.95 o                         
  10  -9   4        289.08        350.59        46.57 o                         
  11  -9   4        121.00        142.39        35.45 o                         
  12  -9   4        751.76        679.36        82.76 o                         
  13  -9   4       1982.55       1899.59       140.66 o                         
  14  -9   4       1136.60       1370.98       166.27 o                         
  15  -9   4        330.47        178.10       126.84 o                         
  -8  -8   4       5634.17       5580.40       358.85 o                         
  -7  -8   4       4909.74       4540.80       264.93 o                         
  -6  -8   4       4618.31       4945.68       239.03 o                         
  -5  -8   4       3250.92       3261.39       181.90 o                         
  -4  -8   4        710.02        909.72       106.85 o                         
  -3  -8   4       2268.08       2465.04       139.23 o                         
  -2  -8   4       6059.27       6350.28       218.03 o                         
  -1  -8   4       5434.68       5736.02       194.44 o                         
   0  -8   4        938.41        819.47        89.96 o                         
   1  -8   4       4333.83       4676.50       154.24 o                         
   2  -8   4       1987.77       2010.75        90.19 o                         
   3  -8   4       1674.98       1800.29        88.61 o                         
   4  -8   4      23521.58      24712.57       450.09 o                         
   5  -8   4       3700.89       3392.33       153.93 o                         
   6  -8   4       2183.05       1939.96        91.75 o                         
   7  -8   4       7517.29       7428.49       199.20 o                         
   8  -8   4       9388.65       9779.23       243.49 o                         
   9  -8   4        549.36        571.25        80.41 o                         
  10  -8   4        188.35        221.35        44.71 o                         
  11  -8   4        318.76        374.14        58.22 o                         
  12  -8   4        221.56        185.69        67.64 o                         
  13  -8   4        805.09        713.96        86.18 o                         
  14  -8   4        467.40        405.07        97.33 o                         
  15  -8   4        359.92        311.36        98.13 o                         
  -9  -7   4        159.30        187.56        91.30 o                         
  -8  -7   4        493.89        353.29        85.55 o                         
  -7  -7   4       1533.10       1523.39       128.16 o                         
  -6  -7   4         15.95         46.91        31.99 o                         
  -5  -7   4       1952.01       1695.78       123.03 o                         
  -4  -7   4         52.75         86.25        34.28 o                         
  -3  -7   4         31.66         12.68        19.58 o                         
  -2  -7   4        419.11        321.15        46.30 o                         
  -1  -7   4        616.70        781.49        64.36 o                         
   0  -7   4       9372.17       8863.96       211.86 o                         
   1  -7   4       5469.78       5166.02       152.68 o                         
   2  -7   4       2007.72       1928.76        81.77 o                         
   3  -7   4       2626.83       2718.40       141.45 o                         
   4  -7   4      10581.09       9847.70       200.38 o                         
   5  -7   4       3738.41       3260.03       112.03 o                         
   6  -7   4         23.94         85.26        22.88 o                         
   7  -7   4       2577.49       2524.08       107.91 o                         
   8  -7   4       1335.52       1327.85        83.72 o                         
   9  -7   4        305.83        374.93        64.43 o                         
  10  -7   4        240.94        192.91        50.62 o                         
  11  -7   4        935.43        934.20       236.41 o                         
  12  -7   4       1786.40       1657.43       131.37 o                         
  13  -7   4         59.55         90.46        52.13 o                         
  14  -7   4         34.73         98.17        53.30 o                         
  15  -7   4       2243.73       2352.99       230.75 o                         
 -10  -6   4       3548.83       3738.84       416.02 o                         
  -9  -6   4       5490.31       5411.84       482.70 o                         
  -8  -6   4       1273.54       1207.80       191.18 o                         
  -7  -6   4       4608.73       4247.22       244.39 o                         
  -6  -6   4       9603.12       8840.15       292.83 o                         
  -5  -6   4       6776.34       6455.91       234.89 o                         
  -4  -6   4       6692.01       6818.72       362.18 o                         
  -3  -6   4        671.62        655.38        74.29 o                         
  -2  -6   4       4579.84       5426.07       216.45 o                         
  -1  -6   4       3568.09       3429.97       126.79 o                         
   0  -6   4      11100.61      11099.93       229.92 o                         
   1  -6   4        647.49        458.92        45.91 o                         
   2  -6   4       9630.35       8730.78       184.21 o                         
   3  -6   4      16485.70      16208.83       264.31 o                         
   4  -6   4       1430.51       1734.87        74.58 o                         
   5  -6   4        605.01        717.53        51.43 o                         
   6  -6   4      18011.90      17359.66       360.55 o                         
   7  -6   4       7945.27       8719.18       348.28 o                         
   8  -6   4       5584.37       6053.44       356.26 o                         
   9  -6   4       5419.42       5972.97       376.90 o                         
  10  -6   4       2370.55       2529.91       174.24 o                         
  11  -6   4       2054.56       1871.34       157.77 o                         
  12  -6   4         30.94          0.00        24.76 o                         
  13  -6   4        405.00        473.15       140.68 o                         
  14  -6   4         30.58         86.91       100.38 o                         
  15  -6   4        600.43        559.17       118.71 o                         
 -11  -5   4       1483.74       1512.39       275.39 o                         
 -10  -5   4         39.71          0.00        57.54 o                         
  -9  -5   4         14.38          1.13        34.96 o                         
  -8  -5   4        175.16        135.66        36.35 o                         
  -7  -5   4         20.63         35.99        30.55 o                         
  -6  -5   4         32.03         10.89        19.73 o                         
  -5  -5   4        532.06        473.84        54.92 o                         
  -4  -5   4        512.77        545.42        58.77 o                         
  -3  -5   4       1443.18       1275.28        98.87 o                         
  -2  -5   4       1971.35       2048.93       222.99 o                         
  -1  -5   4        250.25        216.69        30.64 o                         
   0  -5   4       2626.17       2251.33       147.73 o                         
   1  -5   4        202.85        251.63        28.50 o                         
   2  -5   4      12914.81      12503.00       205.62 o                         
   3  -5   4       1618.65       1672.02        66.05 o                         
   4  -5   4      12163.95      12187.99       259.90 o                         
   5  -5   4       4095.86       4934.97       187.19 o                         
   6  -5   4       1232.18       1124.26       105.93 o                         
   7  -5   4       5578.96       6170.03       344.85 o                         
   8  -5   4       1139.65       1056.77       146.38 o                         
   9  -5   4       2899.08       3028.05       287.90 o                         
  10  -5   4       6827.60       6306.16       289.10 o                         
  11  -5   4         55.05         90.29        38.71 o                         
  12  -5   4        515.40        406.56        76.05 o                         
  13  -5   4        529.38        781.79       179.58 o                         
  14  -5   4        810.20        716.90       182.64 o                         
 -11  -4   4       2079.37       2150.96       313.38 o                         
 -10  -4   4       2909.17       2884.84       346.89 o                         
  -9  -4   4       2774.15       3497.76       356.59 o                         
  -8  -4   4       4019.23       3735.70       343.04 o                         
  -7  -4   4       1058.33       1081.50       124.04 o                         
  -6  -4   4        142.11        180.05        33.95 o                         
  -5  -4   4       2211.98       2231.57       148.43 o                         
  -4  -4   4       6452.32       6651.62       200.83 o                         
  -3  -4   4      14436.51      14103.41       362.31 o                         
  -2  -4   4      15650.27      14389.65       351.12 o                         
  -1  -4   4        234.20        187.94        25.92 o                         
   0  -4   4        240.40        258.40        27.06 o                         
   1  -4   4      22317.05      21613.11       319.53 o                         
   2  -4   4      25870.96      24557.55       549.49 o                         
   3  -4   4       8381.22       7655.46       216.91 o                         
   4  -4   4       2403.49       2650.44       123.21 o                         
   5  -4   4       1715.31       1560.96       142.95 o                         
   6  -4   4         45.64         24.61        50.35 o                         
   7  -4   4       1145.37       1217.80       141.88 o                         
   8  -4   4      16287.11      18308.00       489.89 o                         
   9  -4   4         17.90         54.85        33.73 o                         
  10  -4   4         53.71        148.29        48.61 o                         
  11  -4   4       1975.78       1758.54       298.01 o                         
  12  -4   4       4547.26       4622.38       272.73 o                         
  13  -4   4       1580.26       1289.57       232.62 o                         
  14  -4   4       1726.67       2073.51       315.04 o                         
 -12  -3   4        381.94        446.32       104.37 o                         
 -11  -3   4          3.92          0.00        48.45 o                         
 -10  -3   4        238.53        438.61       128.05 o                         
  -9  -3   4       2179.68       2006.60       262.47 o                         
  -8  -3   4       1496.10       1671.14       230.48 o                         
  -7  -3   4          2.11          2.39        48.48 o                         
  -6  -3   4        368.39        321.29        45.98 o                         
  -5  -3   4       6918.70       8244.94       224.32 o                         
  -4  -3   4       1631.93       1540.63        83.33 o                         
  -3  -3   4       5426.10       5159.39       151.29 o                         
  -2  -3   4       4800.58       4625.05       157.87 o                         
  -1  -3   4       6502.77       5752.33       170.51 o                         
   0  -3   4       3853.78       3736.09        75.49 o                         
   1  -3   4      15844.48      14693.86       344.58 o                         
   2  -3   4        314.92        265.09        43.18 o                         
   3  -3   4       1025.70       1119.45       100.43 o                         
   4  -3   4        600.44       1273.94       118.13 o                         
   5  -3   4       6047.05       5649.32       202.56 o                         
   6  -3   4        582.07        610.93        65.92 o                         
   7  -3   4        403.59        284.27        60.26 o                         
   8  -3   4          2.52         59.53        42.42 o                         
   9  -3   4       6000.92       5618.11       258.20 o                         
  10  -3   4        614.49        485.38        79.74 o                         
  11  -3   4       1959.10       1646.92       155.14 o                         
  12  -3   4          7.51         71.08        68.47 o                         
  13  -3   4        141.26         40.86        63.30 o                         
  14  -3   4        102.73         65.50        61.38 o                         
 -12  -2   4       1562.23       1949.08       198.98 o                         
 -11  -2   4        144.34         95.82        85.29 o                         
 -10  -2   4       1743.01       1832.11       262.02 o                         
  -9  -2   4       4242.30       4298.71       374.53 o                         
  -8  -2   4       2099.66       2225.86       247.94 o                         
  -7  -2   4        497.32        588.62       109.54 o                         
  -6  -2   4       1247.56       1006.98       103.25 o                         
  -5  -2   4       7538.10       7869.76       203.53 o                         
  -4  -2   4       2073.29       2007.55        86.78 o                         
  -3  -2   4       2331.24       2353.53        87.99 o                         
  -2  -2   4        975.93        831.65        32.14 o                         
  -1  -2   4       8900.02       8274.83       200.55 o                         
   0  -2   4      57792.00      61134.42      1434.03 o                         
   1  -2   4       7172.24       5900.65       130.39 o                         
   2  -2   4       1584.69       1366.79       103.14 o                         
   3  -2   4        656.45        717.21        81.23 o                         
   4  -2   4       1350.04       1389.79        77.05 o                         
   5  -2   4      27213.13      28097.54       575.51 o                         
   6  -2   4       4339.41       4577.87       298.19 o                         
   7  -2   4       4457.29       4658.62       326.85 o                         
   8  -2   4         49.46        139.39        61.03 o                         
   9  -2   4       2010.06       1850.55       233.34 o                         
  10  -2   4       7361.85       9074.30       574.58 o                         
  11  -2   4       2209.38       2160.20       280.61 o                         
  12  -2   4        371.95        177.76        88.55 o                         
  13  -2   4       3482.60       3618.47       413.16 o                         
 -13  -1   4       1099.35       1095.37       162.25 o                         
 -12  -1   4        621.24        422.27       101.33 o                         
 -11  -1   4       1915.91       2324.13       294.37 o                         
 -10  -1   4        585.82        435.93       128.89 o                         
  -9  -1   4       1726.39       1951.51       239.99 o                         
  -8  -1   4        617.99        310.75       242.59 o                         
  -7  -1   4       1436.05        827.85       352.47 o                         
  -6  -1   4         13.23         30.66        37.35 o                         
  -5  -1   4       7137.42       5122.32       827.24 o                         
  -4  -1   4      22137.29      22583.89       360.71 o                         
  -3  -1   4       3252.09       3348.71        80.97 o                         
  -2  -1   4      25239.93      24895.40       284.84 o                         
  -1  -1   4       1629.25       2020.68        82.71 o                         
   0  -1   4      16898.02      15055.66       446.93 o                         
   1  -1   4       4312.60       3946.16       182.48 o                         
   2  -1   4      34116.45      33463.31       870.87 o                         
   3  -1   4      14677.33      13954.63      1113.06 o                         
   4  -1   4         50.57         50.63        31.37 o                         
   5  -1   4       5448.63       6053.94       335.63 o                         
   6  -1   4         24.48         77.86        55.97 o                         
   7  -1   4         57.14        119.14        58.27 o                         
   8  -1   4          4.39         47.80        43.16 o                         
   9  -1   4       4988.97       6182.26       446.53 o                         
  10  -1   4       2479.14       2233.47       284.84 o                         
  11  -1   4       4110.19       4246.36       416.68 o                         
  12  -1   4        330.72        305.29       110.77 o                         
  13  -1   4        147.60        130.04       105.99 o                         
 -13   0   4       1037.97       1287.65       164.91 o                         
 -12   0   4         80.87         94.77        47.32 o                         
 -11   0   4       2696.09       3197.03       237.21 o                         
 -10   0   4       1121.90        957.53       175.15 o                         
  -9   0   4       1323.64       1616.74       213.17 o                         
  -8   0   4      10323.23       5599.74      2775.64 o                         
  -7   0   4      12682.04      12609.98       560.44 o                         
  -6   0   4        498.20        491.98        88.43 o                         
  -5   0   4       5945.28       5401.99       348.18 o                         
  -4   0   4        602.65        649.84        59.91 o                         
  -3   0   4       6287.66       6384.44       142.83 o                         
  -2   0   4      11058.85      10624.08       295.37 o                         
  -1   0   4        359.18        453.46        31.94 o                         
   0   0   4       1779.32       1736.36       113.15 o                         
   1   0   4      28655.56      29593.40       770.97 o                         
   2   0   4      10496.46      10944.68       383.44 o                         
   3   0   4      19968.54      20370.96      1038.04 o                         
   4   0   4        788.33        619.82        95.70 o                         
   5   0   4       1790.40       1832.88       184.85 o                         
   6   0   4      16471.71      17745.76       716.47 o                         
   7   0   4      21846.76      24214.79       919.44 o                         
   8   0   4      14386.45      14448.14       700.96 o                         
   9   0   4       3530.02       4010.88       368.29 o                         
  10   0   4       2379.33       2506.83       302.44 o                         
  11   0   4        732.25       1060.40       214.45 o                         
  12   0   4       5457.34       6081.43       541.95 o                         
  13   0   4         16.23         95.38        89.50 o                         
 -14   1   4       1898.63       2275.62       233.70 o                         
 -13   1   4       1893.13       2248.11       219.54 o                         
 -12   1   4       1946.73       2266.56       210.85 o                         
 -11   1   4        780.93        667.87       110.08 o                         
 -10   1   4       4598.36       5218.31       279.72 o                         
  -9   1   4       9932.02      10149.53       382.86 o                         
  -8   1   4       2753.83       3102.79       185.64 o                         
  -7   1   4       6310.80       6068.61       247.17 o                         
  -6   1   4       3609.03       3656.97       170.75 o                         
  -5   1   4      17440.12      18268.10       345.48 o                         
  -4   1   4      11171.62      11138.52       227.64 o                         
  -3   1   4       4639.03       4123.22       149.11 o                         
  -2   1   4      82627.16      77754.66      1111.54 o                         
  -1   1   4       6032.80       6043.39       174.99 o                         
   0   1   4      19439.01      20251.89       355.49 o                         
   1   1   4       1361.11       1780.95       121.25 o                         
   2   1   4      17365.16      18566.80       586.67 o                         
   3   1   4       1225.36       1122.26       124.00 o                         
   4   1   4       4481.33       5086.35       212.80 o                         
   5   1   4       6907.87       7212.00       255.45 o                         
   6   1   4      12593.76      12127.98       581.01 o                         
   7   1   4        358.04        451.43       115.44 o                         
   8   1   4       1946.48       1830.85       243.39 o                         
   9   1   4        236.10        127.46        87.94 o                         
  10   1   4       1492.20       1279.92       227.85 o                         
  11   1   4         63.59         54.82        64.72 o                         
  12   1   4       1201.02       1282.30       252.56 o                         
 -14   2   4        280.71        154.09       100.15 o                         
 -13   2   4       1432.65       1684.60       188.58 o                         
 -12   2   4          2.40         28.73        48.69 o                         
 -11   2   4        710.34        582.05        99.73 o                         
 -10   2   4       1644.40       1966.84       164.92 o                         
  -9   2   4       1374.15       1117.83       120.72 o                         
  -8   2   4       1070.81       1536.25       190.49 o                         
  -7   2   4       2867.61       2852.45       129.72 o                         
  -6   2   4      10183.36      10161.88       283.52 o                         
  -5   2   4       4936.45       4401.10       209.03 o                         
  -4   2   4         57.28         56.92        11.13 o                         
  -3   2   4       1467.36       1485.56        45.02 o                         
  -2   2   4     107626.80     108251.80      2251.94 o                         
  -1   2   4        138.69        216.21        28.60 o                         
   0   2   4      11647.01      12455.07       288.08 o                         
   1   2   4      26463.15      25653.50       723.63 o                         
   2   2   4      27787.99      30728.29       891.32 o                         
   3   2   4       4818.29       4773.19       284.05 o                         
   4   2   4      10195.17      10437.86      1127.01 o                         
   5   2   4       2521.13       2300.36       143.82 o                         
   6   2   4       5307.33       4954.88       235.10 o                         
   7   2   4        586.86        637.12       125.38 o                         
   8   2   4        371.55        413.18       106.80 o                         
   9   2   4       3128.30       3028.23       338.36 o                         
  10   2   4        615.85        611.26       151.06 o                         
  11   2   4       1515.66       1639.04       280.27 o                         
  12   2   4         93.55        221.12       127.00 o                         
 -15   3   4       3326.66       3874.06       372.80 o                         
 -14   3   4       1996.18       2194.64       305.48 o                         
 -13   3   4       3399.58       4021.49       285.18 o                         
 -12   3   4       4835.58       5416.34       313.53 o                         
 -11   3   4       5448.26       6491.49       349.12 o                         
 -10   3   4      19058.87      20347.42       746.03 o                         
  -9   3   4        338.69        136.43        47.79 o                         
  -8   3   4        333.42        256.24        33.36 o                         
  -7   3   4       4980.56       4298.45       299.30 o                         
  -6   3   4      13113.05      12962.85       375.83 o                         
  -5   3   4       1484.94       1565.53        61.37 o                         
  -4   3   4      12116.74      11188.54       178.07 o                         
  -3   3   4         70.25        107.00        14.58 o                         
  -2   3   4       5669.07       5582.11       141.24 o                         
  -1   3   4        244.77        223.10        21.48 o                         
   0   3   4      54017.36      54419.63      1308.00 o                         
   1   3   4      22347.31      23447.60       509.76 o                         
   2   3   4       6280.27       6079.70       223.83 o                         
   3   3   4        531.95        679.12       108.07 o                         
   4   3   4       5976.41       6220.49       376.09 o                         
   5   3   4       7114.97       7133.87       505.30 o                         
   6   3   4       1350.88       1237.10       120.50 o                         
   7   3   4       1412.43       1204.08       221.97 o                         
   8   3   4         21.95         68.95        63.88 o                         
   9   3   4        728.19        742.99       174.38 o                         
  10   3   4        200.97        220.46       105.26 o                         
  11   3   4         31.19          0.00        80.36 o                         
 -15   4   4         57.94         32.57        38.98 o                         
 -14   4   4        347.07        289.33       112.83 o                         
 -13   4   4        907.79       1011.86       138.66 o                         
 -12   4   4         51.31         89.42        55.71 o                         
 -11   4   4         87.31        245.89        74.40 o                         
 -10   4   4         51.56        120.00        78.89 o                         
  -9   4   4        297.63        329.36        33.26 o                         
  -8   4   4        127.38        125.51        22.57 o                         
  -7   4   4         56.72         68.02        20.92 o                         
  -6   4   4        255.55        192.25        25.42 o                         
  -5   4   4       7370.88       7632.22       148.45 o                         
  -4   4   4      19243.32      19583.86       355.31 o                         
  -3   4   4      54719.45      54767.54       902.44 o                         
  -2   4   4         50.25         99.22        17.77 o                         
  -1   4   4       2250.48       2336.94        92.61 o                         
   0   4   4       2695.90       2545.53       123.86 o                         
   1   4   4      14070.09      14531.62       381.07 o                         
   2   4   4       2802.00       3015.59       162.25 o                         
   3   4   4       3059.41       2990.15       170.99 o                         
   4   4   4        201.99        197.67        69.88 o                         
   5   4   4         83.64        136.30        37.66 o                         
   6   4   4        160.69        138.98        40.86 o                         
   7   4   4        189.53        193.31        69.51 o                         
   8   4   4        193.85         89.57        28.81 o                         
   9   4   4        125.24        148.34        64.30 o                         
  10   4   4        165.52         91.48        67.49 o                         
 -15   5   4        987.62       1091.89       130.63 o                         
 -14   5   4        866.15        919.64       116.22 o                         
 -13   5   4        326.37        338.92        69.16 o                         
 -12   5   4       2103.27       2070.08       152.25 o                         
 -11   5   4       2444.18       2434.88       158.27 o                         
 -10   5   4        856.70        913.06        76.38 o                         
  -9   5   4       3314.45       3209.21       178.67 o                         
  -8   5   4       4416.14       4263.29       123.03 o                         
  -7   5   4       3783.96       3238.59       104.23 o                         
  -6   5   4        517.86        628.32        41.62 o                         
  -5   5   4      21902.65      21574.11       306.81 o                         
  -4   5   4       5772.86       5551.22       118.49 o                         
  -3   5   4      25274.51      23289.46       574.67 o                         
  -2   5   4       6241.44       6510.65       169.83 o                         
  -1   5   4      26727.46      29441.31       501.22 o                         
   0   5   4       1594.70       1713.87       108.45 o                         
   1   5   4       7015.35       7729.32       271.91 o                         
   2   5   4       5346.06       6038.32       250.97 o                         
   3   5   4        934.84        921.66        99.66 o                         
   4   5   4         30.61         90.14        49.31 o                         
   5   5   4        889.53        869.11       160.26 o                         
   6   5   4         29.75         51.09        29.40 o                         
   7   5   4        608.95        493.72        87.94 o                         
   8   5   4       1144.79        875.23       195.67 o                         
   9   5   4       1367.94       1094.33       221.47 o                         
  10   5   4         30.76        214.50       115.27 o                         
 -15   6   4       3348.39       3105.36       310.86 o                         
 -14   6   4       3165.95       3476.18       224.13 o                         
 -13   6   4       2035.87       1966.87       156.41 o                         
 -12   6   4       1960.20       1932.24       147.09 o                         
 -11   6   4        218.78        167.27        29.87 o                         
 -10   6   4          6.79         23.04        18.38 o                         
  -9   6   4       1250.32       1159.51        68.17 o                         
  -8   6   4       1385.09       1511.97        73.56 o                         
  -7   6   4       2699.55       2283.11        86.23 o                         
  -6   6   4       3575.82       3701.72       105.84 o                         
  -5   6   4       3895.26       3732.35       115.53 o                         
  -4   6   4       7406.11       7853.27       284.70 o                         
  -3   6   4        732.48        612.05        41.14 o                         
  -2   6   4       2596.48       2197.06        95.46 o                         
  -1   6   4       1534.07       2025.82       100.75 o                         
   0   6   4         16.62          0.00        20.48 o                         
   1   6   4       2674.75       2687.69       160.27 o                         
   2   6   4         11.36         57.93        26.39 o                         
   3   6   4       5816.63       5847.43       274.50 o                         
   4   6   4        162.11        129.96        61.77 o                         
   5   6   4        605.56        558.55       125.97 o                         
   6   6   4       1178.23       1151.13       136.20 o                         
   7   6   4       2303.07       1979.46       350.16 o                         
   8   6   4        161.85        182.53        67.01 o                         
   9   6   4         31.51          5.25        37.39 o                         
 -15   7   4       2799.04       2800.75       235.34 o                         
 -14   7   4         38.08         31.16        42.12 o                         
 -13   7   4       3267.14       3035.72       189.98 o                         
 -12   7   4       2376.45       2478.12       140.74 o                         
 -11   7   4       2569.33       2440.45       141.04 o                         
 -10   7   4        135.32        162.30        28.79 o                         
  -9   7   4        603.28        597.34        59.76 o                         
  -8   7   4       7066.16       7210.60       173.66 o                         
  -7   7   4       6135.61       5948.02       151.89 o                         
  -6   7   4       4736.21       4248.25       244.97 o                         
  -5   7   4       8448.46       8877.90       297.05 o                         
  -4   7   4      12138.06      12620.96       369.36 o                         
  -3   7   4        249.05        215.45        24.05 o                         
  -2   7   4       5561.94       5740.21       175.98 o                         
  -1   7   4       2552.10       2398.73       116.58 o                         
   0   7   4       4606.29       4303.82       173.64 o                         
   1   7   4       2258.38       3130.72       184.67 o                         
   2   7   4         52.96         96.18        36.47 o                         
   3   7   4       1669.14       1787.00       157.03 o                         
   4   7   4      15686.04      16677.12       551.45 o                         
   5   7   4        743.58       1048.13       191.05 o                         
   6   7   4       3548.15       3048.74       392.32 o                         
   7   7   4       5558.67       5054.33       765.27 o                         
   8   7   4       2111.59       2011.55       312.50 o                         
 -15   8   4        269.59        215.34        49.89 o                         
 -14   8   4         52.08         10.20        23.58 o                         
 -13   8   4       3476.80       3069.43       189.57 o                         
 -12   8   4        151.93        238.89        39.59 o                         
 -11   8   4       4272.16       4284.88       179.43 o                         
 -10   8   4       4476.72       4273.35       143.42 o                         
  -9   8   4        166.67        119.93        31.49 o                         
  -8   8   4        971.58       1035.24        66.52 o                         
  -7   8   4          4.88          6.21        11.07 o                         
  -6   8   4       1850.47       1450.43       113.43 o                         
  -5   8   4       1510.75       1532.37       127.68 o                         
  -4   8   4       4277.80       4467.87       216.52 o                         
  -3   8   4       9596.54       9613.12       558.51 o                         
  -2   8   4       3317.45       3431.22       138.93 o                         
  -1   8   4        358.20        423.60        50.87 o                         
   0   8   4        267.84        349.43        49.83 o                         
   1   8   4       2877.00       3028.47       162.75 o                         
   2   8   4       8825.62       9673.98       381.98 o                         
   3   8   4         63.12         14.65        69.60 o                         
   4   8   4        101.59        203.66        66.29 o                         
   5   8   4         43.54        108.06        46.37 o                         
   6   8   4       2716.49       2313.81       217.43 o                         
   7   8   4        272.40        191.89        71.42 o                         
 -15   9   4         94.94         55.31        44.61 o                         
 -14   9   4       5331.07       5470.50       318.32 o                         
 -13   9   4       5315.92       5692.48       215.18 o                         
 -12   9   4       1475.23       1371.89        77.38 o                         
 -11   9   4       1268.69       1319.65       115.29 o                         
 -10   9   4      12301.20      12582.05       337.84 o                         
  -9   9   4      16289.52      15661.81       272.61 o                         
  -8   9   4       8251.06       7351.16       450.10 o                         
  -7   9   4        578.23        498.34       116.85 o                         
  -6   9   4       1660.71       1454.35       203.44 o                         
  -5   9   4         28.64         12.13        29.73 o                         
  -4   9   4        873.41        930.26       104.36 o                         
  -3   9   4       5211.29       5469.20       264.23 o                         
  -2   9   4       7224.66       7397.27       262.27 o                         
  -1   9   4       2388.88       2381.80       131.68 o                         
   0   9   4        111.93         91.16        31.75 o                         
   1   9   4       7149.51       8000.41       289.42 o                         
   2   9   4       8144.68       8517.04       318.77 o                         
   3   9   4       8390.54       8623.67       542.12 o                         
   4   9   4       3279.83       3706.94       261.56 o                         
   5   9   4       2561.26       1971.49       284.87 o                         
   6   9   4       4757.00       4133.83       416.11 o                         
 -15  10   4       2500.65       2651.79       243.78 o                         
 -14  10   4       1249.98       1584.16       258.73 o                         
 -13  10   4         36.44          4.56        39.32 o                         
 -12  10   4        782.06        832.95        93.30 o                         
 -11  10   4        154.70        161.85        45.22 o                         
 -10  10   4        823.14        777.49       105.86 o                         
  -9  10   4       7693.24       7902.54       341.96 o                         
  -8  10   4      15445.13      16463.79       523.82 o                         
  -7  10   4        200.83        126.88        87.67 o                         
  -6  10   4       1438.56       1415.61       182.14 o                         
  -5  10   4        632.13        876.35       110.11 o                         
  -4  10   4       5591.99       5647.62       358.21 o                         
  -3  10   4       3014.66       2458.26       263.70 o                         
  -2  10   4         25.61         46.72        17.70 o                         
  -1  10   4       1407.62       1434.94       107.85 o                         
   0  10   4        214.21        191.35        43.13 o                         
   1  10   4       1583.00       1591.82       130.88 o                         
   2  10   4        417.34        418.97        67.88 o                         
   3  10   4        281.59        267.38        63.90 o                         
   4  10   4        624.99        518.57        88.89 o                         
   5  10   4       1253.53        851.78       189.51 o                         
 -15  11   4       2512.51       2853.04       588.57 o                         
 -14  11   4        203.60        238.58        88.30 o                         
 -13  11   4        248.42        337.93        88.34 o                         
 -12  11   4       2392.12       2471.32       166.76 o                         
 -11  11   4       2749.69       3067.56       219.88 o                         
 -10  11   4        732.87        711.96       104.10 o                         
  -9  11   4        879.49        886.98       217.36 o                         
  -8  11   4       2077.98       2220.67       180.74 o                         
  -7  11   4      12275.80      12720.60       462.47 o                         
  -6  11   4       5081.11       5087.58       288.67 o                         
  -5  11   4       2006.11       2176.17       182.49 o                         
  -4  11   4        170.33        358.52        79.50 o                         
  -3  11   4         86.18         34.59        47.25 o                         
  -2  11   4       1355.05       1447.53       155.76 o                         
  -1  11   4       3299.96       3463.04       249.15 o                         
   0  11   4       2058.19       2229.73       168.10 o                         
   1  11   4        702.02        755.96       133.06 o                         
   2  11   4        694.85        615.18        89.06 o                         
   3  11   4        160.32         72.97        43.37 o                         
   4  11   4        624.65        642.72       104.89 o                         
 -14  12   4        877.15        930.63       251.34 o                         
 -13  12   4       5869.78       6708.42       540.83 o                         
 -12  12   4        368.73        454.92        93.07 o                         
 -11  12   4        695.79        787.80       117.30 o                         
 -10  12   4        697.05        695.68       112.09 o                         
  -9  12   4        218.43        349.50        75.23 o                         
  -8  12   4         54.06         71.70        35.58 o                         
  -7  12   4        120.89        193.65        70.61 o                         
  -6  12   4       2288.72       2481.92       207.12 o                         
  -5  12   4       1096.19       1455.84       156.01 o                         
  -4  12   4       2527.77       2154.70       192.54 o                         
  -3  12   4       1667.19       1705.24       172.31 o                         
  -2  12   4        839.35        715.95       112.06 o                         
  -1  12   4       1068.19       1314.08       245.28 o                         
   0  12   4       4095.02       4461.91       312.90 o                         
   1  12   4       2066.86       2263.02       231.72 o                         
   2  12   4         51.37         30.23        42.54 o                         
   3  12   4        151.94        154.28        75.99 o                         
 -14  13   4         69.14        133.11       112.39 o                         
 -13  13   4         29.96         98.88        62.52 o                         
 -12  13   4       1709.24       1641.46       179.56 o                         
 -11  13   4          5.00        114.56        76.35 o                         
 -10  13   4       1001.72       1126.36       151.38 o                         
  -9  13   4          9.45         35.98        58.18 o                         
  -8  13   4         36.63         62.98        42.81 o                         
  -7  13   4         89.66        117.03        61.80 o                         
  -6  13   4        974.80        813.10       121.77 o                         
  -5  13   4        964.55        985.53       136.91 o                         
  -4  13   4       1867.69       2078.00       200.59 o                         
  -3  13   4        597.96        619.10       124.21 o                         
  -2  13   4       1832.68       1864.51       201.01 o                         
  -1  13   4         87.94        208.20       116.79 o                         
   0  13   4         91.68        133.69        55.31 o                         
   1  13   4        142.30        120.14        63.52 o                         
 -13  14   4        809.82        667.43       120.42 o                         
 -12  14   4       1183.80       1067.87       148.20 o                         
 -11  14   4       2098.76       2232.40       213.65 o                         
 -10  14   4        372.86        381.02        96.12 o                         
  -9  14   4        843.99        708.48       156.15 o                         
  -8  14   4       4675.13       5076.70       326.22 o                         
  -7  14   4        399.64        534.92       117.96 o                         
  -6  14   4         24.57         19.66        30.67 o                         
  -5  14   4        132.02        245.34       135.92 o                         
  -4  14   4       2550.56       2840.28       247.58 o                         
  -3  14   4        526.45        490.94       104.35 o                         
  -2  14   4       2341.76       3335.64       278.60 o                         
  -1  14   4       2555.92       2579.00       248.48 o                         
 -12  15   4          0.48          0.00        50.03 o                         
 -11  15   4         51.97        161.76        72.73 o                         
 -10  15   4        726.94        559.41       107.31 o                         
  -9  15   4         11.38        163.00        87.09 o                         
  -8  15   4         34.55         91.80        73.81 o                         
  -7  15   4          5.81        136.76        81.51 o                         
  -6  15   4       1965.59       2354.91       232.06 o                         
  -5  15   4        949.80        943.02       152.69 o                         
  -4  15   4        497.35        523.74       118.82 o                         
  -3  15   4        564.11        562.07       157.61 o                         
  -9  16   4       4265.44       4930.95       418.38 o                         
  -8  16   4        393.15        330.75        83.46 o                         
  -7  16   4       3244.72       3709.70       444.76 o                         
  -6  16   4       5240.73       5262.28       364.00 o                         
   3 -16   5         82.33          0.00        52.26 o                         
   4 -16   5         83.99        120.58        55.10 o                         
   5 -16   5         65.59         72.53        47.60 o                         
   6 -16   5        666.70        774.44       167.43 o                         
   7 -16   5       4610.14       5312.75       605.06 o                         
   8 -16   5        726.18        647.27       115.75 o                         
   9 -16   5        642.37        719.79       121.19 o                         
  10 -16   5        902.39       1008.99       150.39 o                         
   1 -15   5         46.02         70.32        82.97 o                         
   2 -15   5         11.05         59.74        56.80 o                         
   3 -15   5        439.34        476.00        98.18 o                         
   4 -15   5        127.85         61.37        62.74 o                         
   5 -15   5       1175.10       1067.11       165.13 o                         
   6 -15   5          2.71         80.29        42.15 o                         
   7 -15   5         21.64         35.70        58.20 o                         
   8 -15   5        579.40        554.52       102.80 o                         
   9 -15   5         33.54        182.82        68.62 o                         
  10 -15   5         15.94         73.00        46.62 o                         
  11 -15   5        196.33        296.83        99.69 o                         
  12 -15   5        150.36        177.40        60.91 o                         
  -1 -14   5        961.48       1405.30       254.29 o                         
   0 -14   5         88.25        123.99        45.91 o                         
   1 -14   5        712.24        634.88       103.50 o                         
   2 -14   5       5374.95       5672.43       760.31 o                         
   3 -14   5       2788.96       2925.83       288.11 o                         
   4 -14   5       2737.64       2655.25       213.31 o                         
   5 -14   5       1131.94       1185.30       178.57 o                         
   6 -14   5       1056.41        836.23       135.69 o                         
   7 -14   5        103.95        121.87        60.90 o                         
   8 -14   5       1283.74       1371.20       160.87 o                         
   9 -14   5       1034.98        897.75       132.18 o                         
  10 -14   5       1084.86       1123.95       117.20 o                         
  11 -14   5         10.53          0.00        28.68 o                         
  12 -14   5       1393.46       1373.16       136.55 o                         
  13 -14   5        723.96        552.87        85.39 o                         
  -3 -13   5       1336.17       1320.22       231.01 o                         
  -2 -13   5        104.95        241.36       121.69 o                         
  -1 -13   5         60.69         51.24        37.71 o                         
   0 -13   5         85.04         25.60        55.59 o                         
   1 -13   5        234.83        309.53        72.69 o                         
   2 -13   5        130.57        296.33        77.32 o                         
   3 -13   5        196.16        236.70        72.19 o                         
   4 -13   5       1927.42       2207.80       186.24 o                         
   5 -13   5         32.74         67.96        48.77 o                         
   6 -13   5        296.49        637.06       195.84 o                         
   7 -13   5       4245.09       4227.03       267.81 o                         
   8 -13   5       1563.29       1421.04       155.85 o                         
   9 -13   5        330.86        304.76        59.44 o                         
  10 -13   5        377.85        448.46        73.92 o                         
  11 -13   5          0.29          0.00        46.03 o                         
  12 -13   5        375.82        429.53        74.79 o                         
  13 -13   5         51.32         22.51        24.39 o                         
  -4 -12   5        393.52        374.80        81.39 o                         
  -3 -12   5        737.08        631.96       103.84 o                         
  -2 -12   5        512.05        420.97        85.50 o                         
  -1 -12   5        290.97        147.72        46.93 o                         
   0 -12   5       2038.33       2062.67       173.76 o                         
   1 -12   5       2881.10       2579.06       192.71 o                         
   2 -12   5       3361.65       3797.47       232.34 o                         
   3 -12   5       2046.77       2076.98       221.70 o                         
   4 -12   5       3596.42       3654.53       227.68 o                         
   5 -12   5       4988.67       4789.76       264.01 o                         
   6 -12   5       6378.77       6440.94       318.18 o                         
   7 -12   5       6081.87       6190.56       314.21 o                         
   8 -12   5        941.46        993.53        96.83 o                         
   9 -12   5        807.34        792.63        87.51 o                         
  10 -12   5        159.14        182.15        46.77 o                         
  11 -12   5       1913.85       1953.34       150.46 o                         
  12 -12   5        302.09        125.23        43.34 o                         
  13 -12   5        616.15        573.65       114.48 o                         
  14 -12   5        605.54        549.32       101.26 o                         
  -5 -11   5       1501.16       1421.73       138.44 o                         
  -4 -11   5       5707.95       5896.69       326.98 o                         
  -3 -11   5       2693.09       2470.00       160.95 o                         
  -2 -11   5       1719.00       1704.53       125.43 o                         
  -1 -11   5       1420.15       1518.41       112.08 o                         
   0 -11   5       2289.42       1970.75       122.41 o                         
   1 -11   5       1995.92       2238.30       125.07 o                         
   2 -11   5       4243.44       3990.57       158.32 o                         
   3 -11   5        923.90        999.60       117.13 o                         
   4 -11   5        467.41        534.02        81.74 o                         
   5 -11   5       1110.91       1010.72       113.10 o                         
   6 -11   5       2590.31       2486.98       146.28 o                         
   7 -11   5         15.19         36.46        28.28 o                         
   8 -11   5        450.72        391.92        64.24 o                         
   9 -11   5       4270.29       4546.99       228.45 o                         
  10 -11   5         55.74         77.94        34.91 o                         
  11 -11   5       2350.18       2485.53       165.64 o                         
  12 -11   5          3.57         12.60        37.26 o                         
  13 -11   5        801.15        742.29       204.98 o                         
  14 -11   5        545.99        553.24       162.89 o                         
  -6 -10   5        936.68        875.77       109.23 o                         
  -5 -10   5       1204.78       1105.78       118.34 o                         
  -4 -10   5       3343.34       3103.54       181.00 o                         
  -3 -10   5       4903.10       4782.78       216.55 o                         
  -2 -10   5       1928.79       1714.41       119.44 o                         
  -1 -10   5       7361.66       8577.98       269.05 o                         
   0 -10   5       1468.16       1347.67        94.92 o                         
   1 -10   5        728.22        669.23        62.78 o                         
   2 -10   5         51.14         53.44        52.82 o                         
   3 -10   5       3713.35       3307.01       124.62 o                         
   4 -10   5          9.70         45.58        24.90 o                         
   5 -10   5        452.67        350.45        69.51 o                         
   6 -10   5         94.19         72.80        23.17 o                         
   7 -10   5         54.48         48.73        17.14 o                         
   8 -10   5       3927.52       4064.48       216.80 o                         
   9 -10   5       3544.24       3289.27       144.64 o                         
  10 -10   5       4910.04       4983.23       188.05 o                         
  11 -10   5        585.61        535.77        77.30 o                         
  12 -10   5       3323.80       3144.31       180.23 o                         
  13 -10   5       3671.65       3524.76       198.38 o                         
  14 -10   5        985.04        848.80       134.50 o                         
  -7  -9   5        950.81        855.69       139.00 o                         
  -6  -9   5        342.95        302.82        60.16 o                         
  -5  -9   5       3187.96       3210.53       164.01 o                         
  -4  -9   5       2292.39       2405.52       149.63 o                         
  -3  -9   5       3044.09       3097.99       162.30 o                         
  -2  -9   5       8839.03       9353.90       283.28 o                         
  -1  -9   5      24342.57      24581.39       497.28 o                         
   0  -9   5       1455.87       1526.76        94.86 o                         
   1  -9   5       4832.89       4892.42       167.77 o                         
   2  -9   5        313.74        419.75        44.49 o                         
   3  -9   5       1567.49       1462.06        99.73 o                         
   4  -9   5       4336.52       3812.78       117.65 o                         
   5  -9   5       4040.18       3465.32       164.96 o                         
   6  -9   5         74.55        111.76        24.25 o                         
   7  -9   5        169.40        277.40        39.43 o                         
   8  -9   5       1511.34       1356.26        87.32 o                         
   9  -9   5        146.97        136.50        26.28 o                         
  10  -9   5        446.75        550.86        62.30 o                         
  11  -9   5       3577.77       3817.38       191.23 o                         
  12  -9   5        531.13        501.39        70.35 o                         
  13  -9   5        315.12        240.25        68.22 o                         
  14  -9   5       2724.20       2943.71       244.17 o                         
  15  -9   5        233.85        354.34       153.47 o                         
  -8  -8   5       1011.37       1005.64       153.42 o                         
  -7  -8   5        961.04        889.34       154.34 o                         
  -6  -8   5        491.89        421.79        71.33 o                         
  -5  -8   5        436.71        409.99        66.12 o                         
  -4  -8   5       6180.32       6244.14       288.90 o                         
  -3  -8   5        810.53        767.64        75.23 o                         
  -2  -8   5       2082.98       2029.75       115.69 o                         
  -1  -8   5       2632.94       2601.82       122.28 o                         
   0  -8   5      19526.43      19414.23       356.99 o                         
   1  -8   5        353.20        355.78        41.46 o                         
   2  -8   5       1767.73       1934.09       112.16 o                         
   3  -8   5       3761.47       3748.23       124.23 o                         
   4  -8   5        492.01        579.53        35.02 o                         
   5  -8   5        275.54        316.63        34.47 o                         
   6  -8   5        164.06        279.83        38.18 o                         
   7  -8   5         72.17         48.94        24.46 o                         
   8  -8   5        285.58        231.28        38.31 o                         
   9  -8   5       5846.53       5674.34       189.20 o                         
  10  -8   5       1321.49       1302.79       105.77 o                         
  11  -8   5       3900.25       4008.13       204.85 o                         
  12  -8   5        584.31        544.00       100.51 o                         
  13  -8   5       1189.60        885.54        96.72 o                         
  14  -8   5        419.28        359.82        89.27 o                         
  15  -8   5       2298.78       1878.38       207.68 o                         
  -9  -7   5       1611.24       1371.95       245.22 o                         
  -8  -7   5        558.39        436.34        96.01 o                         
  -7  -7   5       2680.36       2585.02       166.35 o                         
  -6  -7   5       9678.28      10334.51       337.49 o                         
  -5  -7   5         37.41        100.90        28.02 o                         
  -4  -7   5        120.49        125.80        41.06 o                         
  -3  -7   5        699.04        604.56        75.70 o                         
  -2  -7   5       5124.78       5646.52       189.03 o                         
  -1  -7   5       2467.29       2361.53       109.71 o                         
   0  -7   5       2350.31       1709.21       203.82 o                         
   1  -7   5       2811.53       2658.38       138.68 o                         
   2  -7   5       1193.47       1322.16        69.32 o                         
   3  -7   5        634.19        714.39        37.09 o                         
   4  -7   5       7819.06       8336.02       184.63 o                         
   5  -7   5       1823.10       1784.08        88.96 o                         
   6  -7   5      14847.13      15241.02       297.43 o                         
   7  -7   5       2809.66       2854.27       135.04 o                         
   8  -7   5       1843.37       1929.65       114.07 o                         
   9  -7   5       9342.21       9438.76       340.15 o                         
  10  -7   5       4405.76       4234.12       225.61 o                         
  11  -7   5       1268.91       1334.36       202.95 o                         
  12  -7   5        968.83        732.91       154.27 o                         
  13  -7   5       4831.28       5410.29       463.13 o                         
  14  -7   5         80.70         48.26        46.33 o                         
 -10  -6   5        330.78        284.36       126.76 o                         
  -9  -6   5        153.06        110.29        47.89 o                         
  -8  -6   5         14.38          0.00        37.27 o                         
  -7  -6   5         47.41         57.62        26.81 o                         
  -6  -6   5        334.28        365.22        92.51 o                         
  -5  -6   5         44.00         75.80        28.12 o                         
  -4  -6   5       6958.45       6900.38       375.74 o                         
  -3  -6   5          3.14         17.49        26.77 o                         
  -2  -6   5       1034.83       1402.17        82.36 o                         
  -1  -6   5       8236.66       8458.42       210.95 o                         
   0  -6   5       6400.15       6654.71       166.04 o                         
   1  -6   5        181.13        182.75        26.65 o                         
   2  -6   5       1436.20       1534.42        58.76 o                         
   3  -6   5       2117.33       1890.59        73.11 o                         
   4  -6   5       4596.47       4431.86       126.97 o                         
   5  -6   5        437.96        561.13        52.94 o                         
   6  -6   5       1691.93       1701.71       116.69 o                         
   7  -6   5       3694.05       3184.95       233.81 o                         
   8  -6   5         61.39         96.69        57.61 o                         
   9  -6   5         35.00        200.91        85.84 o                         
  10  -6   5       1330.93       1350.72       190.83 o                         
  11  -6   5       2693.08       2361.66       271.75 o                         
  12  -6   5         53.73         26.72        87.64 o                         
  13  -6   5          3.10          0.00        54.57 o                         
  14  -6   5        334.84        275.20       114.41 o                         
 -11  -5   5       1758.43       1604.12       279.06 o                         
 -10  -5   5        258.43        290.24       111.52 o                         
  -9  -5   5        504.14        438.41       127.70 o                         
  -8  -5   5       6329.05       5998.64       691.84 o                         
  -7  -5   5       5733.46       5325.44       215.70 o                         
  -6  -5   5        860.61        879.88        79.90 o                         
  -5  -5   5        756.57        750.74        69.77 o                         
  -4  -5   5       1803.76       1802.40       104.36 o                         
  -3  -5   5       5568.78       5577.02       217.42 o                         
  -2  -5   5         73.14         85.81        24.44 o                         
  -1  -5   5       2524.70       2347.99        91.79 o                         
   0  -5   5        689.16        748.44        52.04 o                         
   1  -5   5       4044.07       3510.99       111.31 o                         
   2  -5   5        174.16        125.85        16.91 o                         
   3  -5   5      38513.70      38349.16       601.54 o                         
   4  -5   5       2345.00       2148.04       117.06 o                         
   5  -5   5       6378.64       6493.16       228.02 o                         
   6  -5   5       2707.14       2647.13       200.64 o                         
   7  -5   5       2908.04       3825.87       266.96 o                         
   8  -5   5      18314.74      19774.54       759.50 o                         
   9  -5   5       7983.65       8308.54       324.78 o                         
  10  -5   5         74.42         27.80        21.57 o                         
  11  -5   5       1441.69       1254.98       129.78 o                         
  12  -5   5       3147.65       3650.55       368.00 o                         
  13  -5   5       2959.35       2932.81       350.56 o                         
  14  -5   5       2316.06       2143.93       314.63 o                         
 -11  -4   5         14.87          0.00        75.35 o                         
 -10  -4   5        163.17         86.80        45.52 o                         
  -9  -4   5       1021.32       1228.24       203.38 o                         
  -8  -4   5       5800.32       5711.40       306.99 o                         
  -7  -4   5       3158.32       2916.48       146.69 o                         
  -6  -4   5       5747.50       5981.66       207.00 o                         
  -5  -4   5        589.87        608.27        59.93 o                         
  -4  -4   5       5636.86       6098.80       190.46 o                         
  -3  -4   5        182.58        275.75        42.50 o                         
  -2  -4   5        194.57        260.89        39.57 o                         
  -1  -4   5       3424.20       3441.89       101.50 o                         
   0  -4   5       1066.89       1332.05        46.86 o                         
   1  -4   5      34014.59      33926.66       497.49 o                         
   2  -4   5        252.16        291.44        37.57 o                         
   3  -4   5        337.43        276.83        39.13 o                         
   4  -4   5          1.07         10.23        22.59 o                         
   5  -4   5       3080.06       2764.19       196.99 o                         
   6  -4   5        346.22        379.88        79.17 o                         
   7  -4   5       6798.80       6537.96       242.91 o                         
   8  -4   5       5365.76       5680.19       240.22 o                         
   9  -4   5       2032.55       2097.43       150.21 o                         
  10  -4   5       3542.14       3057.91       267.14 o                         
  11  -4   5        341.02        227.40        59.31 o                         
  12  -4   5        351.01        332.24       120.72 o                         
  13  -4   5        513.22        453.88       149.28 o                         
  14  -4   5         16.49        118.16       103.10 o                         
 -12  -3   5        487.09        462.42       105.99 o                         
 -11  -3   5       1778.01       1861.83       187.42 o                         
 -10  -3   5       2960.65       2973.80       338.41 o                         
  -9  -3   5        965.93       1048.43       202.58 o                         
  -8  -3   5        152.43        108.19        55.29 o                         
  -7  -3   5        386.48        344.58       137.74 o                         
  -6  -3   5       1924.31       1919.61       103.75 o                         
  -5  -3   5       3756.62       3513.79       135.42 o                         
  -4  -3   5       6107.71       6035.67       175.06 o                         
  -3  -3   5       1408.25       1179.09        68.16 o                         
  -2  -3   5      10085.49       9439.49       228.44 o                         
  -1  -3   5       4761.19       4413.32       102.99 o                         
   0  -3   5      26898.59      26913.64       553.16 o                         
   1  -3   5      23129.93      23164.07       441.19 o                         
   2  -3   5      18364.80      18014.58       563.91 o                         
   3  -3   5       1026.37        985.99        99.79 o                         
   4  -3   5      13225.90      13463.62       480.01 o                         
   5  -3   5      15700.25      16484.67       595.22 o                         
   6  -3   5       1263.11       1664.30       133.89 o                         
   7  -3   5       1446.37       1211.69        97.30 o                         
   8  -3   5       4711.37       5314.01       231.09 o                         
   9  -3   5        389.51        654.22       115.17 o                         
  10  -3   5       7299.48       7560.11       508.04 o                         
  11  -3   5       5160.47       4699.30       422.86 o                         
  12  -3   5       3229.39       3524.90       383.05 o                         
  13  -3   5       3779.98       3874.83       421.13 o                         
  14  -3   5       3330.91       3870.43       446.27 o                         
 -13  -2   5       2750.61       3152.90       267.90 o                         
 -12  -2   5       1075.93       1219.97       160.94 o                         
 -11  -2   5       5811.21       6041.62       338.49 o                         
 -10  -2   5       2886.47       2716.03       312.62 o                         
  -9  -2   5       7765.10       8619.68       537.15 o                         
  -8  -2   5        391.84        214.38        82.70 o                         
  -7  -2   5       2794.26       2589.36       249.01 o                         
  -6  -2   5       2213.57       2127.61        99.81 o                         
  -5  -2   5      14736.50      15154.67       309.43 o                         
  -4  -2   5       6870.91       6709.60       173.01 o                         
  -3  -2   5       1235.43        909.90        37.24 o                         
  -2  -2   5       2742.57       2362.11        54.16 o                         
  -1  -2   5        606.88        617.07        51.73 o                         
   0  -2   5         18.96         41.01        28.46 o                         
   1  -2   5      35526.86      34355.83       914.23 o                         
   2  -2   5      11786.51      11650.99       405.59 o                         
   3  -2   5      13231.61      12941.08       281.18 o                         
   4  -2   5       1107.12       1203.91        66.55 o                         
   5  -2   5        266.17        240.60        35.49 o                         
   6  -2   5       7403.58       7823.26       410.30 o                         
   7  -2   5        510.51        766.64       133.32 o                         
   8  -2   5       2547.51       3359.59       295.17 o                         
   9  -2   5        587.52        449.79       132.90 o                         
  10  -2   5       1937.73       2129.50       266.75 o                         
  11  -2   5        178.72        160.49        77.33 o                         
  12  -2   5          3.88        100.01        81.35 o                         
  13  -2   5        143.23        189.08       116.22 o                         
 -13  -1   5        360.45        314.76        84.15 o                         
 -12  -1   5       1832.22       1947.71       199.71 o                         
 -11  -1   5          4.35         76.86        51.46 o                         
 -10  -1   5       1193.46       1069.59       129.96 o                         
  -9  -1   5        175.53        229.05        64.48 o                         
  -8  -1   5       3948.32       2193.28       863.95 o                         
  -7  -1   5        665.67        459.05       172.70 o                         
  -6  -1   5       3577.48       3614.49       287.18 o                         
  -5  -1   5       3792.31       3761.73       241.33 o                         
  -4  -1   5      21644.24      20270.97       334.96 o                         
  -3  -1   5      24470.88      24518.82       368.42 o                         
  -2  -1   5         11.27         51.55         8.39 o                         
  -1  -1   5      45621.91      46988.46       980.74 o                         
   0  -1   5      14993.42      15749.86       398.18 o                         
   1  -1   5       6081.91       6612.13       173.05 o                         
   2  -1   5       3149.98       3097.78       175.77 o                         
   3  -1   5      16145.97      17646.01       574.66 o                         
   4  -1   5       2261.17       1858.43       275.23 o                         
   5  -1   5         28.32         39.13        41.63 o                         
   6  -1   5        441.95        408.88        92.61 o                         
   7  -1   5      23371.42      27247.47       977.95 o                         
   8  -1   5       5923.86       5435.56       401.11 o                         
   9  -1   5       8102.84       8770.76       547.24 o                         
  10  -1   5       3900.66       4107.08       383.91 o                         
  11  -1   5       1650.51       1809.77       263.28 o                         
  12  -1   5       1329.80       1025.01       203.09 o                         
  13  -1   5        591.63        859.70       207.85 o                         
 -14   0   5       3769.52       4285.92       325.48 o                         
 -13   0   5         26.47         22.77        35.52 o                         
 -12   0   5       1825.19       1950.39       196.82 o                         
 -11   0   5         43.84         47.53        36.21 o                         
 -10   0   5       1884.10       2043.17       172.76 o                         
  -9   0   5        100.22        145.01        36.22 o                         
  -8   0   5       2624.28       2918.95       181.89 o                         
  -7   0   5         42.35         57.66        46.72 o                         
  -6   0   5         20.82         66.95        24.17 o                         
  -5   0   5       3678.11       3839.08       163.57 o                         
  -4   0   5      21975.50      22624.47       381.62 o                         
  -3   0   5      19444.10      18240.36       305.12 o                         
  -2   0   5      62751.61      61432.95       823.54 o                         
  -1   0   5       1007.14        884.40        50.55 o                         
   0   0   5       3354.51       3788.72       193.53 o                         
   1   0   5       1782.14       1847.14       127.91 o                         
   2   0   5       6447.05       6434.17       287.06 o                         
   3   0   5         36.37         93.20        22.55 o                         
   4   0   5       2527.93       2965.26       220.32 o                         
   5   0   5       7870.99       7821.81       413.75 o                         
   6   0   5         68.88        285.22        84.72 o                         
   7   0   5        267.77        244.08        84.69 o                         
   8   0   5       4697.20       4685.41       383.08 o                         
   9   0   5       6725.41       7066.95       497.65 o                         
  10   0   5       1996.92       1685.57       255.77 o                         
  11   0   5        131.84          0.00        48.94 o                         
  12   0   5       1269.24       1623.00       271.89 o                         
 -14   1   5          9.35         41.32        39.84 o                         
 -13   1   5        270.46        233.15        72.91 o                         
 -12   1   5        769.63        668.80       114.60 o                         
 -11   1   5       2288.98       2263.29       238.20 o                         
 -10   1   5       4163.33       4481.54       256.44 o                         
  -9   1   5       2309.32       2146.75       166.32 o                         
  -8   1   5         23.54          0.00        26.37 o                         
  -7   1   5         33.61         54.10        25.12 o                         
  -6   1   5        664.62        605.99        56.11 o                         
  -5   1   5       3609.77       3632.52       131.20 o                         
  -4   1   5      14830.39      15192.99       284.56 o                         
  -3   1   5       1742.01       1704.77        54.05 o                         
  -2   1   5      16706.64      15896.25       470.95 o                         
  -1   1   5       1151.44       1308.68        71.15 o                         
   0   1   5      34526.52      35558.03       636.28 o                         
   1   1   5        193.19        155.94        19.05 o                         
   2   1   5       7781.55       7986.12       341.28 o                         
   3   1   5       1181.54       1616.81       153.00 o                         
   4   1   5       7327.08       7085.69       229.92 o                         
   5   1   5       4803.83       4797.05       200.07 o                         
   6   1   5       6169.33       6497.06       409.14 o                         
   7   1   5       3771.98       3575.98       315.39 o                         
   8   1   5         46.06        109.86        69.07 o                         
   9   1   5       2103.39       2094.09       271.54 o                         
  10   1   5        454.65        459.18       135.31 o                         
  11   1   5       2027.87       1957.40       297.14 o                         
  12   1   5        294.65        327.36       122.71 o                         
 -14   2   5         15.90         73.63        45.64 o                         
 -13   2   5        730.47        758.53       184.05 o                         
 -12   2   5       1237.68       1511.60       167.57 o                         
 -11   2   5        316.55        437.03        78.31 o                         
 -10   2   5       3280.91       3374.24       220.91 o                         
  -9   2   5       2194.90       2396.38       342.63 o                         
  -8   2   5        744.45        848.90        93.03 o                         
  -7   2   5       6114.11       6162.47       204.05 o                         
  -6   2   5       6951.01       7417.82       206.66 o                         
  -5   2   5       4339.09       4121.04       175.33 o                         
  -4   2   5         31.38         38.97         9.64 o                         
  -3   2   5       8912.56       9070.98       182.71 o                         
  -2   2   5      12687.53      12866.88       208.69 o                         
  -1   2   5      10203.44      10839.08       191.54 o                         
   0   2   5       8798.43       8377.42       314.68 o                         
   1   2   5       1540.86       1503.96       125.21 o                         
   2   2   5       9976.17      12152.49       466.39 o                         
   3   2   5      11113.27      10640.42       464.35 o                         
   4   2   5       4887.69       5282.96       334.17 o                         
   5   2   5       1628.08       1546.99       216.06 o                         
   6   2   5        674.57        657.29        84.22 o                         
   7   2   5       5226.20       5788.34       428.78 o                         
   8   2   5       2305.37       1945.69       257.96 o                         
   9   2   5        467.24        561.00       150.58 o                         
  10   2   5       3564.51       3470.45       387.19 o                         
  11   2   5       1769.89       1362.66       260.75 o                         
 -15   3   5        100.43         48.13        57.58 o                         
 -14   3   5          0.66         30.55        78.73 o                         
 -13   3   5        194.29        235.12        76.96 o                         
 -12   3   5        207.65        236.30        68.14 o                         
 -11   3   5       1954.64       2320.08       188.63 o                         
 -10   3   5       1925.44       1777.22       158.65 o                         
  -9   3   5       1434.88       1654.71       138.26 o                         
  -8   3   5        626.64        515.73        77.81 o                         
  -7   3   5       2777.20       2396.35       155.58 o                         
  -6   3   5         94.65        117.28        18.56 o                         
  -5   3   5       1217.55        816.34        55.96 o                         
  -4   3   5        153.94        218.39        25.06 o                         
  -3   3   5       3274.75       3412.51        94.45 o                         
  -2   3   5       3166.80       3156.95        93.51 o                         
  -1   3   5          5.00         95.86        21.15 o                         
   0   3   5        344.58        312.68        44.16 o                         
   1   3   5       2458.08       2552.47       132.82 o                         
   2   3   5       1023.02       1146.62       130.59 o                         
   3   3   5         60.53        100.08        57.29 o                         
   4   3   5        201.12        155.57        60.19 o                         
   5   3   5       2409.76       2012.40       156.09 o                         
   6   3   5        126.32         66.85        56.78 o                         
   7   3   5         15.73          5.84        52.26 o                         
   8   3   5         27.13         29.74        44.86 o                         
   9   3   5        413.00        273.72       117.40 o                         
  10   3   5         24.29         59.61        71.75 o                         
  11   3   5         87.13         30.39        54.82 o                         
 -15   4   5        250.12        124.90        47.52 o                         
 -14   4   5       1765.84       1955.91       281.38 o                         
 -13   4   5       2307.80       3047.96       240.39 o                         
 -12   4   5       1082.60       1061.30       134.22 o                         
 -11   4   5       5203.92       5693.56       300.52 o                         
 -10   4   5       5626.23       5640.67       218.93 o                         
  -9   4   5        567.60        607.60        84.05 o                         
  -8   4   5       2271.60       1731.30       139.03 o                         
  -7   4   5       6154.54       5865.53       191.18 o                         
  -6   4   5       5654.88       5161.15       124.03 o                         
  -5   4   5       5777.45       5866.63       128.89 o                         
  -4   4   5       5173.42       5142.97       128.33 o                         
  -3   4   5       7765.59       8150.29       197.76 o                         
  -2   4   5       2480.25       2499.62       104.50 o                         
  -1   4   5      17070.71      17370.25       335.76 o                         
   0   4   5       8152.80       8743.39       263.96 o                         
   1   4   5       3886.68       4516.92       191.85 o                         
   2   4   5       5086.74       5071.81       221.11 o                         
   3   4   5       6721.98       7377.64       407.81 o                         
   4   4   5      12616.79      13170.86       615.39 o                         
   5   4   5      18682.17      17423.36      1304.81 o                         
   6   4   5       1435.41       1375.00       204.17 o                         
   7   4   5       1689.05       1282.24       189.25 o                         
   8   4   5       2115.32       1940.78       308.16 o                         
   9   4   5       2700.74       2617.03       341.70 o                         
  10   4   5        340.94        246.80       113.22 o                         
 -15   5   5       2342.22       2410.62       298.49 o                         
 -14   5   5        163.08        257.21        59.37 o                         
 -13   5   5       1232.16       1207.28       123.84 o                         
 -12   5   5       2044.81       1923.38       150.01 o                         
 -11   5   5       1013.33       1017.57        87.20 o                         
 -10   5   5         12.44         21.85        17.35 o                         
  -9   5   5       2478.47       2248.02       153.19 o                         
  -8   5   5       4759.75       4487.67       127.30 o                         
  -7   5   5       3941.95       3524.66       107.33 o                         
  -6   5   5       3720.18       3911.52       108.99 o                         
  -5   5   5       1685.00       1652.62       107.32 o                         
  -4   5   5      15794.56      15628.95       232.78 o                         
  -3   5   5       4993.10       5036.68       241.11 o                         
  -2   5   5       5521.44       5477.16       162.20 o                         
  -1   5   5        217.88        285.74        45.39 o                         
   0   5   5       1030.16       1416.80       102.38 o                         
   1   5   5        339.19        390.74        61.56 o                         
   2   5   5       2581.76       2741.35       167.75 o                         
   3   5   5       3658.39       3619.00       288.51 o                         
   4   5   5        846.90        857.50       147.84 o                         
   5   5   5         10.85         35.17        61.05 o                         
   6   5   5        231.26        188.43        56.98 o                         
   7   5   5        685.33        606.27       113.56 o                         
   8   5   5          0.25         55.43        50.38 o                         
   9   5   5        277.53        162.13        98.81 o                         
 -15   6   5       2683.79       3045.45       220.94 o                         
 -14   6   5        273.75        392.14        70.56 o                         
 -13   6   5       1423.46       1437.38       132.60 o                         
 -12   6   5       2257.44       2540.73       143.34 o                         
 -11   6   5       2258.90       2027.78       158.80 o                         
 -10   6   5        298.00        204.58        29.35 o                         
  -9   6   5       2188.56       1977.08       114.54 o                         
  -8   6   5       2721.52       2635.49        97.65 o                         
  -7   6   5       3101.29       3257.89       105.07 o                         
  -6   6   5      19606.25      20212.21       425.75 o                         
  -5   6   5      18246.83      16363.78       401.91 o                         
  -4   6   5       4652.64       4538.93       200.96 o                         
  -3   6   5       3124.12       3242.28        89.05 o                         
  -2   6   5       6864.27       6753.16       193.23 o                         
  -1   6   5      14213.99      15679.74       344.16 o                         
   0   6   5       8476.88       8786.85       251.67 o                         
   1   6   5       6001.66       6136.97       258.08 o                         
   2   6   5       5482.53       5848.51       265.08 o                         
   3   6   5        307.75        326.36        70.59 o                         
   4   6   5       1204.08       1235.06       181.83 o                         
   5   6   5       3924.54       4019.96       365.46 o                         
   6   6   5       6349.38       5960.16       527.78 o                         
   7   6   5       3099.86       2754.85       342.43 o                         
   8   6   5       1006.05        745.73       173.02 o                         
   9   6   5       1147.04       1052.90       228.92 o                         
 -15   7   5       2178.87       2256.71       184.27 o                         
 -14   7   5       1891.42       2100.89       170.78 o                         
 -13   7   5       3095.27       2896.32       163.16 o                         
 -12   7   5       1357.41       1350.77       113.76 o                         
 -11   7   5        605.38        532.84        49.65 o                         
 -10   7   5       1999.28       1668.52        91.90 o                         
  -9   7   5       9224.88       9352.66       211.51 o                         
  -8   7   5        896.69        748.05        52.66 o                         
  -7   7   5        184.57        208.78        29.94 o                         
  -6   7   5        847.02        707.78        63.90 o                         
  -5   7   5        159.53        151.47        31.43 o                         
  -4   7   5         23.13         50.40        20.02 o                         
  -3   7   5       4007.58       3512.32       257.72 o                         
  -2   7   5       1167.54       1130.74        78.68 o                         
  -1   7   5        433.21        549.81        83.76 o                         
   0   7   5       6268.69       6428.47       222.95 o                         
   1   7   5          6.52         85.82        37.30 o                         
   2   7   5       1441.41       1374.38       129.61 o                         
   3   7   5         17.97        108.84        53.19 o                         
   4   7   5        425.84        340.66        95.07 o                         
   5   7   5        120.41         83.46        53.19 o                         
   6   7   5        479.81        342.74        79.59 o                         
   7   7   5         73.68        147.91        61.79 o                         
   8   7   5        273.49        101.86        78.09 o                         
 -15   8   5        152.68         95.82        41.37 o                         
 -14   8   5       1665.33       1500.30       167.46 o                         
 -13   8   5       1344.18       1403.22       111.31 o                         
 -12   8   5       1103.91       1065.26        89.94 o                         
 -11   8   5       1608.89       1696.91        91.45 o                         
 -10   8   5       1159.26       1133.65        71.60 o                         
  -9   8   5        183.89        174.93        28.28 o                         
  -8   8   5         54.78         94.05        23.35 o                         
  -7   8   5        714.16        628.28        75.73 o                         
  -6   8   5         15.04         27.00        13.07 o                         
  -5   8   5       1237.79       1071.09       140.35 o                         
  -4   8   5       4121.71       4154.19       213.54 o                         
  -3   8   5      13331.82      12178.44       350.94 o                         
  -2   8   5       3932.17       4539.55       169.25 o                         
  -1   8   5        166.31        214.89        43.24 o                         
   0   8   5         16.77         87.99        31.70 o                         
   1   8   5       2029.13       2160.79       139.90 o                         
   2   8   5       2503.25       2400.04       186.29 o                         
   3   8   5       7944.60       8434.57       377.57 o                         
   4   8   5       4666.32       4169.53       381.89 o                         
   5   8   5       2977.22       2475.23       306.64 o                         
   6   8   5        655.97        634.37       111.78 o                         
   7   8   5       1244.32       1096.19       230.82 o                         
 -15   9   5         33.89          0.00        39.74 o                         
 -14   9   5         65.13        162.50        43.68 o                         
 -13   9   5         29.12          3.31        17.90 o                         
 -12   9   5        371.20        268.66        35.42 o                         
 -11   9   5        911.34        849.51        66.31 o                         
 -10   9   5        216.46        228.68        40.23 o                         
  -9   9   5       1265.30       1191.01        95.19 o                         
  -8   9   5      21547.22      20152.97       902.76 o                         
  -7   9   5       4412.54       4207.18       223.88 o                         
  -6   9   5        116.70         67.89        44.33 o                         
  -5   9   5       4599.66       4952.58       252.44 o                         
  -4   9   5       3574.91       3995.19       226.28 o                         
  -3   9   5       3928.31       3636.93       206.98 o                         
  -2   9   5        238.76        272.30        54.02 o                         
  -1   9   5       3795.86       3936.60       178.50 o                         
   0   9   5        935.55        813.11        85.00 o                         
   1   9   5       1519.96       1479.74       124.74 o                         
   2   9   5        369.62        469.67        76.83 o                         
   3   9   5       1491.33       1472.73       242.01 o                         
   4   9   5        226.75        193.63        82.95 o                         
   5   9   5        634.23        681.57       168.81 o                         
   6   9   5         48.76          7.01        41.69 o                         
 -15  10   5          5.97         52.34        45.74 o                         
 -14  10   5        577.92        722.58       130.16 o                         
 -13  10   5         96.06        112.08        52.01 o                         
 -12  10   5          2.43         22.70        25.49 o                         
 -11  10   5       1049.77        934.37       112.26 o                         
 -10  10   5       1313.09       1338.08       136.81 o                         
  -9  10   5       3827.38       3667.03       257.90 o                         
  -8  10   5        160.86        392.45        76.77 o                         
  -7  10   5        299.21        296.61        67.39 o                         
  -6  10   5        548.05        527.26        90.15 o                         
  -5  10   5         31.65        137.68        58.84 o                         
  -4  10   5        742.54        461.18       123.99 o                         
  -3  10   5       3968.97       3457.18       404.63 o                         
  -2  10   5        238.52        111.19        32.50 o                         
  -1  10   5       4485.24       4654.14       203.28 o                         
   0  10   5       5438.15       5733.84       272.64 o                         
   1  10   5        831.48        726.77        91.34 o                         
   2  10   5        679.54        667.21        97.40 o                         
   3  10   5        871.25        758.55       143.39 o                         
   4  10   5       1827.51       1690.36       193.77 o                         
   5  10   5        793.91        663.37       163.74 o                         
 -15  11   5        976.70       1089.22       163.68 o                         
 -14  11   5         10.89          0.00        81.36 o                         
 -13  11   5       1263.83       1542.35       198.77 o                         
 -12  11   5        272.30        242.05        63.64 o                         
 -11  11   5       1057.99        971.65       122.61 o                         
 -10  11   5       3095.13       3153.73       220.31 o                         
  -9  11   5       1816.78       1959.32       173.28 o                         
  -8  11   5         47.92        126.62        52.25 o                         
  -7  11   5       3296.34       3779.73       242.28 o                         
  -6  11   5      11302.76      11403.87       477.19 o                         
  -5  11   5       6735.24       7517.03       351.35 o                         
  -4  11   5       5072.52       5195.87       339.36 o                         
  -3  11   5       2673.99       2524.08       205.89 o                         
  -2  11   5       3251.26       3592.70       248.76 o                         
  -1  11   5       1582.47       1420.76       194.45 o                         
   0  11   5       2659.82       3119.98       249.82 o                         
   1  11   5       3971.56       3694.75       211.87 o                         
   2  11   5       1439.97       1535.85       142.44 o                         
   3  11   5        640.99        576.05        93.72 o                         
   4  11   5       4343.36       4174.90       592.64 o                         
 -14  12   5        293.41        330.43       137.25 o                         
 -13  12   5        263.68        539.68       159.87 o                         
 -12  12   5         98.73         83.60        47.98 o                         
 -11  12   5       2293.33       2145.75       193.92 o                         
 -10  12   5        568.72        472.05        96.29 o                         
  -9  12   5       1062.10       1035.18       132.97 o                         
  -8  12   5         26.84          5.45        87.07 o                         
  -7  12   5        750.81        698.45       112.38 o                         
  -6  12   5       1287.47       1345.62       149.89 o                         
  -5  12   5        462.44        490.76        88.62 o                         
  -4  12   5        438.89        553.90        97.71 o                         
  -3  12   5         16.72         34.19        63.30 o                         
  -2  12   5        197.04        228.00        66.75 o                         
  -1  12   5         28.56        156.02        79.21 o                         
   0  12   5        169.46        141.01        63.61 o                         
   1  12   5        289.76        394.62       112.98 o                         
   2  12   5          2.03         66.73        55.70 o                         
 -14  13   5       2465.67       3248.28       393.00 o                         
 -13  13   5       1944.16       2135.03       203.25 o                         
 -12  13   5       1398.57       1358.77       289.37 o                         
 -11  13   5        954.72        858.30       134.13 o                         
 -10  13   5       1901.79       1921.25       192.86 o                         
  -9  13   5       2383.39       2488.00       216.49 o                         
  -8  13   5       4010.66       4485.06       290.23 o                         
  -7  13   5        639.89        668.80       117.13 o                         
  -6  13   5        852.45        997.75       135.13 o                         
  -5  13   5        870.64       1044.82       140.90 o                         
  -4  13   5       2293.69       2282.21       242.35 o                         
  -3  13   5       2540.95       2867.78       555.67 o                         
  -2  13   5       6938.23       7869.02       478.23 o                         
  -1  13   5       8300.89       9401.81       520.06 o                         
   0  13   5       1943.42       1735.72       208.26 o                         
   1  13   5       2192.36       2618.96       259.51 o                         
 -13  14   5         97.98         88.16        42.88 o                         
 -12  14   5        205.46        102.60        96.07 o                         
 -11  14   5        164.01        176.41        68.28 o                         
 -10  14   5          0.78          6.73        43.16 o                         
  -9  14   5         22.76         68.94        50.84 o                         
  -8  14   5       1385.14       1676.48       185.68 o                         
  -7  14   5        256.22        197.64        74.95 o                         
  -6  14   5         57.52         75.86        44.65 o                         
  -5  14   5        754.86        714.85       125.39 o                         
  -4  14   5         57.69         57.82        61.01 o                         
  -3  14   5         52.87         62.47        61.81 o                         
  -2  14   5        407.41        286.90        91.38 o                         
  -1  14   5        500.12        589.92       216.58 o                         
 -11  15   5       2455.54       2564.09       244.12 o                         
 -10  15   5         94.91        162.94        68.91 o                         
  -9  15   5       1061.35        876.45       239.12 o                         
  -8  15   5        410.46        385.27        92.07 o                         
  -7  15   5       3493.35       4008.46       328.03 o                         
  -6  15   5       2636.21       2682.26       248.69 o                         
  -5  15   5       3710.47       4070.90       420.61 o                         
  -4  15   5       1272.41       1606.77       196.65 o                         
  -3  15   5       1022.33        967.40       156.33 o                         
   3 -16   6          0.46          0.00        69.74 o                         
   4 -16   6          5.89          0.00        38.52 o                         
   5 -16   6         24.99         62.64        50.64 o                         
   6 -16   6         31.45         76.49        57.55 o                         
   7 -16   6        238.39        437.30       168.17 o                         
   8 -16   6         10.60         53.64        42.98 o                         
   9 -16   6         61.37        127.11        63.88 o                         
  10 -16   6         60.07         40.17        52.93 o                         
   1 -15   6        614.62        574.64       154.17 o                         
   2 -15   6       1224.27       1213.11       228.37 o                         
   3 -15   6       1575.67       1717.56       177.95 o                         
   4 -15   6       2396.08       2339.43       333.39 o                         
   5 -15   6       2207.06       2289.05       204.79 o                         
   6 -15   6       1793.15       1973.35       199.06 o                         
   7 -15   6        565.08        747.72       121.00 o                         
   8 -15   6       2611.36       2985.04       285.19 o                         
   9 -15   6       5927.30       6596.82       375.46 o                         
  10 -15   6       4849.72       4691.60       321.77 o                         
  11 -15   6       4063.07       4612.67       252.19 o                         
  12 -15   6       3888.07       3816.75       236.15 o                         
  -1 -14   6        798.63        875.49       195.18 o                         
   0 -14   6        114.62          0.00        60.62 o                         
   1 -14   6        157.80        167.64        58.87 o                         
   2 -14   6         38.91        109.44        59.21 o                         
   3 -14   6        616.11        531.74        98.72 o                         
   4 -14   6       1725.47       2091.46       190.21 o                         
   5 -14   6        889.31        866.78       119.83 o                         
   6 -14   6        294.43        215.55        66.96 o                         
   7 -14   6       1975.14       2055.52       189.85 o                         
   8 -14   6         24.45         79.22        59.13 o                         
   9 -14   6         90.22        100.06        80.73 o                         
  10 -14   6       1174.38       1119.82       115.56 o                         
  11 -14   6        631.91        580.48        90.94 o                         
  12 -14   6         69.82        103.83        40.58 o                         
  13 -14   6        268.70        127.98        50.72 o                         
  -3 -13   6        797.38        719.63       170.11 o                         
  -2 -13   6        721.45        809.82       174.57 o                         
  -1 -13   6       1000.62        892.20       182.19 o                         
   0 -13   6       1708.15       1754.13       169.57 o                         
   1 -13   6       6075.94       6264.20       360.64 o                         
   2 -13   6       3487.04       3483.76       235.55 o                         
   3 -13   6       3670.95       3578.63       233.53 o                         
   4 -13   6       4628.44       4211.06       377.93 o                         
   5 -13   6       5593.50       6339.73       413.23 o                         
   6 -13   6      11974.98      12649.61       738.28 o                         
   7 -13   6       8137.79       8623.79       393.02 o                         
   8 -13   6       1579.13       1548.04       122.65 o                         
   9 -13   6        559.09        557.72        76.48 o                         
  10 -13   6         79.24         52.75        37.81 o                         
  11 -13   6       1376.23       1506.74       158.93 o                         
  12 -13   6        865.04        848.39       106.96 o                         
  13 -13   6       2123.53       2188.93       365.19 o                         
  -4 -12   6       1090.01        888.81       163.53 o                         
  -3 -12   6        729.99        599.87       107.21 o                         
  -2 -12   6        420.74        314.27        61.15 o                         
  -1 -12   6        722.28        704.14       100.17 o                         
   0 -12   6        678.04        759.02       104.16 o                         
   1 -12   6       1189.60       1042.40       136.27 o                         
   2 -12   6         73.03        104.96        40.28 o                         
   3 -12   6         79.03         44.61        30.35 o                         
   4 -12   6        371.52        451.83        77.94 o                         
   5 -12   6         44.30         95.07        42.03 o                         
   6 -12   6       1156.82       1182.04       134.26 o                         
   7 -12   6       6439.17       6790.58       269.44 o                         
   8 -12   6         47.61         27.91        27.65 o                         
   9 -12   6        956.58        849.77        94.18 o                         
  10 -12   6        125.29        195.88        48.86 o                         
  11 -12   6        841.58        749.50        95.04 o                         
  12 -12   6        569.20        632.89       104.11 o                         
  13 -12   6          2.77          0.00        43.37 o                         
  14 -12   6        122.81        147.67       129.52 o                         
  -5 -11   6        183.94        127.71        91.68 o                         
  -4 -11   6       1006.46       1279.11       236.49 o                         
  -3 -11   6       2238.09       2463.48       220.32 o                         
  -2 -11   6        703.40        691.68       112.82 o                         
  -1 -11   6       1241.07       1106.15        95.15 o                         
   0 -11   6       2708.07       3043.01       241.02 o                         
   1 -11   6       6809.26       6173.45       213.53 o                         
   2 -11   6        247.93        254.96        44.00 o                         
   3 -11   6       9947.74       9370.76       416.45 o                         
   4 -11   6       2276.88       2321.18       168.99 o                         
   5 -11   6        315.31        258.92        57.79 o                         
   6 -11   6         32.41          6.73        48.64 o                         
   7 -11   6        174.30        219.06        42.70 o                         
   8 -11   6       4690.44       4847.63       215.61 o                         
   9 -11   6       1795.19       2106.83       146.53 o                         
  10 -11   6        208.84        181.38        45.75 o                         
  11 -11   6         35.13         61.84        37.35 o                         
  12 -11   6       1345.14       1080.19       146.48 o                         
  13 -11   6       1861.66       1775.10       178.03 o                         
  14 -11   6       1783.45       1995.01       294.20 o                         
  -6 -10   6       2080.30       1894.12       157.55 o                         
  -5 -10   6       1065.91       1204.55       120.46 o                         
  -4 -10   6       1763.05       1646.54       127.35 o                         
  -3 -10   6        650.50        618.88        73.50 o                         
  -2 -10   6       3049.18       3228.69       163.39 o                         
  -1 -10   6       9557.84      10047.70       300.44 o                         
   0 -10   6       1473.54       1252.22        90.00 o                         
   1 -10   6       1365.25       1535.90        95.67 o                         
   2 -10   6      12934.66      12217.83       293.39 o                         
   3 -10   6       2586.43       2323.09       106.93 o                         
   4 -10   6       1202.40       1061.08        65.71 o                         
   5 -10   6       2905.42       2763.63       208.14 o                         
   6 -10   6       3915.94       3740.24       131.99 o                         
   7 -10   6        212.66        263.64        41.27 o                         
   8 -10   6       1089.24       1219.76        85.82 o                         
   9 -10   6        176.28        157.39        33.06 o                         
  10 -10   6        277.26        317.37        71.07 o                         
  11 -10   6        820.78        799.71        87.36 o                         
  12 -10   6       1975.24       1998.30       173.72 o                         
  13 -10   6       1261.76        976.07       112.87 o                         
  14 -10   6       6066.96       6589.79       510.14 o                         
  -7  -9   6         62.24          5.98        27.34 o                         
  -6  -9   6        242.46        176.59        53.26 o                         
  -5  -9   6       2386.18       2363.12       137.58 o                         
  -4  -9   6       4273.40       4137.56       195.39 o                         
  -3  -9   6         41.72         59.51        24.45 o                         
  -2  -9   6       2198.44       2223.07       127.29 o                         
  -1  -9   6        907.17       1035.10        81.70 o                         
   0  -9   6         16.52         44.55        25.23 o                         
   1  -9   6       6657.26       6713.14       201.38 o                         
   2  -9   6       3346.23       3313.50       131.97 o                         
   3  -9   6        336.38        334.39        47.04 o                         
   4  -9   6       5270.60       5349.42       139.68 o                         
   5  -9   6        451.94        513.37        45.75 o                         
   6  -9   6         82.95         99.25        22.04 o                         
   7  -9   6        107.65        120.62        25.17 o                         
   8  -9   6         30.59         12.97        23.47 o                         
   9  -9   6        753.73        634.65        64.28 o                         
  10  -9   6       8568.76       8475.53       288.26 o                         
  11  -9   6       5768.11       5948.03       275.29 o                         
  12  -9   6       2488.63       2590.33       163.68 o                         
  13  -9   6       1972.31       1649.59       160.06 o                         
  14  -9   6        151.10        247.42        81.28 o                         
  -8  -8   6         37.66          0.00        35.61 o                         
  -7  -8   6       2218.04       2191.40       212.27 o                         
  -6  -8   6       4551.83       4598.97       225.98 o                         
  -5  -8   6       1693.43       1610.05       125.32 o                         
  -4  -8   6       4345.51       4406.19       191.34 o                         
  -3  -8   6       7009.88       7578.65       245.41 o                         
  -2  -8   6       7992.28       7901.94       237.50 o                         
  -1  -8   6       4192.95       4679.02       160.37 o                         
   0  -8   6      12111.10      11899.05       280.48 o                         
   1  -8   6      12991.97      12626.46       299.53 o                         
   2  -8   6      10493.66      10290.51       241.24 o                         
   3  -8   6       3349.06       3054.46        96.81 o                         
   4  -8   6      23443.83      23508.90       377.78 o                         
   5  -8   6       3159.72       3145.14       115.51 o                         
   6  -8   6       2693.60       2416.58       107.29 o                         
   7  -8   6       9121.65       9432.91       236.49 o                         
   8  -8   6       6271.43       6245.78       196.21 o                         
   9  -8   6       5723.97       5694.17       274.88 o                         
  10  -8   6      10048.06       9994.16       375.27 o                         
  11  -8   6       5372.03       5345.15       273.13 o                         
  12  -8   6        185.32        184.46        67.30 o                         
  13  -8   6       2892.47       2840.50       302.57 o                         
  14  -8   6        484.01        545.44       149.72 o                         
  -9  -7   6         14.74          0.00        52.10 o                         
  -8  -7   6        123.91         57.50        38.42 o                         
  -7  -7   6       1226.08       1084.41       104.98 o                         
  -6  -7   6        235.82        239.78        53.44 o                         
  -5  -7   6        245.02        199.44        44.28 o                         
  -4  -7   6      11201.76      11320.18       383.99 o                         
  -3  -7   6        453.40        353.11        45.67 o                         
  -2  -7   6        823.14        890.33        69.39 o                         
  -1  -7   6        697.79        662.28        56.83 o                         
   0  -7   6       2774.13       2787.60       111.45 o                         
   1  -7   6        647.11        539.13        45.62 o                         
   2  -7   6        626.04        587.61        37.22 o                         
   3  -7   6       4066.62       4231.90       118.44 o                         
   4  -7   6       1824.51       1931.21        82.70 o                         
   5  -7   6       2171.19       2070.81        92.12 o                         
   6  -7   6        295.83        315.59        47.41 o                         
   7  -7   6       2229.56       2354.45       124.36 o                         
   8  -7   6          4.11          0.00        31.18 o                         
   9  -7   6        277.62        208.41        85.66 o                         
  10  -7   6       1134.26       1090.76       169.99 o                         
  11  -7   6         35.82        202.92        76.57 o                         
  12  -7   6       3286.25       3200.07       329.95 o                         
  13  -7   6         98.78         62.41        64.77 o                         
  14  -7   6        803.39        867.20       194.01 o                         
 -10  -6   6       1197.06       1066.84       221.58 o                         
  -9  -6   6       1779.12       1797.51       280.31 o                         
  -8  -6   6       3449.77       3553.59       258.89 o                         
  -7  -6   6      10218.25      10567.50       391.43 o                         
  -6  -6   6       1216.96       1161.35        98.53 o                         
  -5  -6   6       1869.40       1625.95       110.87 o                         
  -4  -6   6       9991.55      10547.12       295.03 o                         
  -3  -6   6      12411.55      12180.12       365.17 o                         
  -2  -6   6       1933.36       1794.68        93.88 o                         
  -1  -6   6       6240.63       6387.58       173.81 o                         
   0  -6   6        967.76        765.92        54.04 o                         
   1  -6   6       4792.38       4508.35       133.79 o                         
   2  -6   6       9619.58       9367.30       157.66 o                         
   3  -6   6      45754.91      46858.38       720.32 o                         
   4  -6   6      21910.11      22079.72       418.84 o                         
   5  -6   6      25025.16      25128.60       569.43 o                         
   6  -6   6      19568.05      19656.04       496.66 o                         
   7  -6   6       9648.62       9977.31       464.90 o                         
   8  -6   6       8685.21       9601.95       484.65 o                         
   9  -6   6      23561.06      24312.27       912.68 o                         
  10  -6   6      10189.93      11477.25       606.18 o                         
  11  -6   6       1681.32       1905.86       245.13 o                         
  12  -6   6       1649.40       1589.00       240.41 o                         
  13  -6   6       2190.96       2373.27       313.39 o                         
  14  -6   6        639.19        517.51       157.00 o                         
 -11  -5   6        637.90        736.90       186.03 o                         
 -10  -5   6          7.23          0.00        78.37 o                         
  -9  -5   6       1049.64       1119.53       149.82 o                         
  -8  -5   6       2451.68       2357.94       204.89 o                         
  -7  -5   6       4795.11       4923.64       203.89 o                         
  -6  -5   6       3866.97       3728.71       169.00 o                         
  -5  -5   6       1706.88       1823.12       111.34 o                         
  -4  -5   6          6.06         16.89        13.90 o                         
  -3  -5   6       8006.92       8111.48       269.12 o                         
  -2  -5   6       1311.22       1274.80        69.80 o                         
  -1  -5   6      10483.86      10095.46       215.13 o                         
   0  -5   6       1151.78       1002.28        54.40 o                         
   1  -5   6       5737.35       5788.05       116.22 o                         
   2  -5   6        749.28        647.81        67.98 o                         
   3  -5   6       1428.57       1694.22       100.61 o                         
   4  -5   6       7081.35       7588.24       246.77 o                         
   5  -5   6        140.88        223.67        65.09 o                         
   6  -5   6       6118.63       6789.86       357.82 o                         
   7  -5   6       1451.65       1453.46       171.37 o                         
   8  -5   6       2869.25       2942.17       258.71 o                         
   9  -5   6        164.80        170.62        70.71 o                         
  10  -5   6        161.70        158.38        71.58 o                         
  11  -5   6        605.74        495.06        87.63 o                         
  12  -5   6        142.66        154.93        80.44 o                         
  13  -5   6         61.06         68.83        80.82 o                         
  14  -5   6         46.35          0.00        53.66 o                         
 -11  -4   6        797.37       1031.31       212.12 o                         
 -10  -4   6        801.61        730.28       113.77 o                         
  -9  -4   6       4553.55       4720.91       417.63 o                         
  -8  -4   6       3980.33       4187.09       284.16 o                         
  -7  -4   6       1781.44       1710.20       109.88 o                         
  -6  -4   6        217.17        210.70        40.11 o                         
  -5  -4   6       2479.42       2402.89       118.31 o                         
  -4  -4   6       8420.83       8816.92       276.29 o                         
  -3  -4   6      18736.98      18953.65       466.51 o                         
  -2  -4   6      15532.21      16088.87       383.47 o                         
  -1  -4   6       2631.41       2290.49        76.42 o                         
   0  -4   6      44053.11      41425.22       601.24 o                         
   1  -4   6      14166.24      13118.41       391.83 o                         
   2  -4   6      22440.19      22272.62       462.05 o                         
   3  -4   6        753.01        728.84       100.87 o                         
   4  -4   6       6766.50       6168.97       305.18 o                         
   5  -4   6       7141.42       7564.41       360.58 o                         
   6  -4   6       6415.42       6406.77       353.58 o                         
   7  -4   6        618.32        714.19       120.03 o                         
   8  -4   6       9740.51       9295.42       387.75 o                         
   9  -4   6       1023.37        948.47        98.54 o                         
  10  -4   6       1073.11       1199.69       213.21 o                         
  11  -4   6       5883.88       6206.35       483.49 o                         
  12  -4   6       6959.10       7842.98       573.82 o                         
  13  -4   6       1395.30       1235.19       241.80 o                         
  14  -4   6        705.47        534.04       165.17 o                         
 -12  -3   6        895.97       1101.71       150.77 o                         
 -11  -3   6       1871.61       1771.94       182.90 o                         
 -10  -3   6       1959.79       2061.29       184.75 o                         
  -9  -3   6       6588.17       7228.54       333.27 o                         
  -8  -3   6        130.91        104.78        44.30 o                         
  -7  -3   6        680.80        694.33        99.94 o                         
  -6  -3   6      10466.69      10218.60       304.55 o                         
  -5  -3   6        141.54        172.16        28.25 o                         
  -4  -3   6        433.39        371.59        32.92 o                         
  -3  -3   6       2327.52       2272.31        75.20 o                         
  -2  -3   6       3273.13       3138.01       114.20 o                         
  -1  -3   6       7952.21       8570.12       231.41 o                         
   0  -3   6       2098.68       2318.58       103.24 o                         
   1  -3   6       3116.38       2709.78       103.53 o                         
   2  -3   6      15830.30      16144.26       543.95 o                         
   3  -3   6       3053.77       2777.74       185.34 o                         
   4  -3   6       9738.17      10144.55       584.22 o                         
   5  -3   6        318.66        302.15        74.98 o                         
   6  -3   6       9966.34      10125.06       518.48 o                         
   7  -3   6          4.72         26.42        21.53 o                         
   8  -3   6        131.46        225.08        49.39 o                         
   9  -3   6       3570.55       3715.78       406.67 o                         
  10  -3   6       1328.09       1359.04       127.63 o                         
  11  -3   6        123.25        181.53        97.03 o                         
  12  -3   6         15.23        224.76       117.34 o                         
  13  -3   6        178.07        390.57       137.81 o                         
 -13  -2   6       1027.65        843.57       140.95 o                         
 -12  -2   6       1017.84       1261.51       157.44 o                         
 -11  -2   6        368.34        525.61       104.94 o                         
 -10  -2   6        827.25        930.12       124.37 o                         
  -9  -2   6        573.62        466.64        83.64 o                         
  -8  -2   6         91.60        102.67        40.60 o                         
  -7  -2   6         83.17         42.48        33.40 o                         
  -6  -2   6       7657.61       7864.87       180.18 o                         
  -5  -2   6      13035.41      12521.83       265.23 o                         
  -4  -2   6         16.31         45.25        12.09 o                         
  -3  -2   6       1948.89       1689.83        51.56 o                         
  -2  -2   6       9830.36       9329.91       386.49 o                         
  -1  -2   6      35793.45      33163.14       626.13 o                         
   0  -2   6       2248.36       2746.43       166.91 o                         
   1  -2   6        220.33        246.01        61.75 o                         
   2  -2   6       5252.52       5285.13       260.83 o                         
   3  -2   6      19815.01      18041.10       835.58 o                         
   4  -2   6        584.38        985.70       118.40 o                         
   5  -2   6       2387.31       1921.90       207.79 o                         
   6  -2   6       1935.42       1855.18       106.49 o                         
   7  -2   6      10834.48      10254.75       658.37 o                         
   8  -2   6        264.22        183.23        77.49 o                         
   9  -2   6       7941.21       6733.58       468.93 o                         
  10  -2   6       4143.50       4809.45       412.02 o                         
  11  -2   6        179.29        232.52       107.59 o                         
  12  -2   6        944.24       1072.83       212.04 o                         
  13  -2   6       4565.62       4911.86       499.65 o                         
 -13  -1   6        398.30        432.01       151.85 o                         
 -12  -1   6       2947.65       3059.24       248.32 o                         
 -11  -1   6       2194.39       2353.50       201.00 o                         
 -10  -1   6       4017.31       4212.21       257.84 o                         
  -9  -1   6       1618.10       1450.68       136.89 o                         
  -8  -1   6       4098.26       4154.44       222.75 o                         
  -7  -1   6       8743.20       9078.13       321.68 o                         
  -6  -1   6         25.22         30.95        29.07 o                         
  -5  -1   6       8625.53       8270.73       475.28 o                         
  -4  -1   6      27196.71      27049.68       770.51 o                         
  -3  -1   6      17260.12      17450.29       230.09 o                         
  -2  -1   6        626.24        536.67        26.77 o                         
  -1  -1   6      50812.05      51310.77       707.46 o                         
   0  -1   6      37382.86      37260.20       544.27 o                         
   1  -1   6       1401.03       1264.55       121.12 o                         
   2  -1   6       3925.69       4097.98       222.20 o                         
   3  -1   6      14767.90      14474.48       519.08 o                         
   4  -1   6         51.92         55.10        14.24 o                         
   5  -1   6      16359.60      17254.41       660.71 o                         
   6  -1   6         63.51          0.00        30.73 o                         
   7  -1   6       1989.25       2811.74       264.87 o                         
   8  -1   6       5664.77       5085.99       391.67 o                         
   9  -1   6       3571.10       4669.04       398.05 o                         
  10  -1   6        245.58        239.01        82.37 o                         
  11  -1   6       2703.75       2327.79       308.92 o                         
  12  -1   6        843.21        635.03       173.74 o                         
  13  -1   6        410.69        546.98       168.98 o                         
 -14   0   6        490.86        402.65       105.65 o                         
 -13   0   6        357.49        263.05        81.00 o                         
 -12   0   6       1969.50       2698.01       229.42 o                         
 -11   0   6       2004.57       2470.66       202.56 o                         
 -10   0   6          2.16          0.00        40.57 o                         
  -9   0   6       1480.06       1767.38       149.81 o                         
  -8   0   6         38.79         69.29        23.83 o                         
  -7   0   6       2106.91       2544.07       155.89 o                         
  -6   0   6        649.39        511.32        64.75 o                         
  -5   0   6        236.10        274.08        32.96 o                         
  -4   0   6         58.49         46.25        14.15 o                         
  -3   0   6      29048.58      27721.03       528.11 o                         
  -2   0   6      66876.04      65372.67       873.06 o                         
  -1   0   6       1580.00       1715.01        80.47 o                         
   0   0   6        296.21        431.58        73.74 o                         
   1   0   6       1480.25       1487.27       117.56 o                         
   2   0   6        530.97        410.61        64.98 o                         
   3   0   6         45.04        152.15        58.09 o                         
   4   0   6      22009.65      24468.56       810.45 o                         
   5   0   6      13858.67      15453.18       632.56 o                         
   6   0   6       7355.42       7144.94       426.16 o                         
   7   0   6       2320.53       2446.07       256.79 o                         
   8   0   6       8859.20       8354.46       528.41 o                         
   9   0   6       2308.38       2316.55       280.39 o                         
  10   0   6       2130.45       1949.58       281.29 o                         
  11   0   6       1376.41       1299.43       239.99 o                         
  12   0   6       2452.39       1949.38       303.79 o                         
 -14   1   6         21.17         12.10        66.96 o                         
 -13   1   6       1425.91       1426.78       172.21 o                         
 -12   1   6        642.07        984.43       136.17 o                         
 -11   1   6        587.83        485.92        88.75 o                         
 -10   1   6        900.20       1204.72       164.03 o                         
  -9   1   6      18036.30      18359.53       901.58 o                         
  -8   1   6       8334.68       9312.67       340.04 o                         
  -7   1   6       5811.88       5670.46       236.56 o                         
  -6   1   6      31976.14      34893.18       587.05 o                         
  -5   1   6      76558.63      77044.26      1095.24 o                         
  -4   1   6      37657.99      37136.43       547.37 o                         
  -3   1   6      20148.62      18434.89       627.19 o                         
  -2   1   6       6952.77       6648.62       182.47 o                         
  -1   1   6        785.37        664.95        56.09 o                         
   0   1   6      71667.95      72601.50      1403.25 o                         
   1   1   6       7234.63       6290.16       175.05 o                         
   2   1   6      21668.03      21930.08       692.12 o                         
   3   1   6         86.81        126.79        53.09 o                         
   4   1   6       2794.41       2822.71       312.42 o                         
   5   1   6        468.34        589.93        77.17 o                         
   6   1   6      10593.97      11277.18       572.21 o                         
   7   1   6       5237.61       5051.56       386.54 o                         
   8   1   6      13982.79      14995.58       752.11 o                         
   9   1   6         62.07         98.03        72.57 o                         
  10   1   6       5320.67       6128.54       509.15 o                         
  11   1   6       1669.78       1720.36       282.25 o                         
  12   1   6       2340.20       2613.56       370.44 o                         
 -14   2   6         34.20          0.00        58.82 o                         
 -13   2   6        127.70        211.01        92.22 o                         
 -12   2   6        208.94        428.80        96.55 o                         
 -11   2   6       3334.97       4018.12       256.37 o                         
 -10   2   6       1039.61       1044.36       120.25 o                         
  -9   2   6       1586.36       1759.25       145.78 o                         
  -8   2   6       4006.64       4249.60       170.88 o                         
  -7   2   6       1416.17       1601.21        95.45 o                         
  -6   2   6        106.73        108.90        27.20 o                         
  -5   2   6      33510.55      35589.39       537.98 o                         
  -4   2   6         18.70         42.41        16.67 o                         
  -3   2   6       5318.91       4753.01       157.40 o                         
  -2   2   6       2077.99       2056.17        83.54 o                         
  -1   2   6          2.36         53.30        19.90 o                         
   0   2   6         42.20        110.89        43.95 o                         
   1   2   6        166.36        132.82        43.11 o                         
   2   2   6       9222.21      10360.11       433.45 o                         
   3   2   6       6213.81       7853.86       396.01 o                         
   4   2   6       5732.76       5315.91       342.84 o                         
   5   2   6        400.83        298.61        51.88 o                         
   6   2   6        207.14        325.70        59.17 o                         
   7   2   6       3690.76       3621.10       337.45 o                         
   8   2   6       3981.64       4235.12       385.17 o                         
   9   2   6       1537.56       1174.86       214.69 o                         
  10   2   6        177.17        222.26       118.65 o                         
  11   2   6       1197.83        938.94       214.50 o                         
 -15   3   6         96.25        125.54        41.44 o                         
 -14   3   6       2167.45       2110.82       251.94 o                         
 -13   3   6       4243.13       4983.12       319.92 o                         
 -12   3   6       4092.37       4253.04       278.13 o                         
 -11   3   6       5380.84       6250.71       318.84 o                         
 -10   3   6      16025.43      16754.78       560.72 o                         
  -9   3   6       1997.42       2156.84       128.22 o                         
  -8   3   6      14825.14      15767.22       368.05 o                         
  -7   3   6       4882.05       4539.37       300.70 o                         
  -6   3   6      20170.35      19810.82       315.48 o                         
  -5   3   6       7088.15       6846.16       151.05 o                         
  -4   3   6      23395.80      22715.65       343.11 o                         
  -3   3   6      19348.26      19507.30       301.77 o                         
  -2   3   6      34812.16      35636.08       488.03 o                         
  -1   3   6       8894.45       8856.68       212.83 o                         
   0   3   6       3698.16       4054.76       164.64 o                         
   1   3   6       2239.85       2436.07       182.44 o                         
   2   3   6      11030.71      11478.85       488.29 o                         
   3   3   6      28870.33      29471.08       965.34 o                         
   4   3   6       3806.08       3970.56       306.44 o                         
   5   3   6        426.48        468.51        88.55 o                         
   6   3   6        264.30        255.39        58.07 o                         
   7   3   6       5007.45       4949.76       559.58 o                         
   8   3   6        652.52        527.85       154.61 o                         
   9   3   6       4567.82       5739.97       495.67 o                         
  10   3   6       1571.27       1754.10       285.93 o                         
  11   3   6       1374.62       1438.49       274.42 o                         
 -15   4   6         51.62          0.00        49.06 o                         
 -14   4   6        111.76         46.41        44.61 o                         
 -13   4   6         20.86         97.60        67.79 o                         
 -12   4   6       1076.42       1101.33       137.98 o                         
 -11   4   6        921.38       1129.39       179.33 o                         
 -10   4   6       2609.72       2901.76       158.47 o                         
  -9   4   6       2786.79       2254.70       263.26 o                         
  -8   4   6       1751.47       1637.98        98.87 o                         
  -7   4   6       1444.12       1298.26        65.70 o                         
  -6   4   6        248.96        208.41        30.50 o                         
  -5   4   6       2495.86       2551.31        91.35 o                         
  -4   4   6       4282.49       4463.02       121.88 o                         
  -3   4   6       2538.97       2466.97        85.47 o                         
  -2   4   6      13426.50      13398.22       283.36 o                         
  -1   4   6       2600.73       2156.50        99.89 o                         
   0   4   6       1272.53       1321.54        96.56 o                         
   1   4   6       4423.59       4513.94       199.23 o                         
   2   4   6       2506.81       2583.80       218.99 o                         
   3   4   6         18.54         46.42        26.95 o                         
   4   4   6          6.54         56.67        59.88 o                         
   5   4   6       3584.17       3758.29       333.83 o                         
   6   4   6        806.67        654.39        95.46 o                         
   7   4   6          2.68         24.36        27.84 o                         
   8   4   6       1194.55       1026.62       198.21 o                         
   9   4   6        621.02        296.40       117.17 o                         
  10   4   6        243.03        108.77        80.17 o                         
 -15   5   6       1073.95       1421.21       154.21 o                         
 -14   5   6        665.94        697.45        96.62 o                         
 -13   5   6       3351.21       3953.69       247.45 o                         
 -12   5   6        261.39        250.34        54.34 o                         
 -11   5   6       3474.62       3652.46       166.63 o                         
 -10   5   6        375.90        344.84        46.34 o                         
  -9   5   6       9499.54       8801.83       331.77 o                         
  -8   5   6       4153.54       3918.80       118.91 o                         
  -7   5   6       8596.72       8390.82       187.82 o                         
  -6   5   6       3400.48       3461.09       114.87 o                         
  -5   5   6       5764.15       5536.60       145.79 o                         
  -4   5   6       3395.31       3531.12       110.17 o                         
  -3   5   6         39.57         56.67        32.40 o                         
  -2   5   6       4162.76       4096.87       145.97 o                         
  -1   5   6       9471.44       9818.72       250.93 o                         
   0   5   6       1498.81       1782.42       178.41 o                         
   1   5   6      10407.93      10565.78       343.56 o                         
   2   5   6      12557.62      13230.55       493.23 o                         
   3   5   6         73.06        153.51        63.77 o                         
   4   5   6       1859.35       1478.44       201.67 o                         
   5   5   6      15619.07      16494.70       781.00 o                         
   6   5   6      13118.93      13053.06      1301.22 o                         
   7   5   6        713.09        576.51        98.41 o                         
   8   5   6         63.67         65.67        75.84 o                         
   9   5   6       1278.72       1273.56       244.38 o                         
 -15   6   6       4663.73       5097.54       288.14 o                         
 -14   6   6       1388.67       1551.74       156.11 o                         
 -13   6   6       1179.23       1318.88       128.75 o                         
 -12   6   6       1243.87       1287.18       103.28 o                         
 -11   6   6         65.84         61.38        28.51 o                         
 -10   6   6       1293.30       1299.15        95.20 o                         
  -9   6   6          9.30         33.82        31.81 o                         
  -8   6   6        684.19        734.24        79.86 o                         
  -7   6   6       6435.32       6096.03       167.21 o                         
  -6   6   6        231.62        216.61        32.00 o                         
  -5   6   6       3427.29       3289.37       111.36 o                         
  -4   6   6        222.20        202.60        23.46 o                         
  -3   6   6      14559.67      14350.72       304.03 o                         
  -2   6   6       1330.31       1541.72        89.87 o                         
  -1   6   6         38.77         75.80        26.12 o                         
   0   6   6       6611.11       6081.22       210.17 o                         
   1   6   6       3035.09       3256.18       187.13 o                         
   2   6   6          7.60         40.51        39.96 o                         
   3   6   6        549.26        441.27       111.17 o                         
   4   6   6       6981.82       7588.17       492.63 o                         
   5   6   6        435.48        472.22       138.84 o                         
   6   6   6         89.75        104.16        42.27 o                         
   7   6   6       1039.30        933.04       131.34 o                         
   8   6   6        291.93        477.69       153.28 o                         
 -15   7   6        109.57         48.81        50.90 o                         
 -14   7   6        263.02        293.55        69.40 o                         
 -13   7   6        362.09        395.63        65.70 o                         
 -12   7   6        936.43        970.12        87.33 o                         
 -11   7   6        907.23        798.24        66.04 o                         
 -10   7   6       2118.11       2105.91        96.59 o                         
  -9   7   6       1589.71       1594.06        82.74 o                         
  -8   7   6         33.30         69.47        20.33 o                         
  -7   7   6       1871.49       1785.46        86.89 o                         
  -6   7   6      14166.21      13527.34       545.85 o                         
  -5   7   6        158.83        154.56        19.23 o                         
  -4   7   6       2707.24       2301.66       158.93 o                         
  -3   7   6       7660.83       7762.21       214.38 o                         
  -2   7   6        625.39        593.07        60.25 o                         
  -1   7   6        565.80        699.53        68.07 o                         
   0   7   6       6463.23       6472.96       229.04 o                         
   1   7   6       4846.48       5277.77       254.26 o                         
   2   7   6        411.57        528.68        82.26 o                         
   3   7   6       4126.27       4207.62       352.53 o                         
   4   7   6       4759.53       5081.09       410.91 o                         
   5   7   6       2183.73       2260.10       286.14 o                         
   6   7   6       1428.53       1257.38       209.75 o                         
   7   7   6       1518.39       1617.15       273.52 o                         
   8   7   6       3034.77       2296.59       340.43 o                         
 -15   8   6        905.18        933.94       112.90 o                         
 -14   8   6       3544.85       3840.24       198.03 o                         
 -13   8   6       6921.95       7435.57       306.81 o                         
 -12   8   6       1889.35       1910.53       122.10 o                         
 -11   8   6       2352.74       2242.63       105.83 o                         
 -10   8   6       4796.05       4901.77       155.13 o                         
  -9   8   6       3302.21       3204.81       130.35 o                         
  -8   8   6      13070.52      13001.20       539.33 o                         
  -7   8   6        664.04        584.45        59.76 o                         
  -6   8   6       1299.15        871.98        76.88 o                         
  -5   8   6       2148.89       1786.64        86.43 o                         
  -4   8   6       5385.07       5279.57       272.00 o                         
  -3   8   6       4865.44       4496.41       164.07 o                         
  -2   8   6       9866.75      10168.53       296.62 o                         
  -1   8   6      14849.95      15033.52       374.44 o                         
   0   8   6       3418.69       3838.89       181.19 o                         
   1   8   6        480.85        673.64        82.74 o                         
   2   8   6       6884.42       7032.77       329.79 o                         
   3   8   6        873.13        971.59       126.39 o                         
   4   8   6        992.10       1186.21       202.46 o                         
   5   8   6        555.40        744.12       178.71 o                         
   6   8   6       1576.17       1196.88       160.78 o                         
   7   8   6        104.96         82.31        32.89 o                         
 -15   9   6        941.69        769.60       112.37 o                         
 -14   9   6        427.38        302.89        51.48 o                         
 -13   9   6        214.25        110.79        34.08 o                         
 -12   9   6        402.98        253.02        58.19 o                         
 -11   9   6        238.60        162.72        33.58 o                         
 -10   9   6       1001.57        903.56        77.42 o                         
  -9   9   6        706.49        582.79        78.36 o                         
  -8   9   6       1631.90       1435.39       106.12 o                         
  -7   9   6         16.04          1.14         9.95 o                         
  -6   9   6          5.90         27.26        26.98 o                         
  -5   9   6       1417.62        999.27       174.56 o                         
  -4   9   6       9700.45      10255.72       526.18 o                         
  -3   9   6       6360.07       6237.68       328.75 o                         
  -2   9   6       3156.64       3174.62       153.43 o                         
  -1   9   6       3499.72       3452.43       180.71 o                         
   0   9   6       9538.69       9981.53       324.01 o                         
   1   9   6       8557.72       8945.00       319.12 o                         
   2   9   6       2802.90       2725.61       176.83 o                         
   3   9   6        756.58        918.72       127.72 o                         
   4   9   6       2091.56       1929.07       273.01 o                         
   5   9   6        850.42        638.54       167.17 o                         
   6   9   6       1563.01       1293.57       245.88 o                         
 -15  10   6       1421.67       1215.32       168.57 o                         
 -14  10   6        412.74        525.54        86.70 o                         
 -13  10   6       1330.90       1480.62       229.10 o                         
 -12  10   6       5871.69       5404.38       287.84 o                         
 -11  10   6       6075.75       6445.87       311.67 o                         
 -10  10   6       3032.53       3402.84       220.70 o                         
  -9  10   6       8813.45       8842.75       366.49 o                         
  -8  10   6      12125.83      11962.65       854.14 o                         
  -7  10   6      11902.80      12935.85       454.95 o                         
  -6  10   6      14636.84      14521.59       490.21 o                         
  -5  10   6       8624.91       9378.13       399.54 o                         
  -4  10   6       3840.57       4399.01       254.57 o                         
  -3  10   6       1467.97       1505.44       157.35 o                         
  -2  10   6        570.29        579.53        67.62 o                         
  -1  10   6       1811.68       1870.08       132.08 o                         
   0  10   6       1523.38       1609.20       128.09 o                         
   1  10   6       4105.35       4304.78       223.99 o                         
   2  10   6       2107.48       2122.63       163.42 o                         
   3  10   6        347.31        260.75        57.22 o                         
   4  10   6        701.21        465.34       103.06 o                         
   5  10   6        669.58        494.74       150.81 o                         
 -15  11   6         35.95          0.00        52.00 o                         
 -14  11   6         16.66         65.20       104.74 o                         
 -13  11   6         86.08        351.60       128.18 o                         
 -12  11   6        910.35        789.56       113.50 o                         
 -11  11   6         22.46         23.00        38.86 o                         
 -10  11   6        642.99        595.88        97.64 o                         
  -9  11   6       2034.43       2013.06       176.73 o                         
  -8  11   6       3303.89       2888.47       211.22 o                         
  -7  11   6       2285.35       2808.87       211.93 o                         
  -6  11   6          8.78        170.64        80.27 o                         
  -5  11   6       1124.17       1282.13       144.07 o                         
  -4  11   6       1745.55       1901.47       175.02 o                         
  -3  11   6        113.49         74.61       117.01 o                         
  -2  11   6        310.58        395.21        86.98 o                         
  -1  11   6       1386.44       1561.23       171.57 o                         
   0  11   6        117.59        256.11        77.30 o                         
   1  11   6        831.65        861.55       102.13 o                         
   2  11   6       1036.79        990.64       115.16 o                         
   3  11   6       4525.76       4467.66       591.09 o                         
 -14  12   6       1022.11       1108.65       225.18 o                         
 -13  12   6       2552.95       2370.53       316.58 o                         
 -12  12   6        868.23        660.71       110.59 o                         
 -11  12   6        632.42        817.22       120.31 o                         
 -10  12   6       3089.35       3214.03       235.71 o                         
  -9  12   6       3570.48       3755.91       253.39 o                         
  -8  12   6       2053.92       2070.77       185.60 o                         
  -7  12   6       2337.76       2682.21       217.54 o                         
  -6  12   6       5598.50       5227.55       307.02 o                         
  -5  12   6       3091.74       3221.77       238.75 o                         
  -4  12   6       4401.82       4659.51       293.18 o                         
  -3  12   6       2654.56       2366.80       237.92 o                         
  -2  12   6       3782.36       4302.04       295.22 o                         
  -1  12   6       2274.14       2418.42       228.70 o                         
   0  12   6        533.98        600.82       129.61 o                         
   1  12   6         79.55         90.67        41.36 o                         
   2  12   6        652.47        800.10       181.57 o                         
 -14  13   6        275.10        163.42        98.74 o                         
 -13  13   6        365.33        463.77       158.18 o                         
 -12  13   6          1.07          0.00        44.45 o                         
 -11  13   6        197.02        114.29        95.81 o                         
 -10  13   6          2.74         18.30        79.53 o                         
  -9  13   6         69.63        160.01        66.33 o                         
  -8  13   6       1415.73       1675.42       184.68 o                         
  -7  13   6          1.39        104.21        54.03 o                         
  -6  13   6         83.17         66.93        48.33 o                         
  -5  13   6          0.60        179.44        76.05 o                         
  -4  13   6         89.29        222.89        74.78 o                         
  -3  13   6        111.79        171.14       101.07 o                         
  -2  13   6        962.64        979.65       152.89 o                         
  -1  13   6        320.56        458.26       121.92 o                         
   0  13   6         42.78          8.97        69.18 o                         
 -13  14   6        264.55        405.59        89.20 o                         
 -12  14   6       1606.51       1460.92       177.90 o                         
 -11  14   6       2398.44       2347.79       224.65 o                         
 -10  14   6        533.29        677.61       119.41 o                         
  -9  14   6       1941.19       2079.49       209.91 o                         
  -8  14   6       1181.30       1459.37       236.44 o                         
  -7  14   6        450.58        680.47       116.94 o                         
  -6  14   6         36.97          5.59        63.90 o                         
  -5  14   6        806.95        791.57       154.99 o                         
  -4  14   6       1521.74       1679.86       197.26 o                         
  -3  14   6        722.23        635.90       122.04 o                         
  -2  14   6       1064.69       1065.51       161.67 o                         
  -1  14   6       1439.58       1538.47       200.03 o                         
 -11  15   6       2036.81       2161.80       225.53 o                         
 -10  15   6       2095.88       2481.08       242.50 o                         
  -9  15   6       2923.78       2993.63       263.10 o                         
  -8  15   6         15.47         46.28        48.00 o                         
  -7  15   6          3.56         21.98        51.57 o                         
  -6  15   6       1138.25       1155.97       170.10 o                         
  -5  15   6       1042.62       1115.07       188.15 o                         
  -4  15   6        858.52        738.76       141.84 o                         
   3 -16   7       2694.48       3925.72       429.10 o                         
   4 -16   7       1026.74       1230.06       232.31 o                         
   5 -16   7        630.67        626.29       165.02 o                         
   6 -16   7        797.84        803.52       216.82 o                         
   7 -16   7       1480.96       1456.79       169.94 o                         
   8 -16   7       1269.44       1158.23       231.92 o                         
   9 -16   7       5446.63       5371.22       358.82 o                         
  10 -16   7       3313.31       3621.39       378.09 o                         
   1 -15   7        180.12        222.45       101.83 o                         
   2 -15   7        219.64        353.46       130.41 o                         
   3 -15   7        480.31        433.31       143.82 o                         
   4 -15   7         35.96        109.04        50.62 o                         
   5 -15   7        626.39        720.03       142.57 o                         
   6 -15   7        710.02        706.66       115.78 o                         
   7 -15   7         10.21          0.00        42.59 o                         
   8 -15   7        117.52        162.45       175.07 o                         
   9 -15   7         33.17        173.38        67.45 o                         
  10 -15   7         81.91         44.70        50.39 o                         
  11 -15   7         42.99        110.25        41.61 o                         
  12 -15   7         53.35        181.57        65.70 o                         
  -1 -14   7        834.98       1035.45       219.79 o                         
   0 -14   7         60.19         43.31        37.16 o                         
   1 -14   7        610.95        651.17       159.16 o                         
   2 -14   7       2582.66       2346.46       312.45 o                         
   3 -14   7        472.64        428.13        88.70 o                         
   4 -14   7       3780.25       3847.93       252.75 o                         
   5 -14   7       2152.01       2613.80       208.76 o                         
   6 -14   7       1740.78       1664.24       342.58 o                         
   7 -14   7        144.52        115.29        50.00 o                         
   8 -14   7       1725.62       1615.18       174.74 o                         
   9 -14   7        447.50        438.89        68.34 o                         
  10 -14   7       1768.15       1861.80       148.63 o                         
  11 -14   7       2305.85       2365.99       173.96 o                         
  12 -14   7       2804.55       2800.68       197.60 o                         
  13 -14   7       1537.72       1527.52       177.31 o                         
  -3 -13   7        225.98        125.19        76.75 o                         
  -2 -13   7         38.19         37.67        50.82 o                         
  -1 -13   7         62.06        105.35        54.07 o                         
   0 -13   7       1200.18       1372.51       229.67 o                         
   1 -13   7        533.51        459.08        98.58 o                         
   2 -13   7        458.53        563.42       134.72 o                         
   3 -13   7        850.11        723.23       153.99 o                         
   4 -13   7       1748.31       1751.85       163.37 o                         
   5 -13   7         68.34        131.81        77.83 o                         
   6 -13   7        748.57        770.68       115.97 o                         
   7 -13   7       3845.20       3553.31       243.08 o                         
   8 -13   7       1997.08       1838.40       134.36 o                         
   9 -13   7        759.72        578.48        79.85 o                         
  10 -13   7       1165.82       1071.52       109.39 o                         
  11 -13   7        440.90        475.36        83.59 o                         
  12 -13   7        653.64        501.74        97.46 o                         
  13 -13   7         44.86         66.72        49.93 o                         
  -4 -12   7        141.54        176.05        56.44 o                         
  -3 -12   7        225.15        106.06        25.94 o                         
  -2 -12   7        252.24        269.81        66.91 o                         
  -1 -12   7        963.59        908.19       110.18 o                         
   0 -12   7        452.94        475.90       124.35 o                         
   1 -12   7       3319.90       3266.47       361.24 o                         
   2 -12   7        309.54        215.28        69.91 o                         
   3 -12   7       2670.65       2773.56       191.72 o                         
   4 -12   7       3523.86       3493.91       371.48 o                         
   5 -12   7       3496.21       3532.17       222.80 o                         
   6 -12   7       3170.33       3285.47       218.80 o                         
   7 -12   7       3749.88       3849.51       187.81 o                         
   8 -12   7       1528.19       1474.66       118.39 o                         
   9 -12   7        677.57        628.83        80.60 o                         
  10 -12   7         77.51        117.16        37.25 o                         
  11 -12   7        174.55        176.44        47.37 o                         
  12 -12   7        286.49        292.52        74.04 o                         
  13 -12   7       1021.69       1057.13       205.87 o                         
  14 -12   7       1076.79        909.36       210.67 o                         
  -5 -11   7       2701.75       2684.04       189.77 o                         
  -4 -11   7       1905.61       1760.62       169.48 o                         
  -3 -11   7        722.33        814.59       124.66 o                         
  -2 -11   7       4274.66       4098.02       248.33 o                         
  -1 -11   7       1477.68       1690.77       114.51 o                         
   0 -11   7        678.79        552.18        63.81 o                         
   1 -11   7         35.31         51.46        20.09 o                         
   2 -11   7        439.02        525.58        56.12 o                         
   3 -11   7       1692.78       1401.51        85.81 o                         
   4 -11   7       3241.26       3154.21       198.10 o                         
   5 -11   7       6492.33       6583.40       298.67 o                         
   6 -11   7       7670.89       7780.31       258.32 o                         
   7 -11   7        127.57        133.21        29.38 o                         
   8 -11   7         11.36         37.60        24.73 o                         
   9 -11   7       9635.03       9258.60       406.26 o                         
  10 -11   7       1250.46       1308.92       116.91 o                         
  11 -11   7        733.55        648.40       102.56 o                         
  12 -11   7       1329.11       1174.76       142.51 o                         
  13 -11   7        988.37       1177.11       312.86 o                         
  14 -11   7        205.72         96.18        38.65 o                         
  -6 -10   7          3.14          9.02        37.80 o                         
  -5 -10   7       2188.60       2288.57       166.16 o                         
  -4 -10   7        964.41        975.47       121.38 o                         
  -3 -10   7       2738.30       2655.04       150.06 o                         
  -2 -10   7       2061.48       1916.87       120.91 o                         
  -1 -10   7          2.27         45.17        17.29 o                         
   0 -10   7         28.83         23.05        24.45 o                         
   1 -10   7       1658.91       1450.16        92.70 o                         
   2 -10   7       1902.87       1923.33       102.30 o                         
   3 -10   7       3375.44       3083.31       188.76 o                         
   4 -10   7       4735.01       4522.41       179.19 o                         
   5 -10   7        118.01        133.94        23.82 o                         
   6 -10   7       4080.00       4505.27       151.88 o                         
   7 -10   7         20.84         12.53        16.06 o                         
   8 -10   7       2942.70       2763.99       132.97 o                         
   9 -10   7       1971.15       2022.24       116.17 o                         
  10 -10   7       4645.21       4449.81       207.49 o                         
  11 -10   7       1172.98       1069.99       104.01 o                         
  12 -10   7       4867.12       4846.90       234.15 o                         
  13 -10   7       3347.71       3140.09       217.11 o                         
  14 -10   7        391.18        530.39       112.31 o                         
  -7  -9   7       1302.39       1377.44       175.20 o                         
  -6  -9   7       1213.96       1102.83       113.26 o                         
  -5  -9   7        860.15        875.53        96.35 o                         
  -4  -9   7       3102.55       2999.74       161.26 o                         
  -3  -9   7       5286.67       5098.87       201.81 o                         
  -2  -9   7       9632.77       9049.40       267.11 o                         
  -1  -9   7      10095.83       9746.81       267.24 o                         
   0  -9   7      19810.77      19980.10       526.13 o                         
   1  -9   7      18274.74      18180.24       487.61 o                         
   2  -9   7       5277.92       5224.85       168.97 o                         
   3  -9   7       1717.40       1850.47        94.49 o                         
   4  -9   7       4065.12       3674.40       115.90 o                         
   5  -9   7       1691.05       1828.69        89.56 o                         
   6  -9   7       1851.55       1914.54        97.45 o                         
   7  -9   7       3808.11       3541.90       141.13 o                         
   8  -9   7       3358.80       3570.28       150.37 o                         
   9  -9   7         42.65         99.02        40.53 o                         
  10  -9   7        750.08        801.49        85.81 o                         
  11  -9   7       3883.87       3884.92       208.11 o                         
  12  -9   7        726.33        695.59        86.61 o                         
  13  -9   7        889.25        772.28       122.61 o                         
  14  -9   7       1388.98       1376.36       170.23 o                         
  -8  -8   7       1150.07       1210.26       171.24 o                         
  -7  -8   7        483.30        541.25       101.69 o                         
  -6  -8   7       1036.59        928.06        97.64 o                         
  -5  -8   7        578.67        676.96        80.51 o                         
  -4  -8   7        653.10        699.01        68.79 o                         
  -3  -8   7       1010.00        938.76        78.74 o                         
  -2  -8   7       4247.93       4007.79       157.95 o                         
  -1  -8   7         14.80          0.00        19.55 o                         
   0  -8   7       5491.22       5970.92       183.19 o                         
   1  -8   7       3438.86       3650.49       133.55 o                         
   2  -8   7        376.03        413.92        42.83 o                         
   3  -8   7        936.18        884.31        51.80 o                         
   4  -8   7       3320.39       3344.55       114.77 o                         
   5  -8   7       3164.99       3282.22       121.15 o                         
   6  -8   7        107.31         68.44        25.23 o                         
   7  -8   7        560.56        431.79        61.63 o                         
   8  -8   7       6014.36       6033.41       269.74 o                         
   9  -8   7       1527.78       1492.10       142.26 o                         
  10  -8   7       5654.10       6151.93       676.86 o                         
  11  -8   7       1328.48       1043.48       165.78 o                         
  12  -8   7       1438.94       1356.97       213.10 o                         
  13  -8   7        188.89        134.80        49.65 o                         
  14  -8   7        410.68        480.18       102.20 o                         
  -9  -7   7        455.33        518.82       109.47 o                         
  -8  -7   7        504.03        475.82       104.27 o                         
  -7  -7   7       6225.60       6329.43       350.09 o                         
  -6  -7   7       5303.20       5545.06       234.54 o                         
  -5  -7   7       1426.12       1381.59       109.17 o                         
  -4  -7   7       4420.73       4247.25       187.96 o                         
  -3  -7   7       1902.01       1617.08       237.99 o                         
  -2  -7   7       3802.27       3500.51       137.72 o                         
  -1  -7   7       9193.76       9458.66       233.33 o                         
   0  -7   7       9224.88       9071.43       220.59 o                         
   1  -7   7       8353.23       7765.56       197.57 o                         
   2  -7   7      10567.18      11107.24       242.82 o                         
   3  -7   7      22966.95      23252.53       521.42 o                         
   4  -7   7       7608.33       7328.20       178.86 o                         
   5  -7   7       3070.30       3252.09       141.30 o                         
   6  -7   7        884.91       1019.93        81.44 o                         
   7  -7   7       3789.94       3997.03       287.62 o                         
   8  -7   7       1104.93       1250.82       161.17 o                         
   9  -7   7       6419.46       6790.07       424.79 o                         
  10  -7   7       2802.85       2796.29       279.93 o                         
  11  -7   7        385.94        503.35       128.29 o                         
  12  -7   7         14.23         47.85        54.79 o                         
  13  -7   7       1189.04       1365.23       229.88 o                         
  14  -7   7        260.83        224.82        98.95 o                         
 -10  -6   7          4.76          0.00        73.07 o                         
  -9  -6   7         40.27         87.04        61.99 o                         
  -8  -6   7       1052.10       1010.93       141.48 o                         
  -7  -6   7        317.95        385.27        61.00 o                         
  -6  -6   7        643.22        508.31        63.83 o                         
  -5  -6   7       1038.95       1119.81        91.94 o                         
  -4  -6   7       1991.80       2183.46       124.28 o                         
  -3  -6   7          8.98         19.33        28.42 o                         
  -2  -6   7       4497.78       4808.46       152.27 o                         
  -1  -6   7       5225.82       4894.65       145.11 o                         
   0  -6   7          9.78         66.75        18.86 o                         
   1  -6   7        906.97        593.28        51.34 o                         
   2  -6   7          4.78         26.74        12.79 o                         
   3  -6   7          4.75        148.14        29.44 o                         
   4  -6   7       4306.28       4007.55       177.69 o                         
   5  -6   7       5680.09       5523.69       222.33 o                         
   6  -6   7        291.37        322.11        80.92 o                         
   7  -6   7          4.79         60.29        51.73 o                         
   8  -6   7       1125.39        974.15       147.17 o                         
   9  -6   7       1160.84       1140.58       172.20 o                         
  10  -6   7        190.97        285.47        92.49 o                         
  11  -6   7         50.85          0.00        59.54 o                         
  12  -6   7          3.08          0.00        58.60 o                         
  13  -6   7        323.88        319.91       115.22 o                         
  14  -6   7        830.98        814.33       197.67 o                         
 -11  -5   7        114.11          0.00        54.52 o                         
 -10  -5   7        835.06        941.07       198.71 o                         
  -9  -5   7       2779.10       3113.33       346.98 o                         
  -8  -5   7       5212.16       4925.21       218.86 o                         
  -7  -5   7       3056.94       3242.04       134.83 o                         
  -6  -5   7       1398.97       1275.22        77.14 o                         
  -5  -5   7       8949.58       8109.63       232.90 o                         
  -4  -5   7       6386.28       5924.72       224.55 o                         
  -3  -5   7       1379.92       1068.85        52.06 o                         
  -2  -5   7      12261.53      12415.69       255.20 o                         
  -1  -5   7       2287.89       2123.83        80.78 o                         
   0  -5   7         52.62         91.22        14.30 o                         
   1  -5   7         13.48         74.24        16.98 o                         
   2  -5   7       8790.30       8531.18       245.54 o                         
   3  -5   7      21772.71      23104.71       743.81 o                         
   4  -5   7       2670.18       2411.39       192.57 o                         
   5  -5   7       6264.26       6705.61       348.32 o                         
   6  -5   7      13002.97      13428.28       554.82 o                         
   7  -5   7       8630.04       8355.95       444.10 o                         
   8  -5   7       2855.46       3141.53       273.15 o                         
   9  -5   7       1272.99       1338.79       189.33 o                         
  10  -5   7       3596.71       3545.06       338.04 o                         
  11  -5   7       1746.11       2057.07       267.52 o                         
  12  -5   7        370.65        181.40        94.86 o                         
  13  -5   7         71.22         87.89        53.57 o                         
  14  -5   7        117.59          0.00        43.74 o                         
 -11  -4   7        573.33        431.53       140.51 o                         
 -10  -4   7       1771.00       1660.44       229.08 o                         
  -9  -4   7       3480.60       3716.30       232.29 o                         
  -8  -4   7        726.39        701.85        82.17 o                         
  -7  -4   7       2937.53       2705.17       167.30 o                         
  -6  -4   7       7434.37       7261.85       190.28 o                         
  -5  -4   7        694.19        603.02        46.30 o                         
  -4  -4   7       2550.25       2173.65        83.77 o                         
  -3  -4   7      12588.10      11991.85       331.36 o                         
  -2  -4   7       8943.49       9202.36       192.71 o                         
  -1  -4   7       2006.79       1702.38        99.54 o                         
   0  -4   7       1951.09       2029.21        69.92 o                         
   1  -4   7      29161.87      30803.26       620.06 o                         
   2  -4   7       4726.81       4912.11       268.81 o                         
   3  -4   7       4635.91       4465.51       268.01 o                         
   4  -4   7       4643.80       5542.83       302.68 o                         
   5  -4   7         89.98        134.62        49.50 o                         
   6  -4   7        334.55        329.25        70.09 o                         
   7  -4   7        145.41        150.02        62.20 o                         
   8  -4   7       5527.29       5623.15       390.96 o                         
   9  -4   7       1755.89       1623.92       153.66 o                         
  10  -4   7       4603.91       4204.49       519.69 o                         
  11  -4   7        557.87        292.29       103.57 o                         
  12  -4   7         42.95         25.80        32.49 o                         
  13  -4   7        660.75        445.34       156.05 o                         
  14  -4   7        142.45        157.43       110.33 o                         
 -12  -3   7        402.92        621.35       183.67 o                         
 -11  -3   7        161.43        205.92        60.60 o                         
 -10  -3   7       1389.89       1488.25       155.20 o                         
  -9  -3   7        285.04        315.54       167.41 o                         
  -8  -3   7        533.61        484.51        74.59 o                         
  -7  -3   7       7574.73       7346.45       248.12 o                         
  -6  -3   7       4881.48       4536.13       137.59 o                         
  -5  -3   7      13492.29      13602.39       267.12 o                         
  -4  -3   7       1751.03       1957.78        75.68 o                         
  -3  -3   7      10351.89      10066.58       174.33 o                         
  -2  -3   7      13350.62      12622.13       262.98 o                         
  -1  -3   7       6139.31       6271.29       202.17 o                         
   0  -3   7      13126.13      12049.96       767.06 o                         
   1  -3   7      11340.00      11169.83       694.30 o                         
   2  -3   7       2667.51       2215.55       173.87 o                         
   3  -3   7         37.21        100.49        48.82 o                         
   4  -3   7        691.56        573.23        51.09 o                         
   5  -3   7      10243.74      10050.09       452.03 o                         
   6  -3   7         16.15         66.69        61.19 o                         
   7  -3   7       1080.60        888.86       105.49 o                         
   8  -3   7         73.40         77.91        29.35 o                         
   9  -3   7       7184.68       6715.00       642.45 o                         
  10  -3   7       5533.92       5498.96       439.19 o                         
  11  -3   7        192.20        280.96        99.28 o                         
  12  -3   7       2495.91       2696.47       338.67 o                         
  13  -3   7       3764.34       3897.64       435.55 o                         
 -13  -2   7       2222.12       2027.87       211.15 o                         
 -12  -2   7       6080.58       6969.03       382.97 o                         
 -11  -2   7       4447.18       4250.11       278.33 o                         
 -10  -2   7       2022.61       2190.54       182.19 o                         
  -9  -2   7       3614.94       3557.29       221.45 o                         
  -8  -2   7       9142.51       9300.77       351.91 o                         
  -7  -2   7      12878.30      14522.81       430.92 o                         
  -6  -2   7        261.48        271.47        39.81 o                         
  -5  -2   7       2622.01       2372.92        84.39 o                         
  -4  -2   7      11030.40      10827.51       201.39 o                         
  -3  -2   7      12595.63      13361.47       220.56 o                         
  -2  -2   7        845.05        737.45        82.02 o                         
  -1  -2   7        607.29        501.32        46.70 o                         
   0  -2   7      11435.66      12126.89       454.18 o                         
   1  -2   7        265.22        202.25        32.18 o                         
   2  -2   7        480.46        741.41        94.57 o                         
   3  -2   7      54166.99      56125.29      1465.94 o                         
   4  -2   7      25807.04      26215.98       830.12 o                         
   5  -2   7      17752.04      15107.20      2191.23 o                         
   6  -2   7       1183.80        859.79       128.88 o                         
   7  -2   7        292.50        530.77       113.35 o                         
   8  -2   7        411.20        532.00        67.91 o                         
   9  -2   7       1331.97       1098.98       219.86 o                         
  10  -2   7        150.25         69.52        72.03 o                         
  11  -2   7        145.31        115.58        87.64 o                         
  12  -2   7        160.03        226.81       109.17 o                         
  13  -2   7         10.86          0.00        68.59 o                         
 -13  -1   7        535.89        451.74       104.62 o                         
 -12  -1   7         17.10         93.28        58.30 o                         
 -11  -1   7       1358.42       1317.65       251.22 o                         
 -10  -1   7       1632.75       1920.80       170.48 o                         
  -9  -1   7         36.82         10.40        30.60 o                         
  -8  -1   7       1581.51       1551.80       131.72 o                         
  -7  -1   7       1503.74       1654.01       128.02 o                         
  -6  -1   7        299.66        214.97        42.20 o                         
  -5  -1   7       4505.92       4286.33       172.71 o                         
  -4  -1   7       7453.86       6584.74       151.04 o                         
  -3  -1   7      12490.49      12428.01       412.28 o                         
  -2  -1   7       5819.17       6069.83       111.94 o                         
  -1  -1   7       3390.38       2955.27        92.23 o                         
   0  -1   7      53212.82      50731.74      1436.31 o                         
   1  -1   7      10932.71      10302.61       408.31 o                         
   2  -1   7      16924.82      15644.48       545.30 o                         
   3  -1   7       1133.29       1346.49       137.06 o                         
   4  -1   7      19568.09      19847.16       695.57 o                         
   5  -1   7         11.08        100.54        63.70 o                         
   6  -1   7       9408.28       9592.69       495.50 o                         
   7  -1   7        869.28        791.68       146.54 o                         
   8  -1   7       1063.72       1594.44       218.66 o                         
   9  -1   7       2007.98       1733.15       240.21 o                         
  10  -1   7       1181.84       1212.36       219.98 o                         
  11  -1   7        630.69        533.82       163.15 o                         
  12  -1   7       4591.67       4758.39       478.84 o                         
 -14   0   7       2990.04       3048.30       271.13 o                         
 -13   0   7       1316.02       1468.91       179.32 o                         
 -12   0   7       2597.12       2663.07       224.92 o                         
 -11   0   7       2958.77       3435.38       243.70 o                         
 -10   0   7       8722.01       8864.25       378.90 o                         
  -9   0   7       6313.91       7154.47       313.40 o                         
  -8   0   7      10083.51      10539.30       369.44 o                         
  -7   0   7       4847.87       5068.89       227.00 o                         
  -6   0   7       6003.88       5635.05       360.66 o                         
  -5   0   7      19602.22      20163.67       373.76 o                         
  -4   0   7       4451.38       4335.67       128.24 o                         
  -3   0   7         33.32         41.09        16.89 o                         
  -2   0   7        601.98        508.58        30.66 o                         
  -1   0   7      10453.65       9970.44       263.57 o                         
   0   0   7      25451.34      25606.65       769.53 o                         
   1   0   7       3475.02       3577.56       151.65 o                         
   2   0   7       1607.21       2159.20       170.24 o                         
   3   0   7      10915.67      11160.41       462.98 o                         
   4   0   7        198.67        263.91        72.79 o                         
   5   0   7       1994.81       2044.13       207.76 o                         
   6   0   7       2697.61       2517.04       245.83 o                         
   7   0   7       3342.59       3334.29       304.89 o                         
   8   0   7       6385.56       5858.11       443.17 o                         
   9   0   7        340.67        218.45       103.49 o                         
  10   0   7        946.48        991.94       198.30 o                         
  11   0   7        466.39        643.26       170.01 o                         
  12   0   7       1952.37       1980.96       318.37 o                         
 -14   1   7        198.41        151.55       101.67 o                         
 -13   1   7        116.04        197.63        74.46 o                         
 -12   1   7        348.91        262.07        73.79 o                         
 -11   1   7        316.16        465.99        93.85 o                         
 -10   1   7       1372.67       1347.43       140.15 o                         
  -9   1   7        161.59        209.08        66.80 o                         
  -8   1   7       5008.24       4653.78       228.23 o                         
  -7   1   7       1579.68       1732.24        99.78 o                         
  -6   1   7       6763.67       6791.84       195.82 o                         
  -5   1   7       3923.87       4853.78       145.31 o                         
  -4   1   7       5894.05       5966.39       185.76 o                         
  -3   1   7       1085.69       1095.03        76.94 o                         
  -2   1   7       2200.83       2135.70       100.23 o
[truncated: 774,037 more chars]
